# Supplementary material for: Unveiling tissue-specific transcriptional adaptations in iPSC-derived fibroblasts via co-culture systems
Source: Stem Cell Res Ther. 2025 Jul 30;16:413. doi: 10.1186/s13287-025-04537-6 (PMC12312452; doi:10.1186/s13287-025-04537-6)
Supplement: Supplementary file 6 — Supplementary Material 6 [file 13287_2025_4537_MOESM6_ESM.xlsx]

## Sheet: Raw counts
PrimaryID	A1	A2	A3	A13	A14	A15	A7	A8	A9	A10	A11	A12	A4	A5	A6	A27	A25	A26	A19	A20	A21	A22	A23	A24	A18	A17	A16
ENSG00000000003	2492	2917	3620	1460	1071	1417	1160	1394	1114	984	1397	1079	1038	2237	1972	1968	1116	2036	1936	2228	2354	1784	1595	966	1674	669	1467
ENSG00000000419	1515	1796	1508	1666	1539	1593	1316	1815	1765	1005	2046	1863	1422	1789	1676	2271	1269	2246	1288	1608	1611	1674	1783	1330	2401	1163	2462
ENSG00000000457	745	664	871	679	579	593	301	576	556	511	522	468	262	786	776	479	190	749	591	358	504	418	521	233	768	232	711
ENSG00000000460	206	222	227	334	400	387	171	319	310	178	169	182	116	258	282	384	112	512	133	259	189	250	279	201	523	90	641
ENSG00000000938	19	4	11	26	24	239	61	182	35	36	23	20	12	39	14	26	16	0	88	36	6	0	14	8	29	2	10
ENSG00000000971	18610	17057	29082	12892	9464	11976	5315	11243	9902	13687	14224	11581	7798	24282	16430	8912	4509	14073	12141	11412	13702	8921	9637	5260	7051	3583	8082
ENSG00000001036	4618	4575	6630	5665	4989	5512	4366	5498	5321	3659	6119	5395	4132	6054	4896	6398	4585	6778	3426	4507	4153	1481	3118	3387	5214	2930	5274
ENSG00000001084	3264	2957	2984	1708	1009	1331	531	1350	983	899	1125	948	753	2259	1770	2849	1300	4276	2273	2059	2272	1048	1316	1424	2541	1533	1328
ENSG00000001167	2067	1911	1952	1927	1475	1594	861	1304	1356	1230	1148	1031	662	1933	1816	1990	824	2961	1427	1241	1412	1106	1356	1096	1919	552	1637
ENSG00000001460	508	415	540	369	312	445	274	381	266	156	267	306	218	502	401	567	299	690	451	427	444	100	357	241	631	300	598
ENSG00000001461	4863	4246	5677	2961	1878	3024	1165	2465	2016	1316	1553	1762	1492	3662	3126	3146	1606	6460	5772	3946	4547	2174	4404	2272	3028	564	3379
ENSG00000001497	2209	2236	3160	2230	1893	1925	1779	1822	1882	1694	1912	2039	1475	2755	2610	2139	1174	2475	1145	1356	1566	675	1502	1188	2675	1157	2417
ENSG00000001561	30	46	81	12	8	12	31	16	33	81	30	18	76	44	344	58	30	63	42	98	80	408	170	78	286	16	365
ENSG00000001617	2417	2266	4404	1276	741	1209	784	1206	784	1597	2046	1773	1653	4798	3189	1528	920	2594	1963	1318	1828	208	970	982	2484	1301	2501
ENSG00000001626	201	192	274	76	9	52	27	28	5	68	44	23	30	131	194	113	42	208	142	121	132	28	37	51	68	2	20
ENSG00000001629	5731	4829	4173	6123	5053	5413	2299	5587	5321	3115	3161	2993	2272	5307	5872	3633	1641	6338	4283	3503	3695	7265	5340	2610	5974	1445	6670
ENSG00000001630	163	72	74	454	441	474	37	439	434	34	48	30	91	249	214	52	25	257	111	69	48	14	169	151	486	175	347
ENSG00000001631	2798	2529	2701	2609	2268	2632	1291	2271	2547	2014	2149	2081	1364	2946	2799	2198	749	2736	1640	1529	1894	1995	1954	1245	2673	742	3101
ENSG00000002016	995	967	1379	1184	950	1273	548	1124	949	989	810	705	552	1478	1111	774	407	975	763	410	748	595	842	516	1386	608	1227
ENSG00000002079	42	43	43	35	14	292	47	335	14	7	20	19	4	43	15	38	10	10	105	36	13	4	8	12	33	21	10
ENSG00000002330	449	664	586	480	373	405	543	515	337	244	539	498	648	654	301	444	401	413	460	501	664	21	277	355	620	352	556
ENSG00000002549	4757	4456	4380	5411	5293	4957	2396	6392	5270	1417	2746	2330	1549	3970	2246	2907	1693	3543	3139	2870	3403	1633	3185	2159	3572	1002	3860
ENSG00000002587	0	8	12	0	4	52	10	68	2	2	2	0	4	14	0	12	8	16	50	12	8	0	14	10	14	2	0
ENSG00000002726	12	6	10	3	8	151	17	131	2	10	24	11	6	26	12	15	0	0	49	19	0	0	0	2	12	0	8
ENSG00000002745	587	431	427	335	229	338	117	408	257	9	63	45	34	243	34	587	294	789	431	364	429	72	142	281	59	22	60
ENSG00000002746	532	331	394	1058	964	1049	369	720	978	262	238	331	129	465	223	417	277	952	481	393	434	13	161	287	1050	297	1243
ENSG00000002822	1677	1677	2625	1881	1738	1890	2050	1954	1747	791	1214	1340	1011	1771	1084	1571	957	1715	1135	1321	1667	132	817	837	1882	1051	2146
ENSG00000002834	24334	24671	27355	24453	19645	20364	12889	19262	19920	8191	11311	12126	10616	23224	17576	17681	10921	26983	17356	16287	18595	3509	21612	14954	36012	8001	41521
ENSG00000002919	843	893	915	836	736	1034	610	949	704	497	728	733	604	820	784	778	523	896	854	665	840	501	1012	626	1228	485	1128
ENSG00000002933	1880	2147	2726	587	227	465	563	626	334	527	1183	1433	1018	1607	444	104	118	125	2191	1786	2951	24	386	78	118	28	169
ENSG00000003056	3157	2668	3757	3434	2916	3016	801	2849	2990	1950	2396	1782	1690	4337	3869	1900	852	4182	1954	1240	1779	1299	2758	1851	4268	1182	3900
ENSG00000003096	599	586	562	620	472	547	285	570	550	213	357	285	213	722	758	1451	649	2658	556	453	601	302	313	759	319	6	321
ENSG00000003137	1366	265	533	5782	6633	8321	1783	6137	6076	859	337	312	196	429	325	134	54	720	745	1050	787	214	924	438	688	36	361
ENSG00000003147	0	40	94	2	4	25	4	17	8	156	0	4	53	13	271	0	2	47	12	14	14	0	2	8	43	2	7
ENSG00000003249	495	959	1071	232	151	239	206	283	146	347	186	298	270	301	762	450	245	659	569	484	757	6	182	208	499	28	139
ENSG00000003393	3236	2855	3254	3779	3048	3484	1418	3174	3324	2291	1896	1926	1561	3423	4689	1992	921	3531	1870	1707	1752	2395	2328	1428	4119	1257	4511
ENSG00000003400	339	291	371	359	336	504	278	404	350	180	179	210	76	263	91	182	82	265	310	304	350	432	409	209	315	119	365
ENSG00000003402	7636	6697	8552	6489	4732	5706	3119	4869	4687	6503	5369	5717	4543	7521	8476	3534	2522	5014	4895	4394	4695	4765	6037	3357	9541	8037	6730
ENSG00000003436	9256	9106	9900	7810	6348	7300	4977	7089	7150	7943	9130	8441	6451	10168	9920	10841	7597	11482	7098	8971	7827	17544	11576	6925	4237	3075	4242
ENSG00000003509	1242	1309	1722	1011	771	1026	869	982	855	1023	952	1161	666	1249	1440	1149	678	1027	789	806	977	922	886	592	1058	503	1044
ENSG00000003756	10762	10932	17956	9992	7997	9851	6264	8614	8563	11083	9723	10783	5380	12741	10660	7251	3883	9348	5405	4923	7559	6974	6893	4417	10255	3234	10470
ENSG00000003987	116	115	140	79	61	145	88	111	76	100	76	76	72	82	192	125	33	94	63	76	85	292	169	73	112	54	154
ENSG00000003989	803	546	630	256	90	204	34	143	124	44	164	63	60	283	342	383	186	1034	309	221	310	8075	5035	1262	532	276	56
ENSG00000004059	3780	4462	4467	3010	2515	2355	4558	3035	2963	1639	3482	3551	2768	4510	2721	3953	2141	3309	3075	3875	4512	366	2292	1971	3988	1667	4842
ENSG00000004139	619	501	745	563	383	751	283	680	379	333	321	307	236	599	403	281	117	509	469	269	331	138	382	212	514	154	423
ENSG00000004142	4823	5504	5921	5091	4105	4308	3650	4290	4665	2417	4139	4397	3108	5283	3662	5315	3102	6782	4479	4812	5321	907	3912	3011	7390	3066	7771
ENSG00000004399	10309	9197	16925	17967	15988	18450	8919	15776	15506	26330	21616	19269	15352	33122	31968	4573	3021	9604	7314	6824	8348	5874	23342	7375	19267	5887	18858
ENSG00000004455	3621	4142	4158	4015	3450	3539	3022	3550	3648	2600	3681	3482	2560	4578	3907	5262	3750	4727	3173	3631	3429	4436	4598	2919	6094	3033	6198
ENSG00000004468	9	10	17	6	12	75	10	65	0	68	0	4	6	6	36	13	0	41	21	12	8	8	10	0	14	2	0
ENSG00000004478	1852	2285	2352	1822	1415	1625	1276	1672	1444	1279	1831	2059	1482	2477	1860	3002	1514	3635	1542	2184	2218	1022	2345	2097	3583	2481	2742
ENSG00000004487	5922	6128	6705	4898	3695	4355	2996	4324	4106	3388	4193	3746	2718	6180	4866	5122	2515	7554	3749	4188	4606	3129	3985	2883	5977	2288	5766
ENSG00000004534	7166	7153	12381	7040	5456	7274	6886	6659	5605	7730	7612	8857	5235	9779	7006	6338	3907	5905	4510	5963	8173	2345	5700	3641	7486	6964	5878
ENSG00000004660	448	324	454	977	878	1074	689	1020	881	220	291	286	240	470	425	307	228	254	386	393	377	34	252	228	989	456	658
ENSG00000004700	2464	1489	1443	3744	3326	3335	626	3228	3506	950	944	764	502	1865	1741	1165	477	3054	1444	1071	1022	3794	2695	1437	2595	321	3354
ENSG00000004766	1481	1242	1304	1555	1249	1515	745	1312	1401	863	928	768	599	1425	1576	1225	386	1631	892	818	882	1611	1254	637	1446	453	1834
ENSG00000004776	4546	5355	3196	3832	3470	3129	4788	3249	3734	2864	7195	9838	4372	6570	4104	2694	1701	1953	2810	3007	3766	119	2041	1253	2696	457	3221
ENSG00000004777	931	833	1204	1242	1141	1238	620	934	954	346	521	628	336	1155	685	783	642	831	510	332	630	26	378	476	995	162	1204
ENSG00000004779	1170	1565	1269	1139	957	1162	979	1164	1032	580	1143	1079	850	1073	856	1761	944	1718	1160	1382	1512	1245	1377	1073	1595	644	1425
ENSG00000004799	259	268	270	44	3	39	52	10	2	20	30	24	20	156	38	20	34	61	124	188	168	277	169	74	34	2	34
ENSG00000004809	8	6	1	8	0	53	6	57	0	0	0	0	0	10	0	6	0	0	23	2	0	0	0	0	2	0	0
ENSG00000004838	100	43	65	86	86	255	48	272	66	67	56	73	30	93	48	59	46	57	101	39	79	20	45	40	52	45	62
ENSG00000004846	3	0	2	2	2	54	6	43	0	12	2	0	11	31	84	4	0	0	11	2	2	0	1	0	5	0	0
ENSG00000004864	854	987	914	923	794	820	410	789	823	733	654	622	442	1084	1387	810	359	1455	564	550	588	670	733	601	1249	430	1010
ENSG00000004866	1295	1335	1791	1153	780	958	736	917	922	750	1092	1124	560	1300	1249	978	452	1102	784	900	1142	796	1451	561	1657	859	1871
ENSG00000004897	5529	4671	4378	6491	5183	6100	3172	5675	5954	3331	3571	3625	2641	5048	5100	5419	2700	7861	3781	3990	3884	7163	5697	3372	7154	2368	8332
ENSG00000004939	48	29	21	18	3	474	34	459	2	0	15	8	0	41	6	29	0	0	138	56	12	0	0	0	36	0	0
ENSG00000004948	0	25	50	0	0	2	0	10	0	83	0	0	18	0	340	0	0	28	3	0	0	6	0	0	46	0	0
ENSG00000004961	1452	1503	1363	1227	1013	1172	890	1055	1176	829	1496	1195	965	1518	1116	1293	628	1615	1075	1279	1200	1226	1574	876	1690	816	1731
ENSG00000004975	3907	3955	5211	4287	3473	4231	2370	3940	3722	2552	3668	3764	2570	5746	3520	2549	1371	3456	2523	2071	2821	179	1647	1583	4356	1949	3587
ENSG00000005001	19	21	26	3	5	167	25	130	4	36	13	3	2	11	10	23	15	3	78	27	5	0	0	8	27	6	0
ENSG00000005007	8375	8357	12841	9926	8204	9426	5304	8657	8234	6963	8162	8280	5750	12424	9156	4276	2659	7310	5788	4633	6338	918	5587	3437	10343	3890	9171
ENSG00000005020	1924	1764	1418	1016	728	854	470	816	894	264	530	502	283	931	314	1092	616	2318	1563	1335	1322	362	755	721	762	182	937
ENSG00000005022	4573	5063	4443	5311	4410	4341	3333	4864	4797	2400	4876	3812	3391	5673	4324	6593	4011	8848	4140	5090	4576	6228	4831	4074	8673	3025	9816
ENSG00000005059	580	564	511	1036	792	689	685	730	912	121	306	263	215	500	330	1126	581	1194	539	785	670	907	717	540	803	87	1215
ENSG00000005073	252	126	118	723	861	840	741	968	955	660	1219	1181	1127	1277	980	127	98	47	219	340	243	4	78	64	1262	694	1288
ENSG00000005075	1049	1499	1346	1047	982	942	1673	887	1125	519	1055	1387	1098	1229	727	1566	1319	1334	1139	1316	1582	64	966	908	1703	1212	1468
ENSG00000005100	1796	1823	2059	2149	1867	2125	912	1824	1767	1454	1417	1462	1028	2164	2136	1417	664	2443	1295	1099	1187	1360	1763	1111	3058	899	2701
ENSG00000005102	22	16	14	35	39	85	52	93	58	0	4	2	0	12	2	4	6	14	5	10	14	80	241	60	8	0	3
ENSG00000005108	76	167	160	89	82	127	26	67	94	312	81	90	208	923	1375	124	33	326	68	65	114	66	118	76	97	2	83
ENSG00000005156	1236	1109	1379	1073	870	1121	554	977	927	587	770	808	587	1241	1189	1219	669	2210	729	756	801	505	992	832	1741	519	1787
ENSG00000005175	1456	1366	1185	1564	1341	1612	1012	1589	1486	877	962	852	691	1193	1146	1375	650	1910	1008	1081	1110	1389	1329	862	1614	730	1987
ENSG00000005187	12	17	22	18	31	69	19	26	22	267	18	20	22	21	47	11	2	210	24	19	10	41	29	23	43	20	31
ENSG00000005189	216	221	238	275	226	319	148	297	271	118	91	122	67	164	139	350	180	403	180	246	250	226	200	199	352	53	447
ENSG00000005194	2308	2353	2813	1780	1407	1590	1324	1498	1570	1545	2187	1935	1451	2469	2279	2012	1082	3059	1602	1698	1949	1108	2141	1454	2363	1087	2309
ENSG00000005206	4356	4561	8748	4639	3609	4557	3275	4203	3536	4671	5068	5512	2845	6030	3735	2994	2135	3144	2729	2385	4111	211	3098	2031	5271	2802	4182
ENSG00000005238	1907	2254	2755	2061	1564	1702	970	1602	1600	1743	1381	1482	1431	2107	3031	1649	1101	2342	1683	1372	1837	519	2552	1400	2423	960	1610
ENSG00000005243	2712	3154	3243	2596	2200	2479	2912	2499	2330	1675	3444	3309	2492	3424	2313	2255	1589	2182	2274	2804	3456	455	2430	1720	2806	669	3699
ENSG00000005249	1304	1362	1220	628	302	440	308	401	410	123	200	205	116	690	312	2092	996	2824	1589	1681	1626	232	350	890	900	344	725
ENSG00000005302	1954	2165	2035	2212	2008	2173	1315	2035	2117	1284	1345	1428	860	1894	1997	1547	783	1985	1242	1425	1525	1484	1826	1028	2304	766	2495
ENSG00000005339	8460	6155	8452	8944	7095	8016	2609	6433	6827	4251	5128	4366	3134	9921	6472	3842	2392	8502	5289	3958	4201	1581	5451	3061	10255	2889	11291
ENSG00000005379	252	174	244	298	172	415	161	352	223	298	488	504	250	552	362	93	54	50	217	134	144	0	60	43	654	176	818
ENSG00000005381	3	5	3	2	5	86	15	75	0	0	2	8	2	6	6	16	2	0	23	8	0	0	0	4	7	0	4
ENSG00000005421	0	2	6	0	0	7	3	5	0	2	0	0	2	0	1	2	0	0	6	6	0	0	1	0	0	0	0
ENSG00000005436	956	952	694	865	665	763	520	633	691	532	649	688	453	928	798	805	300	790	581	534	585	1089	698	394	869	425	871
ENSG00000005448	727	838	1055	910	750	756	856	834	750	230	610	474	359	720	431	1318	1374	779	894	849	813	260	726	858	1154	744	1206
ENSG00000005469	3204	3541	3986	1949	1292	1695	1164	1790	1615	956	1285	1346	785	2391	1694	2596	1157	3637	2369	2125	2705	1646	1497	1179	1363	158	1391
ENSG00000005471	36	49	76	31	12	47	17	34	10	132	8	10	10	33	38	12	8	134	61	55	60	2	18	15	76	0	82
ENSG00000005483	5559	4870	5316	5727	4382	4675	2580	3703	4401	2586	2923	3232	1764	5403	4358	3607	2118	5978	3754	3731	4147	3073	4722	2107	4757	1452	5482
ENSG00000005486	3860	4075	6016	2449	1852	2145	2141	2208	1991	1300	2465	2698	1690	3841	1689	2979	1778	3437	3059	3640	4474	515	2311	1670	2880	1697	2084
ENSG00000005513	136	110	180	339	443	414	294	418	410	50	32	28	18	96	42	28	30	10	60	8	40	0	63	22	176	96	30
ENSG00000005700	4244	3406	3020	5243	4460	4625	2435	4617	4803	2884	3042	2844	2154	4371	4864	4468	2109	6255	2963	3051	2713	7347	4767	2878	6021	2134	6506
ENSG00000005801	1132	1521	1823	1412	1115	1448	1116	1274	1362	1778	1157	1291	877	1183	2243	1833	720	1560	685	871	963	1140	1161	864	1521	714	1191
ENSG00000005810	4698	3328	4974	5971	5106	5384	1833	4732	5334	4040	3792	3450	2076	5407	5173	2661	1579	6058	3388	2699	2707	4087	3568	1885	6346	1967	7357
ENSG00000005812	1764	1881	1305	2381	1834	2163	905	2268	2299	880	1315	1003	1040	2121	2212	1568	854	2188	1883	2069	1534	3782	1985	1334	2839	559	3946
ENSG00000005844	25	7	24	7	5	462	72	481	2	0	31	6	2	20	11	46	0	7	187	29	5	0	2	0	25	0	0
ENSG00000005882	1829	1866	2195	1058	814	968	622	712	772	747	1125	1221	487	1506	823	659	257	943	1136	964	1170	131	641	364	1121	245	1154
ENSG00000005884	11941	19142	43832	12047	8701	10461	5904	10083	9330	23075	3301	3826	11051	8744	31293	7939	5619	19139	8394	7825	12152	4291	18935	8311	18204	5535	9842
ENSG00000005889	1839	1796	1902	1946	1525	1717	1010	1921	1579	1774	1540	1418	1152	2173	2792	1246	687	2234	1363	1410	1378	4144	2941	1204	2491	747	2939
ENSG00000005893	12638	10706	12577	12871	11492	12416	5378	12069	12374	9742	14255	10436	9240	19635	18477	8210	5419	12134	8399	9113	8044	13886	10737	6479	11879	5968	13377
ENSG00000005961	65	34	56	20	23	418	80	361	36	21	46	25	3	47	39	91	76	10	211	64	59	0	32	38	66	14	20
ENSG00000006007	5906	5737	6533	4853	3639	4294	2637	4424	4368	2481	4074	3660	2701	5509	4150	4027	1881	6147	5007	4920	5432	2750	4350	2382	4721	1472	4807
ENSG00000006015	1720	1802	2534	1628	1635	1857	2194	2049	1569	1912	2302	2643	1643	2311	1207	1577	1428	1321	1249	1597	2127	165	1126	1069	2135	877	1896
ENSG00000006016	300	286	461	478	474	718	556	784	528	18487	33962	40165	13556	7994	5776	209	158	154	491	557	350	302	1697	650	3286	40	5153
ENSG00000006025	1069	1332	2054	631	420	701	479	676	371	917	724	872	652	1230	1215	613	332	867	699	479	815	74	621	374	1323	356	1193
ENSG00000006042	8337	9263	10574	5605	4459	5107	4520	5648	4623	2651	5470	4604	3101	8740	4525	4677	2328	5570	6503	6663	7960	2219	4359	2524	8409	2345	10231
ENSG00000006047	4	10	0	6	4	82	15	125	4	6	0	2	0	8	8	8	6	4	31	5	4	0	6	0	16	0	0
ENSG00000006062	1507	1586	2081	1573	1269	1439	915	1302	1480	741	872	960	448	1684	843	723	349	928	772	612	854	66	439	410	1058	280	1235
ENSG00000006071	21	11	6	23	3	286	37	259	1	6	5	3	3	15	2	44	0	0	88	11	11	0	0	0	19	0	0
ENSG00000006116	0	6	0	4	0	58	6	46	0	2	1	0	0	2	0	2	0	0	26	2	2	0	0	0	0	0	0
ENSG00000006118	8615	10362	21094	4253	2737	3566	2351	3206	2786	12338	7766	7587	6522	8972	9595	3964	3237	6264	5040	4524	7540	942	11470	5218	16156	21484	1979
ENSG00000006125	17762	16103	19873	17808	14288	15581	7235	13480	14630	7109	9382	8326	6323	17317	17402	12757	7283	23981	13744	12381	11903	9125	12344	8263	18885	3819	23104
ENSG00000006128	0	8	6	0	0	14	0	11	2	0	0	4	19	10	18	4	10	0	14	0	0	0	4	0	6	14	2
ENSG00000006194	1643	1768	2298	1504	1198	1574	1017	1430	1407	1290	1439	1584	1233	1945	1598	1055	627	1336	1111	1007	1327	451	1276	765	1772	1183	1553
ENSG00000006210	59	66	82	72	68	220	64	173	80	16	10	14	8	27	14	74	48	58	156	76	37	188	1163	296	121	184	8
ENSG00000006282	6481	7144	10770	4862	3824	4452	4556	4146	3818	3057	4363	5163	3100	7500	4113	4245	2977	5001	4608	4518	7060	544	3058	2738	6726	2510	6744
ENSG00000006283	273	222	475	399	398	578	239	480	394	1065	1265	1347	356	518	297	105	17	217	277	171	229	0	189	86	272	74	256
ENSG00000006327	5880	7229	9462	5333	4492	4772	6413	5149	4828	1340	1961	3300	2493	4078	2276	7298	6476	6587	4211	4329	5838	312	7625	5512	9225	8350	8009
ENSG00000006377	3	3	0	4	0	20	8	35	0	0	0	0	0	6	2	6	0	2	19	10	0	0	0	0	0	0	0
ENSG00000006432	19	110	182	26	21	141	23	148	14	353	6	6	132	41	914	48	14	177	81	24	21	4	10	24	164	38	28
ENSG00000006451	3199	3154	2280	4376	3994	3868	3250	3840	4524	1837	3246	3043	2751	4238	4719	3572	2073	3676	2715	3174	2816	6120	4761	2495	4847	2583	4608
ENSG00000006453	438	431	590	392	250	469	223	434	231	477	364	482	422	623	750	266	248	361	374	256	365	569	788	329	1158	576	1090
ENSG00000006459	919	634	566	785	679	808	226	598	688	550	441	353	411	1072	1140	385	300	702	619	412	426	1097	933	401	756	289	807
ENSG00000006468	1257	951	919	1997	1798	1598	672	1517	1973	204	270	242	190	861	517	1666	1059	3225	1518	1532	1367	457	1030	1183	1322	449	986
ENSG00000006530	1276	1398	1566	1343	1063	1260	1044	1186	1242	929	1146	1252	798	1452	1466	1599	786	1762	871	1011	1045	727	1051	722	1735	834	1932
ENSG00000006534	4740	4337	5046	4175	3528	3891	3097	3630	3740	1919	4178	4427	2476	6894	3653	3658	2165	4506	3104	2946	3807	367	1889	1988	8639	2549	9948
ENSG00000006555	4	0	0	6	2	18	14	14	0	4	2	0	0	0	1	12	0	0	10	11	0	0	0	0	0	14	0
ENSG00000006576	3973	3064	3193	2859	2242	2774	1068	2552	2411	1316	1446	1190	1039	3216	2812	2602	1290	4253	2874	2093	2226	5004	3621	1978	3304	642	4664
ENSG00000006606	22	16	30	0	2	32	22	34	6	4	10	4	4	8	0	10	4	10	69	34	41	0	34	20	17	12	8
ENSG00000006607	2272	2064	1952	2820	2289	2687	964	2153	2393	1266	1410	1349	1020	2762	2513	1239	592	2645	1510	1287	1486	1617	2032	1157	4146	674	5587
ENSG00000006611	3	0	0	1	0	33	5	28	0	0	0	0	0	3	0	8	0	0	15	0	8	8	5	2	5	0	0
ENSG00000006625	357	422	307	317	292	377	480	333	348	256	436	416	368	400	423	620	315	417	260	430	383	342	366	288	405	304	395
ENSG00000006634	396	396	317	648	568	618	402	669	639	274	251	360	267	494	430	961	510	1098	327	405	426	510	424	484	885	417	1332
ENSG00000006638	187	213	317	315	230	410	199	334	218	67	139	134	118	251	199	191	254	260	343	199	227	2	149	191	291	46	289
ENSG00000006652	3001	3305	3544	2923	2346	2956	2460	3044	2782	3930	4866	5379	3685	4956	6013	3285	1659	3414	2243	2462	2891	3902	3525	1850	5039	4098	3836
ENSG00000006695	506	432	416	498	396	520	258	435	582	267	416	344	304	571	467	383	194	885	477	279	440	181	414	259	835	368	962
ENSG00000006704	1685	1849	2687	1414	1043	1541	1002	1607	983	2120	2607	3001	1961	3258	2015	1650	1008	1735	1548	1433	1704	111	731	678	2474	1489	1956
ENSG00000006712	3345	3946	5127	3318	2904	3241	2991	3235	3028	1882	3018	3742	2728	4238	2814	3515	2736	4109	2718	3275	3831	311	2237	2167	3922	1984	4006
ENSG00000006715	4090	3538	3429	4125	3492	3772	1703	3700	3897	2614	2765	2673	1860	4643	4970	2125	1533	4015	3035	2973	2552	4601	3097	1932	3999	1293	5021
ENSG00000006740	113	128	113	133	120	413	125	439	93	99	71	105	104	110	162	105	44	108	181	128	111	159	392	115	280	63	149
ENSG00000006744	4189	4741	7896	4488	3478	3982	3567	3812	3689	3368	4126	4392	2640	4999	4742	3708	1844	4896	2827	2911	4137	1485	3400	2034	5537	1772	5078
ENSG00000006747	51	27	33	116	156	229	56	177	191	112	174	142	97	115	180	69	37	13	36	66	56	14	62	31	270	267	158
ENSG00000006756	1520	1493	2531	1292	1165	1354	966	1232	1139	1150	1194	959	824	1508	1558	966	645	1513	1155	1190	1125	257	795	623	1836	790	1892
ENSG00000006757	292	400	309	348	308	285	378	256	268	200	411	396	248	369	351	333	112	276	219	297	343	203	325	160	416	190	508
ENSG00000006788	6	2	11	9	2	100	13	84	0	10	14	5	0	8	6	11	0	2	47	10	15	80	150	36	1	2	10
ENSG00000006831	2948	2686	3061	4171	3492	3855	2043	3505	3911	1937	2730	2219	2144	3945	3618	3254	1747	4941	2619	2657	2707	2156	3271	1986	5245	2466	5367
ENSG00000006837	31	44	68	45	45	73	30	55	45	29	51	19	33	51	61	6	11	41	46	34	32	18	34	36	44	39	36
ENSG00000007001	1	3	3	0	1	12	4	5	1	6	2	0	3	11	2	2	0	0	10	6	0	0	3	0	2	0	1
ENSG00000007038	9	7	9	4	4	89	9	83	0	0	7	10	0	4	0	26	0	14	33	8	5	0	6	2	12	16	4
ENSG00000007047	2437	2944	3427	2035	1505	2028	1826	1848	1532	1886	2627	2978	2359	3389	2507	1830	1343	2189	2133	2030	2599	292	1713	1325	3231	2089	2455
ENSG00000007062	13	154	101	5	2	171	24	126	18	525	4	1	132	12	1188	33	0	381	106	79	126	0	119	51	299	0	4
ENSG00000007080	2334	3207	3219	2244	1826	1884	3018	2100	1875	1182	2382	2919	1956	3052	1448	3274	2620	2673	2197	2637	3234	41	1787	1925	3276	2289	3037
ENSG00000007129	2	1	9	1	0	6	4	7	0	7	0	0	2	0	15	0	0	0	7	0	0	0	0	0	10	0	0
ENSG00000007168	8753	7612	8614	9568	8413	8880	3454	8319	8783	5112	6339	5468	4068	9905	10490	5987	3622	11017	6322	5732	5902	12030	8937	5391	10909	2890	12289
ENSG00000007171	13	11	6	6	4	155	22	128	1	1	7	0	0	16	4	17	0	0	69	24	1	0	1	2	9	0	2
ENSG00000007174	26	17	21	4	6	330	42	261	3	10	13	6	0	20	20	33	0	0	113	42	10	0	0	6	19	1	11
ENSG00000007202	9319	7238	11984	10782	8969	10068	4000	8309	9089	5862	5357	5138	4215	10129	10091	4172	2564	10841	6493	4586	5788	5013	7840	3747	11413	3242	11025
ENSG00000007216	2	0	0	2	0	37	0	40	0	0	1	0	0	4	0	15	0	0	22	10	2	0	2	0	0	0	1
ENSG00000007237	1518	1173	1204	3394	3783	3406	1905	3104	3486	578	666	658	362	744	424	279	184	740	1102	1559	1606	20	698	262	924	74	603
ENSG00000007255	399	393	360	239	168	535	371	504	144	203	437	422	299	545	305	138	137	101	419	271	376	3	241	123	578	473	419
ENSG00000007264	13	23	13	23	3	231	11	197	2	3	8	0	2	23	8	28	0	0	150	26	0	0	2	0	30	0	2
ENSG00000007306	0	0	0	3	1	20	7	32	4	0	0	0	1	2	0	1	0	0	5	10	3	0	0	0	0	0	0
ENSG00000007312	4	2	2	19	6	48	30	63	36	36	73	42	32	45	28	20	14	4	36	2	2	2	4	2	81	2	158
ENSG00000007314	7	3	3	14	4	132	41	97	6	10	19	18	5	19	6	41	0	2	47	30	4	0	4	0	6	0	21
ENSG00000007341	751	714	824	802	663	785	413	717	615	502	635	658	418	778	538	935	436	848	469	497	473	622	773	432	838	381	976
ENSG00000007350	4	2	4	0	0	38	13	37	0	1	1	0	0	6	0	6	0	0	16	0	3	0	2	0	4	0	2
ENSG00000007372	110	100	73	75	58	158	102	154	90	82	44	53	37	127	129	79	12	85	78	50	126	128	37	46	41	40	124
ENSG00000007376	1286	1483	2278	1335	1132	1155	1105	1212	1208	1037	1264	1355	968	1719	1278	1009	940	1307	1004	1331	1484	69	906	806	2240	1443	1552
ENSG00000007384	12197	11544	21066	14425	12751	14962	10901	13722	12505	8225	9241	10936	5483	15030	7948	8502	4373	8447	7293	5946	10322	827	6765	4097	10549	4666	8887
ENSG00000007392	5018	5999	8577	4534	3584	4509	4925	4214	3658	5673	4998	5874	3983	6053	5300	5292	3761	3940	2988	3754	5031	1813	2940	2682	5861	6256	4193
ENSG00000007402	90	65	116	29	24	71	69	73	8	85	32	44	29	65	50	45	17	36	57	46	45	8	31	26	44	54	42
ENSG00000007516	145	177	284	78	44	109	55	129	58	48	35	21	40	115	81	171	94	260	104	79	165	2	73	105	215	39	143
ENSG00000007520	2098	2643	2655	2193	1925	1795	1971	2106	1897	934	1902	2060	1632	2429	1374	2035	1823	2310	2137	2141	2886	206	1467	1418	3310	1579	2754
ENSG00000007541	2310	2725	4776	2039	1785	2014	1821	2035	1702	2001	2521	2678	1724	3106	1914	1644	1259	1732	1738	1625	2605	119	1604	992	2758	1728	1943
ENSG00000007545	1574	1603	2206	1339	1025	1242	868	1388	1101	1165	1153	1231	931	1681	1412	1082	567	1237	992	762	1200	474	801	679	1565	824	1424
ENSG00000007866	8660	9577	12467	6360	4545	5127	4298	4857	4776	3745	4896	5493	3023	8009	5061	4651	2790	5534	4534	3729	5813	584	3240	2478	6165	2285	5912
ENSG00000007908	0	4	4	0	0	8	0	1	0	4	0	0	0	2	0	0	0	0	2	0	0	134	128	14	2	0	0
ENSG00000007923	2262	2044	2863	2118	1947	2143	1107	1718	1932	1666	1755	1812	1419	2524	2305	1699	644	2558	1531	1236	1565	395	1661	1008	2754	1001	2539
ENSG00000007933	1254	1847	1379	418	140	297	299	240	112	14	344	348	156	988	58	351	160	335	983	817	1124	105	253	166	50	38	84
ENSG00000007944	552	529	592	545	458	618	367	723	566	255	435	337	249	409	231	634	262	1049	561	560	556	664	745	403	672	74	783
ENSG00000007952	22	18	25	17	9	18	9	26	15	14	14	19	9	18	14	24	16	5	19	30	11	78	39	15	17	28	13
ENSG00000007968	90	81	67	207	228	353	114	309	192	24	47	24	42	102	98	128	84	187	94	76	76	16	49	52	308	50	338
ENSG00000008018	4858	6533	6138	4882	3655	4069	5323	4495	4362	2685	4945	4597	3922	5467	3772	7740	4192	7113	4193	5545	5504	3215	4447	4155	6483	3440	6778
ENSG00000008056	151	185	187	65	43	67	86	53	66	13	31	61	18	53	15	94	83	112	99	94	141	6	92	58	114	7	78
ENSG00000008083	1686	1545	1665	2113	1884	2053	993	1546	1651	1052	766	843	654	1232	1508	1122	889	1446	1013	898	1020	561	1102	943	1811	947	1404
ENSG00000008086	1045	847	788	664	393	606	189	482	357	352	348	317	222	695	978	532	306	1280	771	414	541	916	746	390	805	247	762
ENSG00000008118	49	56	56	46	22	11	15	30	14	4	17	26	8	12	18	79	38	20	57	77	38	0	36	16	51	23	22
ENSG00000008128	190	175	297	126	114	187	109	122	128	99	117	136	88	209	121	131	80	103	131	111	168	17	81	72	172	154	89
ENSG00000008130	4007	4139	5322	4109	3444	3995	2110	3896	3598	3382	4242	4293	2913	5281	4346	2514	1276	3824	2907	2763	3367	1330	2804	1981	5125	1752	4482
ENSG00000008197	0	0	2	1	2	14	0	12	0	4	0	0	4	2	0	0	0	0	7	2	0	8	5	2	2	0	0
ENSG00000008226	54	11	42	32	23	139	41	129	25	16	19	34	11	49	42	42	6	14	116	40	24	0	33	9	50	7	33
ENSG00000008256	5730	5555	5606	5482	4828	5127	2456	5094	5038	1920	3701	3342	2424	7717	4709	2785	1488	4735	4340	3360	4139	2259	4464	2249	7053	1735	8630
ENSG00000008277	87	95	86	49	25	106	16	101	27	125	73	46	46	111	122	40	30	98	101	40	34	0	35	24	100	22	136
ENSG00000008282	4313	3514	4236	4143	3576	3849	2050	3839	3860	1696	2914	2328	1992	4628	4324	4273	2522	5860	3260	4123	3346	6985	3909	3037	5104	2219	6491
ENSG00000008283	1658	1333	2034	2690	2429	2827	1777	2827	2646	1276	1943	1816	1111	1795	1146	1166	727	1526	1382	1264	1471	361	1085	820	3482	1789	3056
ENSG00000008294	6690	4988	4884	8335	7071	7243	2646	6791	7306	3951	3887	3217	2923	7839	9270	3565	1850	6859	4396	3145	3280	9333	7756	3599	7970	2000	8365
ENSG00000008300	604	716	1227	497	263	477	151	422	282	834	214	216	435	494	1309	197	142	695	452	234	383	34	290	132	975	422	468
ENSG00000008311	1704	1293	1380	1918	1386	1699	455	1456	1555	1593	847	943	602	1753	2215	968	411	2285	1000	504	857	1051	1185	752	2968	466	3306
ENSG00000008323	65	37	67	58	40	113	32	98	30	42	21	18	59	66	67	69	51	150	101	42	23	8	15	75	95	49	66
ENSG00000008324	334	516	347	472	415	452	566	428	441	349	548	382	433	436	426	682	348	529	319	495	405	528	341	343	567	475	574
ENSG00000008382	177	230	243	142	96	357	144	346	68	76	165	153	185	238	157	185	168	182	247	202	171	13	167	181	262	187	276
ENSG00000008394	6634	6695	6219	7384	6182	7396	7334	8083	7434	3045	5818	5417	5614	8820	7247	12377	7461	10611	6356	7275	6670	17048	7406	5917	8100	7140	8013
ENSG00000008405	1163	1091	1002	952	644	988	311	856	850	547	759	745	521	1295	976	532	385	1256	856	694	797	1466	1131	632	1460	548	1541
ENSG00000008438	30	14	11	8	9	108	10	77	3	13	4	6	8	27	8	7	3	4	60	4	1	0	5	9	29	4	9
ENSG00000008441	20607	18098	19147	25322	21779	22151	13488	20171	21698	7700	15719	16166	11112	24795	12368	8633	8083	15084	15945	15282	15479	1107	8922	8172	17661	4158	22487
ENSG00000008513	7779	7404	11019	4599	2754	3782	2136	3114	2856	3688	4640	4468	2461	8562	4485	4225	2217	7611	7117	4563	6499	3322	6485	3297	6077	2943	4995
ENSG00000008516	54	50	77	25	36	322	54	303	30	42	43	29	43	56	39	42	21	13	122	35	27	5	20	24	71	34	36
ENSG00000008517	646	911	586	959	937	782	1002	801	963	407	210	271	147	336	239	579	1025	142	539	562	427	194	1164	717	895	1830	385
ENSG00000008710	24681	18862	31993	29554	25625	28387	11545	22783	21858	22391	21209	21961	12628	38943	24715	10766	6528	17281	13476	7892	14159	1633	18353	8980	32756	11522	28176
ENSG00000008735	87	95	118	51	54	600	88	585	10	56	106	96	50	76	85	36	28	26	231	49	79	0	40	13	112	20	89
ENSG00000008838	4594	4426	6896	5004	4085	4989	3052	4530	4034	3567	4319	4689	2622	5759	4486	3504	2466	4981	3291	2914	3992	618	2860	2130	5829	2684	5598
ENSG00000008853	1039	1047	1613	1212	897	970	743	884	916	777	1005	1027	912	1913	1358	706	536	1114	935	967	1147	103	738	583	1423	609	1460
ENSG00000008869	2589	2643	3503	2510	1932	2323	1530	1911	2264	1968	1561	1613	973	2585	3778	1959	639	2576	1488	1096	1644	2186	2447	959	2661	700	2821
ENSG00000008952	8948	8395	7445	8572	7204	8168	5703	8890	8466	4018	6302	5743	5125	9058	9253	9160	5769	9771	7021	7327	6778	11392	8679	5178	8519	5227	9145
ENSG00000008988	17755	25132	16802	20934	18938	17570	34509	21940	18872	10736	24500	17194	19142	19757	14361	33217	20159	22444	20307	28458	24864	16958	15142	15051	29725	21630	28044
ENSG00000009307	31464	27805	25768	32958	27517	29826	16806	29820	32231	13732	20516	17289	14898	28019	25248	24187	12750	38852	26762	27414	23474	24736	25974	16164	33776	13157	38518
ENSG00000009335	7183	6247	5948	8657	7047	7369	3455	6831	7408	4221	4809	4597	3638	7983	7526	5320	2699	9908	5774	5349	5392	4876	7378	4032	10384	2991	10836
ENSG00000009413	8312	5526	4924	12280	10761	11915	4270	10469	11519	16731	15239	13323	7516	16485	16935	2713	1232	5232	5315	4260	3576	3463	3389	1702	11633	1471	18097
ENSG00000009694	14	24	18	2	3	40	0	8	5	83	2	2	14	4	101	8	0	29	9	2	4	0	35	0	51	0	2
ENSG00000009709	2	0	3	4	0	49	4	40	2	0	0	2	0	7	2	4	0	0	29	0	2	0	0	0	0	0	0
ENSG00000009724	272	184	225	258	230	1021	151	1006	217	239	127	121	110	322	537	124	42	205	451	86	106	198	195	110	326	64	265
ENSG00000009765	2	4	0	0	2	54	6	32	0	2	9	2	0	0	0	0	0	0	30	1	2	12	10	0	0	0	2
ENSG00000009780	485	465	495	731	563	764	385	698	692	402	513	438	411	678	864	450	227	538	434	461	432	535	497	381	520	298	652
ENSG00000009790	0	0	4	6	3	9	0	6	1	4	2	0	2	6	15	5	0	1	6	8	2	2	0	2	4	6	6
ENSG00000009830	1716	1949	3556	2309	1931	2135	1127	1983	1905	2669	1987	1992	1172	2860	3115	1213	680	1892	1188	1004	1521	723	1848	901	2926	1377	2441
ENSG00000009844	2519	2596	1973	2565	2137	2225	1691	2263	2461	1145	1913	1744	1436	2427	2475	3166	1298	3792	2071	2508	2112	3536	2720	1538	3209	1022	3868
ENSG00000009950	17	11	9	42	65	327	38	261	34	1466	2230	3260	580	187	63	23	0	17	125	44	5	0	12	4	14	7	10
ENSG00000009954	7159	5767	7468	9068	7560	7991	4334	7473	7778	5055	5958	5711	4543	8904	7315	5924	3377	10181	5731	5839	5416	3901	5616	4186	9002	3579	10203
ENSG00000010017	3740	3777	3451	3111	2283	2847	2127	2643	2759	1789	2850	2636	1772	3915	2721	2541	1228	3514	2740	3063	2930	3927	3199	1776	4119	1725	3880
ENSG00000010030	79	74	92	141	120	199	125	234	91	36	66	81	43	49	17	68	26	25	102	87	121	18	40	35	64	63	61
ENSG00000010072	705	648	609	646	530	554	384	638	683	392	521	456	356	623	647	688	252	975	496	543	550	1085	847	359	690	349	704
ENSG00000010165	3068	2758	3950	2569	2082	2410	1297	2439	2277	2717	4037	3888	1903	3855	2603	1494	900	3296	1951	1911	2472	815	1738	1304	3444	1076	3821
ENSG00000010219	502	752	787	640	554	696	902	573	621	278	559	658	398	710	524	979	569	575	515	776	766	188	494	491	1027	755	1036
ENSG00000010244	9253	8891	9159	9417	7295	8767	5186	8157	8371	5399	6577	6217	3977	9615	9285	9260	4925	11951	6076	6414	6790	10821	8322	5696	11186	3822	13067
ENSG00000010256	7905	9513	12317	7114	5600	6892	7770	7049	6382	3657	6993	7255	4786	8612	5584	9717	5502	10277	6322	7637	8804	1406	5261	4806	11729	6084	12439
ENSG00000010270	1840	1760	1479	1681	1403	1752	1188	1852	1653	978	1298	922	1038	1983	1860	2283	1283	2623	1747	2086	1772	1654	1876	1276	2501	1007	2427
ENSG00000010278	19349	21130	31637	12035	8563	10223	8797	10784	8681	699	4315	3445	2242	10564	4171	16725	11221	17081	13985	15193	17244	6440	10885	8566	8135	3238	8948
ENSG00000010282	3	0	5	4	0	11	8	23	0	7	0	0	2	6	7	4	0	0	0	1	0	0	0	0	0	0	0
ENSG00000010292	3967	3719	4192	6314	5355	5275	2338	4460	5242	1855	2462	2598	1661	4196	3043	5781	2787	9506	2780	2776	3198	2377	3933	3200	8231	1681	10611
ENSG00000010295	5018	4769	8629	7262	6638	7328	7346	7336	6745	5929	6762	8349	3758	6819	5093	3150	1779	3413	3588	3828	6238	568	3552	2259	4983	2395	4024
ENSG00000010310	58	136	147	29	9	330	42	271	9	84	21	10	61	41	209	61	88	56	173	57	71	20	106	61	171	26	82
ENSG00000010318	262	231	209	280	276	502	201	469	312	230	225	291	208	368	278	142	98	137	203	152	133	77	146	125	298	102	247
ENSG00000010319	60	18	26	220	255	348	156	410	233	134	47	38	30	22	10	31	4	42	42	16	10	0	42	29	65	0	18
ENSG00000010322	16136	15782	26062	13241	10896	12443	7182	10829	9774	16113	13949	14766	8375	20420	18328	7643	3579	12160	8562	6418	11158	2265	8406	4996	17072	4121	16050
ENSG00000010327	10	10	22	6	4	111	29	143	26	16	5	24	12	20	37	20	4	5	67	64	11	16	81	12	27	8	9
ENSG00000010361	644	643	810	538	383	672	511	646	510	382	700	718	440	810	385	444	336	443	610	556	611	41	262	218	640	413	659
ENSG00000010379	5	18	42	6	4	58	33	46	10	15	8	0	43	4	120	11	0	7	9	15	15	0	0	0	22	4	0
ENSG00000010404	5426	5396	5439	6159	5393	5645	3653	5204	5947	3785	3801	3982	2474	4488	6007	3501	1957	5095	4312	4711	4486	6707	6138	2630	4677	1458	4426
ENSG00000010438	121	63	64	420	389	439	376	417	443	7	17	62	40	41	7	191	130	134	144	178	142	53	213	119	262	41	286
ENSG00000010539	464	426	509	662	402	500	280	442	425	410	433	467	340	588	549	407	166	497	374	305	427	529	467	260	616	203	533
ENSG00000010610	6258	6806	11016	2126	764	1481	1288	1369	820	231	1683	1393	532	3425	50	8791	5527	12937	5001	5946	7452	109	842	4004	659	58	100
ENSG00000010626	298	274	470	281	225	306	318	316	207	205	273	212	169	406	169	253	208	285	331	322	408	75	264	168	284	285	287
ENSG00000010671	9	2	0	9	2	23	5	39	0	0	2	0	1	7	6	9	0	2	13	6	2	0	0	2	0	0	2
ENSG00000010704	1176	1080	1431	1495	1276	1370	714	1293	1499	1028	1030	1012	1158	1888	1789	1594	1086	1794	1012	1182	1116	1000	1305	985	1725	725	2466
ENSG00000010803	2229	2251	2479	1865	1570	1589	1443	1556	1680	1216	1861	2140	1331	2797	1853	1898	872	2283	1781	2006	2335	556	1465	975	2937	1321	2861
ENSG00000010810	2897	2594	2857	5539	5155	5442	4575	5061	5689	5113	7368	6844	5248	6091	6324	1913	1293	2330	2506	3220	2979	1679	3590	1611	5089	3212	4008
ENSG00000010818	2099	1523	1683	3077	2510	2719	978	2051	2539	1473	1459	1521	995	2489	2760	991	871	1811	1615	1402	1290	1703	2537	944	3136	1352	2912
ENSG00000010932	36	23	11	129	180	174	81	215	175	81	111	82	192	482	480	8	4	0	23	49	26	2	12	4	74	4	142
ENSG00000011007	3388	3985	5085	3552	2655	3083	2400	3059	2995	2755	2661	2817	1982	4072	3908	3304	1775	4175	2389	2528	2870	1858	3054	2006	3930	1875	3698
ENSG00000011009	2012	2659	3492	2030	1575	1766	1864	1886	1660	1478	1627	1630	1579	2435	2153	2444	1612	2383	1592	1957	2403	172	1538	1290	2726	1326	2014
ENSG00000011021	2908	2303	3736	4421	3918	4685	1639	3658	3984	2907	2285	2247	1833	4448	4271	2281	1190	3472	1596	1113	1806	499	1652	1283	4319	2251	3303
ENSG00000011028	69357	61465	150624	74850	60126	74455	48456	65642	53946	147628	130355	128933	76198	161537	92931	20257	19516	38561	51729	52584	69318	4110	44037	22761	93575	49218	83727
ENSG00000011083	34	4	5	33	17	76	21	117	27	5	3	4	2	6	18	11	0	0	52	31	2	0	2	6	14	26	0
ENSG00000011105	5951	5904	10201	3491	2573	3013	2222	3088	2973	1745	3022	2545	1886	5729	3091	2144	1620	3832	3708	3179	4278	733	4371	2394	2323	896	1805
ENSG00000011114	3009	2715	2373	3329	2714	3049	1559	2529	2802	1697	1870	1930	1319	2847	3360	2371	1091	3936	2374	2254	2111	3515	2587	1421	3871	1138	4165
ENSG00000011132	1109	1166	1575	991	826	1295	782	1172	807	726	1015	1256	743	1382	790	848	625	696	891	687	1023	52	664	571	1406	1068	956
ENSG00000011143	640	588	774	658	545	599	534	545	575	468	511	561	394	781	512	626	372	748	411	344	537	100	358	359	897	191	904
ENSG00000011198	1825	2164	1582	1212	829	1010	609	904	941	587	1049	830	439	1337	718	1526	697	2169	1335	1296	1408	1079	1237	733	1229	396	1681
ENSG00000011201	54	102	136	323	318	249	94	266	308	611	82	76	68	82	540	22	20	357	28	56	34	356	206	62	267	82	202
ENSG00000011243	2410	2712	4386	2107	1745	2618	1972	2190	1853	2307	2470	2587	1774	3253	2418	2002	1083	2145	1622	1359	2565	378	1635	1054	3035	2273	1937
ENSG00000011258	1272	1245	1260	1090	794	960	667	935	964	924	878	839	522	1251	1322	786	454	1056	965	683	781	1031	871	584	1350	601	1119
ENSG00000011260	1507	1433	1389	1720	1423	1495	1138	1537	1719	763	1259	1190	793	1667	1250	1737	856	1975	1046	1226	1165	1095	1173	910	2214	1062	2559
ENSG00000011275	4896	4619	5720	5101	4461	4989	2860	4632	4209	4710	4950	5150	3755	6719	4822	3123	1768	4504	3207	2586	3159	2021	3861	2279	7175	4502	6093
ENSG00000011295	1959	1916	2195	1632	1262	1577	861	1597	1507	1425	1408	1284	1054	2171	2419	1493	957	2309	1181	1195	1233	1545	2086	1288	2535	1027	2282
ENSG00000011304	16027	15198	15894	16813	14357	15006	9859	13482	14380	9606	12535	13550	8727	18623	12301	14140	7702	19284	10326	8838	10761	2376	11526	8605	23475	8972	24717
ENSG00000011332	188	168	215	158	136	869	194	780	134	80	100	124	84	202	127	329	156	242	481	153	141	10	99	149	336	75	286
ENSG00000011347	939	678	971	2052	1914	2022	1128	1816	1773	120	167	280	74	390	58	495	377	672	689	753	880	26	678	387	823	495	99
ENSG00000011376	1873	1633	2797	1708	1344	1560	743	1544	1422	1056	1268	1288	902	2046	1868	1289	611	2434	945	898	1197	521	1065	899	2114	559	2031
ENSG00000011405	4409	3578	3050	5576	4672	5446	1720	4887	4729	4331	3265	3113	2439	5223	7459	2760	1521	5367	2649	2323	2394	10391	6584	2497	7273	2598	7358
ENSG00000011422	2334	2569	3529	2604	2316	2553	2478	2711	2443	1692	2353	2468	1649	3028	3310	4735	3475	3208	2634	2575	2140	1360	2243	2121	3581	2590	2565
ENSG00000011426	1997	1321	1012	4609	4037	3959	1276	3317	4542	210	433	485	417	1526	1771	6567	2401	10662	1240	1512	1455	7943	4453	3749	7920	576	13046
ENSG00000011451	5417	6010	7714	4856	3683	4447	3681	4140	3940	3278	4469	5509	2650	6361	4009	3544	2232	4592	3878	3441	5142	324	3543	2204	6006	2016	5627
ENSG00000011454	5667	4976	5488	4617	3671	4194	2255	3927	3901	3341	3882	3894	2681	6464	5384	2621	1631	4714	3552	3546	3503	3418	4093	2301	5909	1865	6831
ENSG00000011465	483528	505120	595384	241634	155407	199003	172583	215945	171925	248980	457873	401748	227110	562376	329427	140549	78688	193892	324176	301169	357559	82121	173491	83211	153528	124283	100441
ENSG00000011478	820	884	1674	874	728	1022	653	1143	700	878	774	761	765	1010	943	1061	1143	1073	880	789	919	199	995	845	1803	1766	917
ENSG00000011485	3720	3875	5245	4825	3987	4131	3612	3839	4105	2264	3648	3857	2255	4522	3434	3471	2195	4257	2687	2811	3579	1074	2834	2280	6749	3040	6739
ENSG00000011523	1538	1347	1369	1578	1330	1481	701	1306	1289	907	1212	1105	761	1795	1327	707	455	983	1096	1058	1056	583	937	458	1622	380	1944
ENSG00000011566	4472	4017	3616	3460	2689	2940	1367	2854	2850	2082	2185	1716	1520	3815	3859	2929	1693	4394	2978	2653	2775	4764	3439	2011	5009	2192	5227
ENSG00000011590	20	7	15	28	20	65	10	57	14	23	10	25	14	22	17	8	10	3	56	28	10	2	13	16	34	16	33
ENSG00000011600	3	1	2	1	0	82	3	65	0	0	1	0	1	8	4	2	0	3	39	1	2	0	0	0	8	1	2
ENSG00000011638	1877	1956	2021	1569	1248	1417	947	1388	1336	618	1203	1119	1057	2025	1470	1259	1154	1395	2773	2430	2580	411	1171	931	1980	1411	1308
ENSG00000011677	0	2	4	0	0	8	0	1	0	8	0	0	0	0	17	0	0	0	4	2	0	6	0	0	2	0	0
ENSG00000012048	680	479	508	1314	1058	1172	375	1098	1262	299	327	358	185	686	661	812	388	1369	410	455	438	833	776	454	1688	227	2377
ENSG00000012061	3099	3709	3868	3838	3440	3791	3864	3931	3622	1907	3203	3483	2142	3514	2075	3521	2667	3067	2628	3043	3303	480	2258	2190	4033	2912	3490
ENSG00000012124	21	5	34	4	2	95	9	91	4	17	4	1	2	8	4	31	4	12	44	15	11	0	8	5	14	6	6
ENSG00000012171	4819	5445	10219	3710	2749	3824	2785	3914	2707	5399	7297	8983	5368	11931	6014	2801	2000	3032	3167	2724	5277	40	888	1463	4096	526	5345
ENSG00000012174	1885	1223	1681	2043	1766	1955	421	1920	1901	974	1031	711	789	1793	2119	1071	628	3255	1634	1168	987	4436	2558	1523	2252	605	2793
ENSG00000012211	640	587	745	697	553	673	471	590	537	574	737	837	462	917	559	429	245	476	443	439	484	34	317	241	856	531	739
ENSG00000012223	4	0	0	1	10	11	3	20	1	3	2	1	8	0	20	0	0	0	8	19	0	18	18	4	5	0	0
ENSG00000012232	4479	4246	7454	5377	4337	5114	2126	4446	4212	3688	2743	2283	2363	5801	6819	2623	1494	6071	3357	2802	3638	1552	3866	2271	7090	2285	6830
ENSG00000012660	4745	2816	2948	9695	9318	10213	2938	9367	9996	3544	3798	2567	3456	7112	7628	4514	2800	7901	3739	3388	2721	6630	6393	4539	10994	5436	11917
ENSG00000012779	14	17	23	4	12	43	2	32	4	13	0	0	15	6	26	29	0	6	18	16	0	0	0	0	24	0	4
ENSG00000012817	4572	3713	5929	4118	3215	4031	1957	3372	3693	3204	3456	3764	1885	5503	2602	2674	1132	3373	2300	1362	2692	122	711	1089	3686	1715	4036
ENSG00000012822	16396	14849	22456	10992	8155	9811	6184	9032	7841	7587	9465	9529	5765	15551	8501	3919	2594	5035	8285	5633	9261	1428	6551	2857	10113	4076	10457
ENSG00000012963	1503	1384	1401	1882	1586	1683	1093	1489	1621	453	980	1106	655	1455	1001	1309	634	1775	1064	1097	1162	997	1439	697	1548	323	2114
ENSG00000012983	5577	5048	4134	4911	3727	4019	2165	4042	3933	2401	2699	2520	2268	5584	5350	3442	1721	5127	4050	3533	3625	5844	5402	2671	5382	1541	6151
ENSG00000013016	7019	5096	6384	15641	14057	15403	8718	15158	16138	5577	9209	9768	6194	15031	10048	2821	1633	4465	6043	6419	6267	1734	5523	2269	10454	4780	9462
ENSG00000013275	4763	5484	5758	4251	3571	4076	5000	4181	3844	2363	4218	4403	2780	4771	3398	5869	3015	6121	3448	4247	4420	1105	3663	2839	5377	3115	4951
ENSG00000013288	11839	11158	20880	8643	6557	7997	3907	7028	6403	8690	8543	7950	5132	16155	12511	4291	2339	8151	7169	5813	8293	1535	6564	3222	7906	2269	6962
ENSG00000013293	1674	726	721	4895	4758	5019	1206	4133	5125	385	231	184	116	347	40	278	228	541	541	518	422	313	537	251	247	34	315
ENSG00000013297	26809	14774	17357	69844	71924	73330	35690	70313	74988	8838	10633	9411	15857	36068	26737	13354	10632	16233	15270	18802	14999	3809	14266	10780	26748	7802	34133
ENSG00000013306	3311	4173	5318	3423	2902	3179	3422	3299	2845	3276	3959	4766	3257	4826	3535	3503	2531	3179	3374	3537	4881	384	3064	2241	6168	3211	4951
ENSG00000013364	23460	24359	36669	26377	22526	23402	25647	23366	21847	8806	15949	18953	10544	25935	10082	18062	13257	20023	15263	16298	24324	1303	8911	10128	16893	7881	17801
ENSG00000013374	3133	3111	3281	3047	2725	2980	1906	2865	2746	1584	2770	2522	1696	3152	2258	2183	1319	3093	2304	2714	2317	1963	2809	1552	3416	1719	3993
ENSG00000013375	5220	4969	5011	5006	3941	4326	2812	4690	4490	2959	2763	3088	2013	4229	4774	4332	2489	5732	3369	3531	3297	10759	6938	3186	6076	2537	5873
ENSG00000013392	932	886	1028	606	461	624	384	584	535	478	638	543	436	834	769	427	207	558	592	564	654	939	993	419	940	453	641
ENSG00000013441	7674	7516	10572	6363	5260	6700	5212	6284	5407	10196	9174	10819	5289	10193	7942	5319	3738	3958	4408	4388	6101	5157	4274	3220	5491	3756	6156
ENSG00000013503	868	793	893	874	708	844	387	761	675	529	682	686	426	821	661	768	332	1444	529	478	541	1048	877	589	1142	259	1499
ENSG00000013523	1871	1589	2584	1661	1326	1594	658	1313	1215	1725	1278	1242	831	2269	1915	718	319	1259	1132	586	918	463	900	544	2383	1144	2014
ENSG00000013561	2618	2585	1866	2612	2143	2348	1445	2475	2381	1422	2042	1891	1631	2547	2899	2189	1124	3235	2223	2476	2003	2334	2317	1345	2692	926	2914
ENSG00000013563	250	467	667	522	411	595	368	516	468	332	387	392	350	537	758	289	113	349	291	253	302	82	604	241	816	309	888
ENSG00000013573	1450	1163	1768	2206	2018	2425	1282	1978	1898	1202	1324	1226	768	2017	1340	1420	775	1613	795	622	1075	192	796	789	2422	1270	2304
ENSG00000013583	3699	5071	4267	2270	1441	1824	1705	1932	1730	826	2216	2406	1979	3478	1568	3443	2404	4164	3568	3895	4390	1103	2058	2367	2982	1724	3212
ENSG00000013588	1853	2670	5226	2238	1871	2048	1201	1732	1823	4859	941	1182	1702	1526	7457	3161	2365	3844	1414	1816	1606	4110	6307	2694	3491	78	3229
ENSG00000013619	3991	3870	4023	1837	1029	1262	745	1036	1015	2588	4208	4415	2159	5949	3569	1904	782	2852	1528	1477	1820	534	1175	893	2809	978	3496
ENSG00000013725	5	7	8	10	0	116	10	99	2	2	4	3	3	5	14	22	0	0	30	10	2	0	0	4	6	2	0
ENSG00000013810	1296	1253	1845	2569	2293	2341	1673	2089	2398	717	849	1127	846	1424	1379	3979	2449	3904	1016	1161	1523	544	1598	2155	4099	1295	5079
ENSG00000014123	2658	1727	1283	2508	2196	2423	771	2149	2531	1104	1059	1115	852	2126	2443	1975	1298	3289	1621	1155	1228	3617	2399	1460	2996	900	3441
ENSG00000014138	970	892	1116	1448	1400	1407	723	1220	1245	468	698	620	450	880	701	1212	681	1676	681	737	779	437	908	661	1654	368	2004
ENSG00000014164	1693	1930	2567	1307	997	1187	1466	1204	990	1038	1341	1599	817	1910	977	1475	1003	1666	1154	1233	1643	51	730	677	1719	875	1606
ENSG00000014216	12594	13975	20896	14081	11100	12695	9682	12489	11797	6724	9197	10900	6521	13266	11466	10723	6197	13389	8783	9462	11992	2411	7007	5719	15549	4510	15201
ENSG00000014257	429	385	577	254	193	266	148	226	178	2	102	70	18	211	35	337	180	236	326	232	241	14	65	120	200	134	228
ENSG00000014641	5336	5869	5026	6855	6197	6227	5218	7098	7156	3327	5745	5308	3685	6150	5400	7209	2741	7007	3990	5218	4721	8469	5840	3590	7233	2938	8411
ENSG00000014824	3560	3172	2848	3365	2774	3226	1495	3135	3040	1576	2393	1993	1545	3174	3443	3211	1792	4955	2787	2965	2614	5107	3497	2538	4045	1171	4781
ENSG00000014914	1751	1563	2002	1812	1401	2099	1009	1700	1501	362	487	574	433	1250	992	1385	1079	1379	1442	1033	1538	324	1309	980	1459	511	1461
ENSG00000014919	2247	2136	2134	2014	1778	1798	1054	1736	1751	1759	2050	2135	1198	2286	2426	1927	1196	2755	1540	1532	1585	1491	1828	1191	2503	613	2806
ENSG00000015133	31	208	451	12	1	192	30	248	6	368	16	22	303	32	851	34	10	93	95	37	29	8	48	12	205	10	2
ENSG00000015153	713	727	508	750	504	549	451	629	684	598	541	590	484	662	744	541	390	773	563	686	615	1366	879	382	876	422	991
ENSG00000015171	6503	6027	5437	6453	5359	5631	3966	5315	6098	3729	4951	5204	3266	6736	5788	4484	2234	6386	4476	4795	4827	5946	5353	2745	6711	2594	7656
ENSG00000015285	27	48	84	16	10	11	18	25	22	23	15	18	51	24	30	40	43	30	23	22	22	0	10	26	28	9	40
ENSG00000015413	15	12	12	3	0	202	28	207	5	276	431	450	166	153	158	10	0	10	99	10	11	0	1	8	85	8	105
ENSG00000015475	2173	2636	2472	2250	1778	2079	2015	2105	2153	754	1289	1409	931	1611	1079	2473	1282	2086	1634	2179	2255	676	1367	1089	2615	1810	2110
ENSG00000015479	608	511	546	444	349	444	110	409	413	621	288	293	299	570	583	257	109	395	185	137	229	525	270	207	363	306	345
ENSG00000015520	144	91	278	28	14	193	46	194	2	20	40	18	4	77	26	82	35	86	161	128	131	0	10	44	19	10	0
ENSG00000015532	4371	5123	10754	3810	3106	3654	2545	3270	2842	4154	3740	3771	3330	5428	5917	3083	2401	4348	3416	2979	5076	398	3488	2544	5283	2183	3339
ENSG00000015568	25	27	24	14	6	26	9	16	12	20	8	8	10	19	25	8	4	19	12	10	18	65	29	10	21	10	26
ENSG00000015592	2	3	2	0	0	12	4	11	0	0	3	6	0	0	2	4	2	0	3	24	0	0	1	0	6	0	0
ENSG00000015676	5429	5196	7283	5080	4127	4538	2924	4367	4326	3289	4056	3680	3077	6099	5811	3532	2256	4943	3984	3520	4394	1166	3554	2682	6028	2246	5381
ENSG00000016082	15	6	10	100	80	88	66	99	112	62	118	93	37	65	78	14	2	8	13	8	16	4	8	4	88	18	160
ENSG00000016391	315	229	352	500	481	722	862	646	507	144	155	183	91	249	81	99	15	320	485	709	848	4	502	150	610	101	325
ENSG00000016402	14	2	12	2	4	32	1	25	8	4	8	4	4	16	22	13	0	4	15	26	8	26	14	2	28	4	36
ENSG00000016490	2	2	0	5	20	16	2	23	14	4	2	0	0	0	2	0	0	0	4	3	1	0	0	2	6	0	0
ENSG00000016864	4827	5428	7110	5038	4373	4592	3943	4694	4499	3999	5025	5122	3071	5867	5077	4479	2406	4138	3184	3596	3828	4394	4558	2609	4773	2199	5115
ENSG00000017260	8239	7474	8906	9745	8051	9053	4477	8789	8645	6997	6818	6107	4574	9417	11896	6474	3493	9423	6028	5350	5796	16841	12267	5337	11161	4729	10321
ENSG00000017427	19	22	12	12	0	2	6	6	0	104	132	118	96	51	49	4	0	2	29	27	36	12	26	10	3	0	10
ENSG00000017483	1401	1655	2727	1116	965	1557	913	1416	928	839	1294	1370	765	1485	762	1924	1768	1566	1217	1040	1351	190	797	1020	2465	1877	1627
ENSG00000017797	6923	6827	6677	5347	4383	4699	3010	4590	4659	2658	4549	4722	3102	6379	4956	4448	2585	6994	6002	5825	6465	2474	4691	2925	7424	2111	8732
ENSG00000018189	5085	4073	4399	4139	3312	3971	1713	3372	3329	3754	3136	3296	1952	5752	5296	2419	1147	3919	2357	1896	2716	2720	2378	1547	3860	993	4397
ENSG00000018236	23	94	260	26	12	46	25	54	50	153	102	48	100	116	838	2	14	36	16	13	18	4	16	2	264	16	165
ENSG00000018280	15	11	33	18	1	184	29	174	12	14	21	18	2	14	16	46	26	7	107	22	20	4	10	14	18	10	14
ENSG00000018408	7538	6132	4813	11218	9327	9648	5752	9930	10150	4632	5648	5326	3570	6974	6860	5419	3552	7085	6504	8186	5963	12971	9625	4383	4401	1346	5112
ENSG00000018510	2177	1986	1456	2254	1612	1966	1030	1666	1902	1239	1487	1280	967	2067	2561	1944	965	2761	1623	1618	1507	5153	3163	1447	3058	1004	3798
ENSG00000018607	0	0	2	0	0	7	0	7	0	0	0	0	0	1	2	6	8	0	3	0	1	0	0	2	1	0	0
ENSG00000018610	735	827	790	761	557	628	455	732	726	447	732	604	647	885	802	902	710	923	730	830	785	326	475	652	1011	591	1078
ENSG00000018625	106	83	106	73	16	280	37	300	42	408	598	408	207	293	192	74	46	250	236	82	88	2	35	50	259	103	268
ENSG00000018699	1036	960	989	1261	1096	1197	611	1065	1094	399	623	597	446	1066	897	1165	517	1479	637	703	713	1162	1027	804	1785	538	1845
ENSG00000018869	145	203	141	196	95	157	107	149	163	119	166	122	119	169	215	91	34	151	107	71	132	189	171	60	176	74	166
ENSG00000019102	0	14	37	2	0	20	0	25	0	2	1	1	13	5	33	16	9	16	21	14	2	14	28	10	11	1	7
ENSG00000019144	16881	14675	23612	17383	14163	16137	7175	13851	13246	12713	11571	13024	7067	17377	12163	6215	3540	10720	8773	5472	9500	2999	11279	5848	10887	2463	11309
ENSG00000019169	0	13	2	0	0	4	2	5	0	0	0	0	0	0	2	9	4	0	6	0	0	0	0	0	4	0	0
ENSG00000019186	52	28	10	27	29	42	20	55	20	4	2	0	2	24	14	15	0	0	35	4	12	39	12	2	12	2	6
ENSG00000019485	354	389	553	347	278	382	171	267	246	331	323	316	186	359	381	154	98	254	307	181	290	116	378	182	385	96	337
ENSG00000019505	4	6	2	0	0	33	2	24	0	2	0	0	0	4	12	2	0	0	5	8	4	771	479	149	1	0	4
ENSG00000019549	5095	5267	4140	4868	4035	4530	3440	4398	4492	4869	6821	6248	4208	6644	5837	5152	3454	6145	4454	5753	4772	2173	3008	3042	5997	3560	6206
ENSG00000019582	133	162	229	40	42	97	39	102	44	49	62	75	38	69	34	106	96	82	93	108	106	0	29	51	115	62	62
ENSG00000019991	11430	6969	8649	14811	12053	13033	3535	12000	13427	4652	4745	3449	2866	10148	7210	16277	10450	35495	12361	13580	13436	20130	12048	12157	2682	786	874
ENSG00000019995	1519	1566	1970	1269	946	1178	529	1062	982	781	1034	1050	647	1910	1322	1105	553	2016	1232	996	1203	1075	1086	900	1816	724	1595
ENSG00000020129	4827	4837	6812	4203	3289	3719	2294	3328	3314	2906	3982	4325	2272	5629	3797	2585	1615	3907	2751	2257	3371	326	2949	1779	4460	1550	3360
ENSG00000020181	31290	26367	39642	36441	31972	33800	12293	29470	30264	19583	23964	20765	13350	44064	22012	7551	3934	17297	16203	9941	14856	564	10199	6114	35596	6797	40456
ENSG00000020219	7	0	11	0	0	60	10	72	0	2	6	0	0	6	0	14	0	2	28	24	6	0	0	0	0	0	0
ENSG00000020256	920	928	1009	1095	958	1271	617	1131	1063	693	1068	1155	562	1092	858	616	408	1151	788	731	904	245	723	567	1727	607	1619
ENSG00000020426	700	936	732	692	627	618	630	692	663	323	555	582	408	642	450	1197	681	1042	634	824	850	554	607	574	1128	583	1068
ENSG00000020577	7296	6991	8869	6396	4926	5699	3191	5258	4969	2877	2913	3374	2377	5629	6837	3641	2896	6243	5684	5914	5915	3284	4832	3065	7101	2667	6298
ENSG00000020633	63	50	66	12	4	96	171	62	2	12	26	15	8	38	19	55	12	126	130	361	465	4	86	45	105	6	24
ENSG00000020922	1636	1422	1622	1572	1248	1272	857	1125	1443	792	904	847	718	1639	1413	1188	833	1528	1014	896	1030	1736	1319	926	1745	826	2046
ENSG00000021300	23	40	50	26	8	149	20	142	18	19	12	24	14	49	17	42	14	30	76	49	42	4	38	13	36	8	24
ENSG00000021355	1668	1792	1616	1581	1317	1453	1346	1376	1385	1204	2074	2116	1239	1925	1253	2530	1138	2640	1584	2052	2041	1347	1433	1219	2937	814	3518
ENSG00000021461	3	0	5	0	2	32	3	13	0	4	4	0	0	0	2	1	0	0	5	0	0	9	1	0	1	0	0
ENSG00000021488	21	7	23	7	3	80	18	82	3	10	20	20	7	21	2	16	6	9	38	2	33	8	0	0	13	6	6
ENSG00000021574	1203	806	626	1079	883	1009	398	1019	956	446	474	452	461	1077	923	664	344	1364	1054	686	679	1310	1031	615	1032	279	1372
ENSG00000021645	193	171	191	65	18	158	16	76	21	149	44	38	38	137	178	31	8	42	99	50	68	2205	1982	542	60	4	9
ENSG00000021762	4821	4542	6946	5556	4975	5102	4079	4902	4703	3150	4631	5023	3041	6985	3576	3264	2620	4151	2945	2814	3955	266	2035	2248	5040	1748	5457
ENSG00000021776	3004	2803	2995	3475	2927	3377	1805	3064	3255	1987	2288	2159	1440	3458	3416	2703	1228	4130	2034	1674	1916	2977	2494	1450	3983	1282	4849
ENSG00000021826	706	590	559	874	799	901	315	783	910	643	909	627	349	866	822	532	205	997	383	373	464	922	787	410	894	212	1294
ENSG00000022267	18017	20315	18469	15667	11882	14113	12905	15423	13702	5267	10451	10528	6524	15723	9104	13114	4849	14698	14513	14338	17324	21590	23988	8365	18074	2413	25133
ENSG00000022277	3562	3836	3569	4051	3416	3550	3590	3628	3505	1405	2642	2641	2216	3537	2132	4443	2304	4401	2783	3502	3359	1642	2684	2415	4846	1804	5709
ENSG00000022355	0	0	0	0	0	16	0	8	6	6	0	0	0	0	0	0	0	0	6	0	2	30	0	0	0	0	0
ENSG00000022556	38	11	32	9	15	260	45	310	18	6	12	2	16	37	104	42	0	2	123	27	25	8	10	4	39	2	4
ENSG00000022567	715	548	781	740	581	768	341	670	619	1698	1737	1681	687	776	678	394	172	742	425	368	412	261	456	301	820	366	684
ENSG00000022840	7988	8715	9246	8151	6468	6952	6082	6994	7224	4943	7167	7250	5563	8513	7396	8235	4458	9960	7082	7450	8028	2734	6561	4953	10631	5556	10565
ENSG00000022976	450	495	633	454	448	487	200	406	408	354	345	443	262	521	577	429	178	512	349	265	360	344	390	268	675	312	699
ENSG00000023041	1842	2038	2114	1919	1679	1805	1499	1745	1843	1634	1808	1643	1362	2382	2333	2119	1059	2056	1293	1407	1580	2112	1713	1100	2507	1108	2617
ENSG00000023171	219	147	334	470	452	660	239	529	485	351	195	305	220	282	742	179	135	176	257	254	224	374	627	190	890	126	1001
ENSG00000023191	18172	17779	21604	23222	20119	20663	19734	22389	20396	11595	22227	24322	14517	27215	13091	13724	10203	15907	13047	13496	17088	743	9695	8440	29099	11869	29119
ENSG00000023228	4714	4470	4190	4912	3971	4476	2597	4167	4264	2676	3230	2842	2545	4847	5034	4680	2582	7542	3671	3899	3705	5828	4945	3533	5435	1800	5512
ENSG00000023287	4800	4391	3522	4106	3252	3703	2186	3488	3573	2419	3195	3086	2378	4628	4382	3327	1556	4301	3332	3219	3037	4432	4114	1989	4506	1784	4791
ENSG00000023318	4111	4651	5648	3932	3456	3695	3658	3692	3553	3119	4984	4831	3402	5388	4490	4797	3014	4412	3158	3657	3670	4741	3465	2735	4431	3218	4570
ENSG00000023330	2594	2713	3236	3107	2465	2842	1852	2649	2712	1421	2144	2220	1622	3061	2772	3207	1512	4519	1738	2172	2427	484	1638	1727	3161	1768	2725
ENSG00000023445	418	323	240	526	486	536	237	538	546	40	129	108	36	156	71	167	232	93	253	324	205	578	387	181	395	324	168
ENSG00000023516	5873	3913	3671	6921	5854	6407	1702	5586	5994	2743	2522	2178	1636	4754	5193	2899	1852	7015	4311	3242	2914	8505	5022	2688	6161	1362	7578
ENSG00000023572	428	472	402	424	407	498	560	519	434	276	537	464	366	439	430	831	454	686	369	479	541	902	632	399	854	486	898
ENSG00000023608	676	720	648	459	296	405	363	500	377	381	668	673	594	540	370	1051	737	832	637	726	720	794	889	568	886	702	932
ENSG00000023697	1626	1594	1108	1551	1269	1383	1559	1401	1502	573	1073	1162	804	1339	1263	1995	925	1859	1329	1652	1296	949	1045	896	2124	717	2642
ENSG00000023734	5984	6379	4771	5840	4726	4940	4237	5433	5527	2700	4685	3938	3414	5515	4969	7765	3484	8490	4583	5229	5151	7896	6293	4516	7436	2411	8731
ENSG00000023839	78	105	100	77	68	136	58	100	60	174	114	172	68	99	94	70	19	61	67	14	53	53	49	42	135	78	65
ENSG00000023892	116	100	162	91	78	171	132	181	96	68	69	79	96	91	111	156	105	162	100	115	125	0	40	66	279	100	241
ENSG00000023902	3371	4602	4933	2682	1933	2152	2981	2333	2155	996	1602	1784	1483	3202	1789	4530	2868	4156	2897	3279	4144	387	2012	2307	2987	2740	2577
ENSG00000023909	4738	4365	3150	2782	1834	2493	1381	2603	2272	1073	2235	2098	1240	2888	1380	5034	2141	6690	4487	4000	4098	4410	3548	2305	4177	1598	4809
ENSG00000024048	4031	3514	4388	4922	4314	4547	2203	4104	4295	2838	2516	2550	1770	4343	4501	2931	1388	4405	2710	2101	2369	4102	3350	1961	4655	1478	4973
ENSG00000024422	35933	32915	40565	33368	27332	29215	20325	27338	27068	11962	22527	24697	15186	35380	18019	25233	17056	35457	28119	25959	28137	3708	21876	17063	37918	10000	45341
ENSG00000024526	322	203	151	813	814	662	279	514	865	29	63	85	104	227	341	1565	687	2604	330	572	502	1955	1019	1061	1530	199	2379
ENSG00000024862	496	494	405	361	292	363	298	339	338	256	435	438	287	505	294	692	429	648	429	442	418	458	382	298	601	253	648
ENSG00000025039	6	24	74	3	6	90	2	75	4	74	12	12	20	36	78	11	10	14	55	25	8	0	20	14	31	10	27
ENSG00000025156	873	880	839	649	513	657	464	652	484	661	629	702	508	930	855	816	461	1051	486	753	646	832	792	405	1088	622	1042
ENSG00000025293	2640	2187	2123	2701	2217	2453	1119	2061	2161	1177	1507	1364	1234	2873	2851	1709	949	2986	2017	1962	1622	2386	2231	1459	3056	1402	3088
ENSG00000025423	66	73	70	35	14	63	20	72	31	30	75	45	38	90	56	27	16	22	95	38	56	28	47	12	51	16	48
ENSG00000025434	1961	2249	3197	1578	1153	1437	1084	1419	1116	1184	1946	1918	1007	2515	1266	1901	1285	2177	1567	1419	2078	168	627	988	2106	718	2372
ENSG00000025708	628	477	632	1470	1414	1299	1247	1755	1164	472	900	843	795	1354	506	825	792	227	716	623	660	60	461	512	1360	2033	651
ENSG00000025770	1469	1667	2184	1781	1625	1715	1636	1911	1545	831	1385	1335	970	1887	1025	1591	1225	1581	1215	1225	1695	181	887	955	2271	873	2671
ENSG00000025772	2055	2482	2294	1922	1564	1873	1381	1644	1683	650	1141	1384	900	2014	1685	2758	1469	2110	1349	1649	1835	548	1636	1189	3230	996	3609
ENSG00000025796	9372	8710	8611	9449	7795	9491	5123	9069	9176	5581	7575	6483	6191	10580	9287	7237	3993	8761	5551	5515	5376	6410	8174	4436	10647	6226	9943
ENSG00000025800	5936	5610	6124	5499	4238	4838	2510	4416	4529	3043	4488	4303	2972	5703	5637	4594	2345	7555	4404	3871	4323	3487	4690	3117	6513	2273	6972
ENSG00000026025	105788	116882	103577	167638	147169	138657	306823	154725	172079	30696	43957	56153	38907	74239	57693	200186	134216	112762	95757	158948	124642	75636	77669	74261	156525	83823	193916
ENSG00000026036	551	518	1026	449	438	500	223	386	316	278	255	314	185	592	220	297	128	388	337	115	302	42	401	158	486	129	432
ENSG00000026103	3517	2919	3133	3865	2952	3581	2298	3566	3731	2476	3197	3620	1708	3602	3479	2590	1610	2494	2169	2428	2143	4701	3006	1688	2610	1347	2745
ENSG00000026297	345	334	582	385	366	460	369	483	317	310	506	448	680	709	625	339	346	269	359	271	387	130	370	299	603	352	476
ENSG00000026508	72099	66931	83373	54644	41024	47757	34468	46517	45179	10661	25929	24291	17765	50055	27119	83214	49919	114201	57156	67860	64837	32049	39885	44627	37837	14214	43280
ENSG00000026559	120	120	185	250	337	325	246	250	316	1253	360	464	236	372	703	225	191	544	229	186	135	86	328	216	1507	1265	315
ENSG00000026652	1238	1276	1782	1606	1373	1677	874	1431	1406	3237	2490	2681	1560	2708	2926	1076	617	1329	787	755	912	550	863	662	1697	830	1396
ENSG00000026751	4	0	6	0	0	23	8	52	0	0	2	0	4	4	18	0	0	0	20	3	2	19	32	12	6	0	0
ENSG00000026950	3187	2714	3804	3311	2546	3067	1286	2679	2861	1436	1920	2027	810	2805	1342	1418	967	2501	2022	1510	2123	621	1508	966	3340	1243	2425
ENSG00000027001	3837	4276	4583	2025	1308	1681	1340	1556	1500	412	1354	1148	707	2453	892	2132	1012	3300	1929	2009	2492	808	1009	1037	1435	571	1442
ENSG00000027075	72	113	117	128	108	190	48	206	77	191	57	89	111	114	374	35	23	101	110	93	45	456	368	118	172	45	153
ENSG00000027644	19	15	8	27	26	161	25	99	33	126	142	142	74	160	122	27	0	2	52	10	18	0	10	0	49	6	16
ENSG00000027697	2823	2830	3477	3543	3325	3456	2317	3451	3529	3399	4929	3539	3148	5385	5791	2533	1552	2801	2004	1843	2124	4354	3399	1785	4702	3532	3458
ENSG00000027847	2179	2216	3129	1483	1143	1423	1095	1473	1321	1336	1744	1875	1273	2271	1396	1840	1213	2069	1604	1607	1978	217	1849	1193	2320	1063	1756
ENSG00000027869	0	3	6	4	15	62	28	61	2	104	154	184	86	73	115	17	0	6	41	14	8	14	19	11	29	28	2
ENSG00000028116	545	474	399	609	563	606	340	652	692	253	358	375	245	577	496	654	283	757	431	604	442	688	625	416	926	264	1011
ENSG00000028137	2687	2542	4224	2633	2187	2455	1425	2221	2161	352	907	767	435	1855	481	1151	1062	1406	1512	1553	1843	86	812	938	1860	1298	1150
ENSG00000028203	3690	3784	3678	3475	2950	3384	1877	3105	3169	1793	2258	2147	1510	3500	4029	3114	1648	3688	2578	2555	2789	3470	3617	1911	4074	1105	4812
ENSG00000028277	792	652	849	2206	2241	2765	1419	2517	2170	590	260	388	414	321	909	1718	2656	365	1464	1335	865	139	971	1097	5190	8383	383
ENSG00000028310	2863	3132	4028	3400	2987	2837	2400	2702	2851	2135	2366	2461	1721	3316	3428	3073	1685	3497	1869	2000	2484	977	2152	1637	4183	1888	4062
ENSG00000028528	7581	7194	7669	8038	6872	7128	4614	6867	7436	4930	6867	6342	4563	9606	8751	5520	2894	7661	5243	5446	6175	2774	5382	3537	8388	2737	8586
ENSG00000028839	970	905	871	817	617	684	628	776	726	574	920	851	594	926	960	1281	501	989	950	1081	984	934	1153	590	1365	575	1593
ENSG00000029153	1291	1267	1061	1811	1363	1238	692	1200	1425	281	329	420	413	725	810	1538	1126	1838	1274	1787	1209	1394	1542	1225	1719	679	1850
ENSG00000029363	7933	6656	6453	8174	6887	7894	3431	7749	7633	4700	4846	4550	3185	7650	7513	6737	3642	11011	5430	5133	5043	9763	7221	4570	10518	3054	12312
ENSG00000029364	4053	3827	3822	4230	3338	3628	1972	3805	3364	2149	2933	2397	2009	4079	3722	3514	1818	5295	3027	2783	2983	4966	4229	2641	3841	1526	3952
ENSG00000029534	759	635	1224	2942	2741	2908	1229	2674	2803	791	129	208	331	400	982	218	173	563	495	295	447	63	310	171	817	382	621
ENSG00000029639	470	579	610	479	333	381	312	365	390	252	360	304	218	415	379	778	605	825	346	508	532	353	487	429	729	503	684
ENSG00000029725	3831	3656	3895	4420	4013	4179	2577	3968	4331	2861	3311	3417	2252	5016	4598	2898	1418	4002	2753	3114	2883	3010	3223	1859	4685	1770	5192
ENSG00000029993	807	917	838	978	816	793	813	769	909	265	392	397	445	715	864	2312	1341	2532	933	1318	1098	870	779	1113	1579	667	1964
ENSG00000030066	3238	2368	2821	3862	3370	3824	1678	3424	3648	2293	2213	2048	1461	3798	3782	2619	1314	4211	1961	1513	1924	2640	2393	1651	4117	1033	4847
ENSG00000030110	781	1075	978	924	728	1025	548	1000	784	537	787	713	621	1002	986	724	442	1139	644	698	766	50	880	708	995	360	952
ENSG00000030304	54	30	58	25	8	50	4	10	10	8	12	14	19	46	10	41	45	70	89	66	43	22	5	21	76	298	24
ENSG00000030419	494	336	280	909	760	812	247	728	796	266	225	187	181	426	538	322	288	463	457	373	312	621	458	288	579	128	949
ENSG00000030582	40697	40955	87131	36670	29404	33008	33693	31996	28857	46119	51709	49505	35933	75002	49969	13466	9254	17618	23536	25221	32596	2117	20418	10114	37621	29995	24973
ENSG00000031003	3273	2936	3335	2777	2202	2733	1122	2363	2317	1983	1971	1986	1238	3054	3165	1477	608	2600	2257	1930	2045	3947	2794	1171	2551	378	3144
ENSG00000031081	1693	1393	1580	1688	1332	1610	473	1142	1343	425	504	479	349	1510	874	971	462	2074	1133	882	1057	1307	2041	779	2159	276	3087
ENSG00000031691	218	186	90	370	328	315	145	301	363	78	137	125	138	192	223	390	172	263	176	212	227	760	389	242	447	134	589
ENSG00000031698	10515	11386	11062	11417	10300	10388	9007	11257	10633	7640	14482	14577	9663	16397	12224	10565	5954	13174	7347	8790	9370	4332	10209	6646	15048	8090	14471
ENSG00000031823	5712	6900	8402	4504	3573	3996	4036	3851	3685	2631	4368	4663	2885	5969	2920	3700	2418	4767	3793	3751	5420	543	2906	2309	5185	2620	5109
ENSG00000032219	1572	1331	1243	1324	1088	1217	511	1298	1056	951	599	717	601	1482	1667	794	440	1443	1155	889	947	1041	1216	642	1387	251	1507
ENSG00000032389	951	1064	1304	1180	990	1079	941	1067	1068	575	948	987	548	995	840	1459	592	1552	860	996	1084	494	1121	741	1602	617	1590
ENSG00000032444	7935	8207	19368	7420	5723	7840	5679	7254	5808	8102	6666	7468	4943	10676	7529	5626	4435	7605	6361	6707	9726	775	5415	4159	11937	8063	8907
ENSG00000032742	672	758	737	816	810	787	606	802	748	500	536	551	411	795	720	937	586	1142	562	549	543	680	716	597	862	461	873
ENSG00000033011	1549	1435	2863	1737	1487	1836	1045	1790	1567	1318	1483	1389	979	1946	1556	1438	684	1892	968	1025	1481	411	1442	980	2153	885	1981
ENSG00000033030	1947	1847	2400	1854	1684	1805	1284	1686	1737	1888	1759	2323	1185	2359	2190	1824	873	1838	997	1046	1505	1096	1470	948	2211	1266	1932
ENSG00000033050	4932	4896	6674	4852	3700	4139	2994	3887	4148	2930	4547	4629	2651	5176	3703	4375	2113	6463	3209	3349	3917	2194	3973	2449	6356	2458	6500
ENSG00000033100	13630	14062	26025	11708	9369	11631	6842	10971	9485	12751	10787	10520	7037	15081	12384	6353	3310	11350	7564	5888	9701	1404	10869	5295	13235	6310	10514
ENSG00000033122	24	47	30	60	29	77	11	66	36	185	15	11	19	54	135	48	9	164	47	16	38	55	50	32	102	36	63
ENSG00000033170	2916	2914	3056	3094	2685	3015	2135	3256	2907	1895	3044	2524	2473	5191	4923	2153	1089	3044	2341	2170	2503	2786	2924	1433	2837	829	3215
ENSG00000033178	4122	3674	3586	4787	3739	4028	1723	3987	4111	2678	1889	1843	1647	3884	5107	4346	2683	5798	2959	2680	2526	6365	3905	3210	5121	1622	5096
ENSG00000033327	1989	1977	2574	1822	1416	1548	785	1237	1314	1277	1223	1370	967	2235	2050	818	494	1446	1594	1191	1344	542	1764	742	1980	1102	1721
ENSG00000033627	4044	4103	6796	5505	4647	4841	2317	4249	4812	4164	3399	3803	2413	5070	6926	2162	1482	3249	1801	1595	2268	1806	2878	1751	3982	1580	3084
ENSG00000033800	2072	1527	1756	1792	1562	1781	703	1712	1643	1223	1380	1277	800	2011	1851	1289	653	2331	1537	1179	1334	1714	1588	923	2436	594	3041
ENSG00000033867	6218	3691	2954	5303	4103	4290	1078	3928	4340	1384	1196	964	922	3958	4850	2599	1207	6168	3284	1580	1886	16268	7578	3439	4938	1519	5431
ENSG00000034053	1349	1881	2307	580	384	474	438	484	387	463	541	523	618	1307	1257	1271	825	1621	1071	826	1243	160	601	652	1296	656	838
ENSG00000034152	4018	4369	4487	3324	2545	2626	2673	2870	2686	861	1411	1799	1227	2396	1745	2500	1699	2949	3036	2928	3476	727	3366	2122	5589	2617	5855
ENSG00000034239	33	34	28	117	93	132	62	104	79	55	84	88	12	53	41	58	44	32	66	60	52	2	29	16	77	172	21
ENSG00000034510	33227	48771	38817	34686	30512	27241	56550	33664	30354	8944	20110	19314	27116	30863	20056	77921	83610	61887	42961	55717	59545	5115	28043	55257	44498	18584	48664
ENSG00000034533	319	345	301	462	384	374	236	358	432	268	338	242	214	456	433	276	89	370	206	174	166	298	313	158	390	117	454
ENSG00000034677	1876	1572	1842	1832	1395	1697	768	1682	1657	1654	1611	1597	1056	2278	2768	1291	699	1905	1234	1127	1210	3114	2046	1049	2501	835	2671
ENSG00000034693	770	746	496	700	544	648	417	642	602	360	636	488	406	671	720	712	333	822	562	579	535	593	638	423	804	221	1054
ENSG00000034713	3021	3097	2559	2708	2358	2563	2221	2623	2625	1522	2489	2297	1877	2958	2518	2858	1539	2876	2835	3321	2802	3632	2876	1954	3189	1600	3121
ENSG00000034971	28	26	73	5	2	52	6	56	0	2	10	9	0	33	3	3	0	4	60	15	14	0	3	0	5	0	1
ENSG00000035115	2751	2940	3254	1939	1391	1772	1241	1679	1556	1864	1743	1932	1183	2735	2325	1254	704	1692	1842	1971	2293	2011	1963	854	2121	878	2216
ENSG00000035141	1284	1343	1344	1332	1098	1278	1054	1229	1281	891	1089	1141	1003	1319	1469	1599	1014	1792	1129	1291	1283	923	1144	887	1986	1098	2074
ENSG00000035403	49024	41505	56295	49319	39653	41505	14433	34315	39914	14651	13120	11351	11724	37103	51442	18890	9265	40471	22148	17097	20835	19780	28589	14281	50947	8216	64650
ENSG00000035499	102	97	61	196	171	168	54	160	183	56	48	34	30	83	102	441	196	704	109	232	119	211	170	263	453	70	670
ENSG00000035664	812	709	1016	1346	1303	1534	974	1455	1182	751	1134	1110	606	978	352	181	108	116	540	431	447	31	191	107	2688	539	3656
ENSG00000035681	3470	3316	3494	4707	4086	4138	3391	4168	4215	2599	3614	3724	2643	4975	3986	3056	1321	3957	2390	2887	2860	1663	2731	1504	6675	3893	5135
ENSG00000035687	2408	2190	1917	2788	2289	2608	1386	2524	2714	1212	1450	1293	971	2280	2182	2232	998	3421	2086	2097	1985	3209	2629	1757	2861	990	3035
ENSG00000035720	0	0	1	0	0	11	0	0	0	8	0	0	0	7	0	0	2	0	9	2	0	0	0	1	0	0	0
ENSG00000035862	69791	60590	72148	90902	83094	91102	58019	88776	90444	31657	55546	54850	48277	140419	115731	43460	24925	52017	46628	44662	45308	25197	39651	27845	61789	20718	72438
ENSG00000035928	2490	1946	2227	3165	2744	3205	1369	2946	3089	1571	2105	2046	1593	2960	3063	1843	1140	3295	1883	1708	1544	2743	2915	1575	3788	1367	4158
ENSG00000036054	3539	2797	2511	4466	4046	3963	1709	4266	4393	1568	1783	1544	1278	2892	2846	2810	1495	3846	2608	2458	2113	4029	3063	2022	4117	1363	4738
ENSG00000036257	4234	3987	3940	3533	2989	3497	2071	3174	3225	2121	3030	2933	1944	4075	3584	3224	1187	4746	2625	2665	2892	3078	3147	1903	4331	1451	4864
ENSG00000036448	11	18	2	26	20	103	35	134	17	34	60	49	24	11	18	34	8	8	43	36	16	16	15	4	68	0	97
ENSG00000036530	55	45	71	140	125	333	168	254	150	65	56	46	33	111	100	35	10	24	90	31	26	20	62	28	71	1	82
ENSG00000036549	3055	2565	2169	3027	2511	2690	1506	2590	2711	1917	2349	2105	1761	3185	3117	2356	1354	3572	1991	2247	2016	3248	2514	1640	3521	1547	3647
ENSG00000036565	5	2	2	3	2	30	27	24	0	0	2	2	0	0	2	8	0	0	2	0	0	0	0	0	0	0	0
ENSG00000036672	78	68	79	41	26	106	27	104	54	172	235	307	150	79	38	62	24	61	97	66	51	0	11	23	72	10	43
ENSG00000037042	2071	2037	3223	2240	1946	2333	1742	2142	1934	1658	2070	2297	1066	2839	2132	1491	1039	1597	1561	1673	2453	328	1337	880	2578	1087	2049
ENSG00000037241	677	965	870	688	587	610	1017	635	632	313	640	696	677	767	668	1603	910	1264	664	984	964	303	874	805	1275	587	1302
ENSG00000037280	18	238	361	15	6	395	54	443	0	151	61	8	80	33	326	47	2	23	181	22	6	0	0	2	172	14	28
ENSG00000037474	4058	3929	4400	4477	3675	4210	2410	3847	4065	2758	2726	2885	2549	4120	4800	3544	1698	5389	2494	2279	2461	4387	3971	2390	5665	2640	5317
ENSG00000037637	1777	1810	2356	1734	1318	1468	880	1427	1417	1257	1629	1456	960	1980	1706	1311	774	1896	1257	1192	1491	905	1702	936	1948	901	1923
ENSG00000037749	751	409	512	1000	1032	1075	148	852	1010	411	295	199	222	883	1008	320	213	1524	711	424	393	2236	1447	632	1185	224	1583
ENSG00000037757	1151	985	1257	1321	1250	1469	397	1309	1375	950	780	696	774	1668	1341	644	462	848	623	413	603	89	708	509	1780	505	1700
ENSG00000037897	412	470	523	450	434	453	526	513	518	235	425	399	265	426	275	501	276	426	229	270	331	221	358	214	717	441	673
ENSG00000037965	257	256	239	249	192	206	583	173	214	52	119	182	81	177	47	70	54	152	305	869	716	2	273	126	256	122	275
ENSG00000038002	1088	1072	1223	1292	1170	1318	943	1393	1304	595	994	838	809	1664	1291	958	623	1109	713	871	782	641	878	520	1135	561	1354
ENSG00000038210	812	508	384	1168	1066	1276	649	1286	1287	359	406	342	320	580	719	1133	591	1047	633	855	651	1483	825	609	1127	371	1358
ENSG00000038219	5618	4537	5575	5958	4718	5272	2386	4440	4995	3944	3880	3768	2314	5991	6421	3156	1608	4971	3167	2909	2973	3498	4510	1893	6029	2163	5506
ENSG00000038274	4429	4160	2921	3638	2831	3252	2205	3347	3084	1472	2462	2107	1839	3673	2671	4461	2354	5658	3104	4007	3586	4410	3532	2470	4574	1612	5316
ENSG00000038295	12	38	44	21	7	132	24	72	12	55	4	2	8	16	84	8	2	14	42	14	10	0	4	4	40	0	44
ENSG00000038358	3707	3031	5151	3733	3197	3682	1228	2979	2937	2636	2244	2193	1643	4306	4152	1946	874	4176	2050	1375	2063	445	2392	1461	4849	905	4505
ENSG00000038382	40432	33017	45619	30800	20929	23991	9148	19176	20477	11289	10053	10082	6284	29463	21358	18430	9718	39690	24809	14985	20622	15549	21990	12720	27992	8178	24241
ENSG00000038427	27929	18592	26871	43703	35657	38420	12816	29645	37240	69342	38071	31000	15624	30001	45653	13786	6961	40935	17076	19275	19742	146060	113922	24992	21763	2422	30219
ENSG00000038532	2790	2602	3844	2598	2030	2356	1419	2284	2154	1711	1867	2018	1197	2889	2024	1749	887	2592	1599	1342	1996	738	1607	1117	2976	999	2942
ENSG00000038945	53	73	43	24	13	46	6	38	13	5	33	16	6	33	7	11	11	19	43	35	16	42	35	22	9	16	5
ENSG00000039068	32	262	308	12	14	339	43	339	5	299	18	3	290	30	1946	38	21	55	143	72	23	91	55	38	560	123	6
ENSG00000039123	3685	3620	3203	4218	3746	4016	2503	3843	4165	2099	2751	2486	1692	3597	3512	3813	1577	4970	2290	2234	2234	4049	3109	2116	4726	1412	5477
ENSG00000039139	2394	1834	1968	900	343	613	261	525	372	145	289	339	135	952	235	1990	780	3728	1640	884	1383	435	661	901	499	165	260
ENSG00000039319	3653	3197	2557	3510	2895	3534	1569	3135	3078	2454	2270	2046	1474	3696	3916	2535	918	4462	2464	1871	2102	4531	3289	1641	3977	1287	3880
ENSG00000039523	389	471	625	499	445	636	448	609	388	292	343	391	310	542	406	309	301	278	384	402	383	28	220	259	373	337	255
ENSG00000039537	6	0	14	2	0	13	0	6	2	6	0	6	4	4	2	0	2	2	11	6	9	0	0	0	2	0	0
ENSG00000039560	19982	18454	17366	17774	13724	15384	6863	14425	15111	7680	8849	8024	6650	16827	15719	10961	6668	16020	14790	12260	11258	13534	13122	6625	19261	8436	21911
ENSG00000039600	10	8	7	3	4	38	9	34	0	2	9	10	8	5	12	7	5	18	27	9	6	0	8	4	18	8	15
ENSG00000039650	2637	2503	4248	2940	2391	2754	2374	2535	2390	1959	2056	2547	1714	3063	2295	2133	1360	2043	1647	1716	2476	180	1563	1264	3469	2570	2495
ENSG00000039987	20	4	14	9	8	242	25	175	4	0	19	4	2	10	4	21	8	2	122	15	8	0	5	2	11	8	3
ENSG00000040199	1648	1683	1627	2324	2093	2535	981	1961	2110	742	788	727	612	1898	1579	1211	480	2043	969	922	1000	1002	1195	670	2662	518	3461
ENSG00000040275	1265	1155	1121	1859	1540	1538	1236	1416	1734	1089	1331	1390	1058	1669	1938	1823	773	1968	710	936	748	2643	2099	1170	2415	753	3250
ENSG00000040341	1586	1593	1444	1213	820	1011	667	1020	1045	562	880	934	620	1508	1488	1553	659	2106	1521	1428	1605	1952	1378	806	1429	289	1882
ENSG00000040487	1175	1435	2228	1391	1155	1518	1223	1372	1197	1062	1245	1443	1099	1627	1121	877	626	1089	820	787	1047	76	759	609	1625	1403	1270
ENSG00000040531	1692	1580	2370	1914	1664	1926	947	1533	1443	1349	1613	1745	1180	2804	2277	1003	540	1390	1066	787	1116	302	1331	760	2266	1217	1716
ENSG00000040608	34	38	36	117	97	67	67	129	137	35	44	38	26	28	62	12	6	32	23	5	6	0	18	12	117	23	92
ENSG00000040633	3067	3782	4462	2567	1942	2302	2277	2375	2136	1420	2592	2726	1903	3019	2098	2618	1435	2865	2271	2425	2872	566	2154	1618	3080	1859	2587
ENSG00000040731	8	94	165	14	20	44	6	27	16	192	10	12	89	16	551	0	4	74	6	2	14	42	43	4	58	0	0
ENSG00000040933	2304	1898	2118	2488	2065	2124	1060	1797	2034	1540	1819	1765	1045	2642	2768	1323	603	2120	1474	1331	1337	1487	1962	909	2649	764	2430
ENSG00000041353	96	57	53	86	74	61	13	87	95	31	28	57	37	49	220	144	44	161	85	215	151	528	282	87	138	25	82
ENSG00000041357	4812	5541	4631	5452	4427	4920	5020	5236	4996	2654	4309	3784	3412	4541	3716	8611	4187	7371	3747	5267	4819	3283	4461	4088	5938	3322	6720
ENSG00000041515	30	19	38	31	2	23	8	30	6	28	47	65	90	84	120	27	12	16	69	24	47	10	15	8	197	150	155
ENSG00000041802	2942	3018	4349	2645	2192	2520	1419	2514	2218	1904	2100	2380	1480	3163	3014	2509	967	3292	1629	1535	2033	2403	2274	1367	2793	1147	2777
ENSG00000041880	1922	1906	2270	1906	1602	1847	1585	1806	1603	1200	2033	2073	1023	2266	947	1308	880	1586	1439	1601	1995	272	1248	848	2613	885	2508
ENSG00000041982	144568	106311	271953	64469	22155	43902	77378	34176	23019	30142	41190	34041	18003	142597	13141	22985	17256	56554	177314	165676	158260	9081	78368	24149	70965	60956	28655
ENSG00000041988	804	981	1028	672	520	598	669	648	604	507	831	837	626	963	505	691	399	689	573	717	965	66	463	428	945	545	705
ENSG00000042062	6683	5717	9076	4662	3513	4574	2892	3851	3428	9680	9484	10041	5650	11121	5762	2257	1713	2235	3215	2022	3535	710	2403	1975	7537	8278	3462
ENSG00000042088	614	794	828	730	621	669	344	607	554	293	315	375	289	557	554	821	359	1032	542	563	579	382	597	456	985	431	1104
ENSG00000042286	2094	2295	3086	2174	1770	2177	1770	2012	1852	1977	3359	3542	2679	3828	2166	3328	1707	3443	1745	2051	2460	260	1174	1441	3799	2846	2675
ENSG00000042304	0	0	0	0	0	18	6	11	0	0	0	0	0	4	0	0	0	0	6	3	0	0	4	0	0	0	0
ENSG00000042317	771	686	825	584	498	594	359	519	461	403	524	570	324	720	519	666	303	728	434	607	660	392	453	294	625	243	699
ENSG00000042429	1901	1962	2087	1786	1339	1592	1036	1654	1596	1244	1503	1381	966	1848	1806	2094	819	2529	1341	1395	1499	2081	1710	1154	2245	1115	2165
ENSG00000042445	4345	4331	7449	4948	3996	4699	2856	4385	4259	4304	5348	5309	3262	6017	4629	3132	1943	4090	2795	2897	3565	1564	3271	1959	4341	2066	4153
ENSG00000042493	1761	2045	2171	3657	3057	3207	3524	3266	3273	515	803	958	756	1472	1097	1525	1202	1347	1594	1880	2000	63	549	771	2858	1036	2498
ENSG00000042753	5329	6844	6072	5387	4539	4596	7175	5496	5299	2648	5465	6306	4654	6153	4095	8163	5848	7062	5506	7151	6937	1570	5331	4624	7607	3976	8650
ENSG00000042781	45	43	40	17	15	57	32	19	10	18	22	24	10	32	64	38	0	22	31	17	32	7	8	12	17	10	12
ENSG00000042813	0	2	0	0	0	14	0	11	0	0	0	1	2	0	1	6	0	0	8	0	0	0	0	0	0	0	0
ENSG00000042832	126	116	214	70	46	158	77	99	38	132	66	77	138	125	288	47	27	67	127	103	110	18	46	16	138	79	56
ENSG00000042980	93	97	160	44	43	123	53	126	61	18	33	31	17	91	78	61	25	95	96	79	143	30	55	42	146	112	33
ENSG00000043039	4	2	12	0	0	68	6	50	2	2	6	0	0	10	2	10	10	0	40	2	0	0	2	4	10	0	0
ENSG00000043093	1655	1461	1335	2029	1496	1618	1021	1627	1666	988	1243	1060	948	1587	1758	1536	717	2035	1418	1717	1500	2822	1739	1095	2012	862	2207
ENSG00000043143	3214	2805	3577	3633	2961	3793	1722	3314	3102	1520	1907	1810	1216	3059	2004	1677	909	2929	2532	2089	2273	468	1998	1219	3346	1245	3154
ENSG00000043355	2	0	4	10	4	0	3	1	2	8	0	0	0	0	8	0	0	4	4	8	8	0	0	0	4	0	4
ENSG00000043462	0	2	2	1	1	68	7	79	0	0	9	0	0	0	2	8	0	0	16	19	0	0	4	0	2	0	0
ENSG00000043514	990	1147	1210	926	762	992	906	1022	931	902	1035	1043	656	1202	998	1253	818	873	699	850	913	1049	1016	672	1339	858	1235
ENSG00000043591	17	2	8	2	0	87	18	79	2	0	11	0	0	17	9	4	0	0	50	3	2	0	2	6	9	2	2
ENSG00000044090	6387	5951	9999	5390	4034	5007	3231	4369	4042	3377	3443	3251	2043	6318	3761	3954	2448	5864	4364	3518	5306	849	3843	2691	6721	2849	5933
ENSG00000044115	27917	26194	34941	29657	24304	27272	16958	26792	25864	11933	18176	17765	11960	28074	24234	23681	11049	34009	19119	18645	21519	20861	27210	14731	30197	9162	33405
ENSG00000044446	1237	1193	1850	1177	984	1237	555	987	988	1150	1117	1029	605	2003	1448	640	439	981	731	558	914	426	890	521	2204	653	2143
ENSG00000044459	1343	1215	1202	1479	1245	1314	816	1357	1339	879	1023	1167	693	1289	1047	1018	550	1286	931	1087	910	706	713	498	1485	587	1811
ENSG00000044524	215	133	115	132	80	117	36	101	80	50	56	21	8	132	63	95	50	208	174	48	119	173	168	87	73	0	76
ENSG00000044574	72659	76738	108429	71561	60143	63407	49391	64903	63727	44952	54582	45945	33388	62140	63827	88945	48913	95575	47912	64612	65496	63881	67881	50149	221650	241790	83078
ENSG00000046604	33	1293	2215	54	57	64	38	64	94	2391	6	10	913	64	8105	98	74	1335	208	388	272	14	296	92	1396	49	2
ENSG00000046647	819	888	1017	723	519	503	615	587	578	543	728	868	424	1040	824	601	358	552	595	580	740	353	564	349	980	637	875
ENSG00000046651	1314	1320	1755	1220	955	1170	1310	982	1066	753	950	1154	786	1494	1391	1449	1135	873	912	1167	1112	603	859	655	1499	1474	1232
ENSG00000046653	335	235	251	1158	1111	1433	487	1310	1411	272	220	248	537	1201	1182	663	950	167	559	407	194	300	237	424	1724	2529	407
ENSG00000046889	54	40	39	47	30	60	24	52	34	307	322	382	140	290	505	0	2	68	67	29	53	4	18	10	236	0	394
ENSG00000047056	2359	2020	2897	2536	2176	2434	1013	2176	2248	1695	1331	1312	1115	2065	2907	1254	689	2293	1476	1396	1478	1282	1725	1242	2550	830	2518
ENSG00000047188	3455	2660	3003	3417	2743	3297	1285	2911	2929	2482	2174	2058	1458	3688	4044	2367	1101	4046	1899	1463	1936	3461	2703	1699	3729	1237	4808
ENSG00000047230	945	1107	1304	965	562	849	445	731	754	643	660	623	518	1078	1301	825	437	1293	704	676	799	641	758	493	1109	291	1100
ENSG00000047249	2481	2735	2963	2019	1673	1895	1431	1953	1824	1176	2080	2012	1405	2533	2082	2377	1228	3087	1991	2085	2227	3294	2800	1668	2435	927	2894
ENSG00000047315	7352	7220	8193	7273	6074	6562	3430	6321	6538	4691	5945	5201	3611	8004	7997	5985	2237	9243	4335	4354	4598	7051	5412	3650	8092	2779	8098
ENSG00000047346	2049	1886	1855	1612	1246	1672	910	1629	1343	1330	1336	1323	901	1923	2117	968	543	1583	1231	1259	1351	2208	1478	691	1417	326	1574
ENSG00000047365	28	79	59	19	2	32	8	15	2	15	8	16	23	18	167	31	2	34	40	18	20	58	46	14	8	2	8
ENSG00000047410	10704	9396	12196	13150	11099	11950	5553	10677	11318	8135	8185	8375	5198	12107	11595	7087	3213	10918	5769	5117	6084	6522	9145	4505	11850	4022	13258
ENSG00000047457	24	9	5	7	5	48	2	49	16	46	29	13	25	71	75	7	4	10	15	9	7	23	22	6	2	8	8
ENSG00000047578	2674	2221	3528	2607	1949	2563	968	2211	2055	1733	1430	1508	899	3004	2146	1122	680	2293	1725	1245	1632	437	1581	863	2595	771	2491
ENSG00000047579	655	794	918	585	397	523	399	527	557	317	533	568	419	707	510	518	300	656	489	573	729	132	336	320	643	386	834
ENSG00000047597	14	20	4	0	6	17	4	3	2	4	0	2	0	6	10	14	4	44	8	19	6	24	14	8	2	0	16
ENSG00000047617	22	30	54	28	14	76	40	53	33	39	57	48	30	31	20	31	30	4	37	29	15	4	8	7	44	10	36
ENSG00000047621	1350	1227	1307	1639	1367	1493	727	1436	1550	1017	1251	1353	634	1622	1768	1129	446	1736	903	943	951	2172	1509	773	1660	385	1982
ENSG00000047634	1763	1463	1030	2072	1872	2085	697	1804	2153	2114	1756	1776	1307	2603	2553	1182	483	1576	1095	730	981	1725	1107	752	2385	1239	2809
ENSG00000047644	3299	2900	3927	3778	2981	3462	1722	2758	3030	2419	2158	2360	2356	4647	4676	1722	939	2685	2069	2009	2187	2207	3733	1390	4140	1882	3654
ENSG00000047648	1115	945	1022	1145	969	1025	389	1033	995	379	582	608	368	991	588	934	451	1394	900	801	983	226	491	468	803	194	849
ENSG00000047662	52	45	78	18	8	153	39	124	25	29	20	32	43	34	39	7	27	15	98	18	20	12	22	22	49	45	26
ENSG00000047849	42617	40849	54971	51007	41625	44218	28124	38969	43058	18901	26298	27817	17146	40369	32559	29887	21795	45449	30982	31036	32819	11618	28911	19507	47301	18406	48921
ENSG00000047932	4713	4786	3997	4832	4006	4202	2894	4045	4193	4894	4622	5301	3036	5291	5754	3325	1742	3803	2679	2786	2946	6506	4420	2233	7609	5091	6775
ENSG00000047936	16	0	4	13	16	18	6	30	2	37	11	20	8	19	43	5	0	0	2	5	4	16	42	2	100	96	50
ENSG00000048028	1783	1493	1708	2028	1634	1881	974	1629	1589	1060	1241	1280	737	2157	1626	1227	742	1886	1232	1192	1177	1064	1150	717	2635	939	2726
ENSG00000048052	1066	687	747	1776	1513	1953	313	1477	1410	939	364	372	376	1133	1649	349	308	791	812	592	476	1078	1225	494	2461	1051	2048
ENSG00000048140	3108	3440	4910	2699	2405	2628	1664	2545	2467	1386	1876	1943	1477	3151	2686	2695	1800	3912	2723	2553	3175	449	2354	2081	4111	1220	4125
ENSG00000048162	733	815	806	777	680	741	840	777	698	403	675	629	476	774	588	947	514	842	550	676	694	298	638	481	1135	747	917
ENSG00000048342	2289	1992	2180	2061	1670	1871	948	1792	1827	1075	1522	1540	939	2158	1665	1872	899	2960	1512	1442	1593	1116	1371	1008	1898	514	2469
ENSG00000048392	3719	3225	2216	3635	3055	3535	1434	3684	3694	2464	2315	1894	1974	2920	4322	1905	1244	3331	3560	3428	2897	5773	3871	2003	3338	1161	2497
ENSG00000048405	1201	919	896	1414	1258	1400	647	1202	1295	776	821	756	578	1156	1323	982	381	1327	773	668	712	1717	1066	559	1504	735	1524
ENSG00000048462	0	5	9	7	4	22	3	22	0	2	6	3	10	4	4	5	14	2	14	5	9	0	5	2	4	6	8
ENSG00000048471	3331	2372	3311	4700	4247	5043	2273	3933	4103	2451	2888	2854	1626	4277	2968	1201	781	2540	3212	2665	2534	822	1788	984	3493	1004	3893
ENSG00000048540	33	63	38	57	36	81	44	54	60	77	109	83	79	88	200	55	91	44	30	55	61	17	26	27	29	51	14
ENSG00000048544	2309	2621	1652	2864	2426	2440	2303	2600	2767	1109	2146	1966	1483	2345	1979	2904	1464	3269	1855	2495	2258	2846	2082	1566	2780	1134	3165
ENSG00000048545	6	2	9	22	4	123	14	137	6	5	8	0	6	12	2	12	0	4	39	12	25	0	6	10	21	6	20
ENSG00000048649	3302	2814	3029	3032	2610	2925	1443	2575	2725	1865	1805	1751	1388	3114	3817	2385	1487	3845	2546	2780	2162	2984	3118	1919	3326	1283	3403
ENSG00000048707	4547	3432	5384	5261	4301	5485	1641	3840	4015	4443	3736	3354	2585	7028	6797	1940	1173	4846	3499	1776	2354	2815	3646	1578	5897	1697	6655
ENSG00000048740	1644	1434	1137	2622	2113	2052	1261	1919	2359	3307	3422	3419	2316	3075	5428	864	458	1472	1284	1781	1213	2959	2390	848	2803	186	3695
ENSG00000048828	11973	10659	10328	14013	11374	12288	6275	11544	11919	6099	8360	8054	5659	12524	9404	9703	5613	14975	8924	9571	8667	8190	9804	6633	17224	4405	20510
ENSG00000048991	2049	1912	1857	2137	1788	1915	1053	1645	1948	1463	1427	1635	987	2047	2018	2348	996	3885	1697	1631	1992	847	1976	1035	2990	935	3281
ENSG00000049089	276	283	495	169	93	397	189	396	93	206	241	306	212	436	148	118	74	86	269	79	305	4	36	65	229	52	205
ENSG00000049130	4564	3673	2372	8404	7980	7768	3715	7966	8957	1449	2027	1835	1995	4668	6758	3085	1153	4174	3300	3507	2986	3326	2778	1598	6480	1248	9759
ENSG00000049167	400	391	310	385	357	400	307	413	331	304	382	288	270	421	493	434	229	512	408	468	341	489	510	256	463	171	543
ENSG00000049192	900	739	667	1654	1406	1174	800	935	1500	2841	1628	2000	612	1027	1197	591	335	378	394	371	387	3784	2657	664	2455	1521	1174
ENSG00000049239	14907	11685	16773	18003	14707	15308	5892	12672	13934	8461	8393	8165	6065	16023	9736	5642	6818	9596	8846	8907	7111	1270	4619	5626	12843	8393	14655
ENSG00000049245	7536	8235	5943	7930	5945	6476	5430	6931	7403	3240	5628	5636	3623	6527	6793	6643	3441	8308	6458	8655	7385	6689	7209	4109	8332	2425	10223
ENSG00000049246	867	654	616	1201	1099	1258	595	992	998	254	271	335	246	897	634	482	199	902	658	589	799	304	586	309	569	254	419
ENSG00000049249	2	13	4	8	0	43	4	45	0	17	5	2	2	0	3	0	0	8	14	2	2	222	101	30	11	2	0
ENSG00000049283	73	60	88	37	16	68	23	106	31	31	34	74	28	56	80	18	22	20	43	10	55	0	32	8	64	24	43
ENSG00000049323	61809	46672	70400	81536	66596	72245	30191	58454	66138	17589	20867	15227	10784	50188	28371	48545	29491	74481	41499	54344	54749	30516	37087	30846	30472	12340	32114
ENSG00000049449	22625	23239	28367	23054	20032	24233	17606	24579	22835	16078	21430	20057	18231	25515	27102	26153	15941	27470	16512	18938	17354	11724	16582	14269	28488	21432	25457
ENSG00000049540	11814	12773	21739	3965	1284	3384	2928	2778	1111	10596	19691	23204	9264	21512	6900	615	810	684	7683	5790	7442	1861	20679	5479	26142	49	40918
ENSG00000049541	549	796	651	807	737	878	718	727	732	261	581	479	384	650	462	1172	772	1063	642	696	724	419	620	693	1252	339	1500
ENSG00000049618	4380	3663	4421	4978	4049	4425	1945	3778	4130	3556	2950	2899	2259	5704	5397	2297	1329	4505	3215	2737	2866	2712	3596	1857	5944	2099	5792
ENSG00000049656	5815	6140	9364	5047	4041	4759	2842	4935	4376	4115	5187	4576	3416	7026	5788	4860	2417	7478	4673	4281	5208	3057	6376	3701	8138	3755	6711
ENSG00000049759	1699	2328	2764	781	362	738	580	600	336	817	522	452	572	1219	3047	992	728	1782	1541	1485	1413	964	1142	747	1278	655	605
ENSG00000049768	24	15	16	5	4	151	39	122	9	4	21	10	12	10	14	35	1	2	51	7	6	0	7	7	31	2	4
ENSG00000049769	522	581	781	446	290	531	312	459	345	329	353	534	389	681	245	308	207	365	430	532	661	74	483	238	605	322	401
ENSG00000049860	11562	11325	16366	11479	9779	11020	7057	11628	10825	7705	13021	10042	10091	17204	14235	10016	6200	12481	6972	8069	8240	3807	6237	6053	9082	6151	8120
ENSG00000049883	1116	853	949	1112	983	1007	477	987	1016	589	831	846	472	1133	1005	885	390	952	643	641	676	813	953	412	1140	340	1085
ENSG00000050030	1	0	0	0	0	5	0	3	0	2	0	0	0	2	24	0	0	6	10	0	4	0	2	0	2	0	0
ENSG00000050130	3507	3268	3647	2767	2270	2786	1188	2569	2642	1949	2242	1961	1631	3563	3485	3000	1493	3957	2306	1862	2466	4845	4015	2059	3234	1032	3845
ENSG00000050165	67010	64080	113719	32651	20372	29636	14406	28921	23456	11432	21670	20541	13332	54155	27860	35519	21636	59571	50353	43460	57041	9211	28547	22113	34332	12367	31445
ENSG00000050327	326	318	404	464	372	501	192	436	384	315	315	239	227	485	300	115	76	153	222	205	250	36	160	72	896	293	1043
ENSG00000050344	3093	3805	5149	1457	830	1156	691	1016	927	3074	867	695	1205	1818	6248	1314	689	2357	1539	1364	1471	878	1106	674	1848	306	500
ENSG00000050393	1124	1151	782	1498	1324	1453	1189	1471	1551	671	1026	1156	1005	1383	1429	1373	717	1557	1111	1661	1319	1494	1403	826	2374	1378	2303
ENSG00000050405	19749	16991	16934	28002	24886	27147	15237	27012	27696	14226	16799	17041	11121	21646	20623	8998	4057	13540	9206	9842	10922	12374	16258	6809	19761	5210	25691
ENSG00000050426	3431	3257	4010	3395	2913	3239	2095	3115	3171	2786	3343	3435	1826	4009	3120	2163	1157	2812	2048	2156	2513	1225	2186	1391	3653	2086	3183
ENSG00000050438	826	728	891	1298	1253	1401	533	1202	1313	361	273	295	235	647	796	736	347	1246	572	430	538	111	245	377	842	104	1027
ENSG00000050555	61	41	29	91	63	489	135	463	89	40	60	35	45	85	45	90	36	202	310	161	209	0	233	84	369	156	52
ENSG00000050628	196	90	124	215	110	182	82	113	129	293	358	316	134	134	31	94	41	122	310	306	242	26	100	71	212	12	254
ENSG00000050730	24	12	10	69	38	35	40	46	74	16	22	17	12	12	10	40	39	41	17	56	35	27	27	32	199	255	40
ENSG00000050748	2545	2448	2412	2469	2040	2008	1304	2153	2217	1570	2049	2059	1362	2798	3339	2012	851	2985	2114	2080	2282	2511	2311	1304	2721	787	3046
ENSG00000050767	15	22	49	9	5	142	206	160	6	210	197	223	79	23	4	81	2	317	356	448	737	0	452	238	326	20	10
ENSG00000050820	10404	12673	19692	7847	5829	6801	6712	7439	5926	7272	6361	7749	6071	10333	10244	6810	4138	9117	6889	6555	9509	513	5794	4491	12680	4981	9995
ENSG00000051009	2561	1992	2648	2460	2145	2065	1085	1881	2026	1686	1590	1620	924	2887	2550	1334	880	1957	1188	855	1307	441	1645	854	2440	890	2190
ENSG00000051108	5648	5247	5157	5764	5067	5320	2891	5446	5170	3417	5400	4509	3495	7026	5893	3709	2575	5358	4051	4341	3702	7933	7673	3762	14293	10349	7984
ENSG00000051128	1904	2349	2797	1972	1624	1833	2194	1934	1754	1106	1543	1826	1626	2676	1395	1620	1399	1672	1568	1803	2396	86	1218	1205	2386	2100	1884
ENSG00000051180	197	151	190	365	320	507	230	324	360	35	87	92	88	184	189	466	225	499	214	200	197	264	385	265	547	140	849
ENSG00000051341	243	162	198	778	662	857	307	631	733	71	92	105	97	271	351	748	257	882	191	365	281	772	443	396	891	157	1480
ENSG00000051382	1161	981	906	1103	702	870	403	870	767	488	498	497	406	907	1036	1093	641	1877	932	809	893	1348	1152	714	1393	628	1569
ENSG00000051523	4611	5708	9567	3535	3231	3267	5926	3835	2832	3698	6438	6088	5862	5955	3939	3926	5192	2985	3837	3897	5048	192	2843	2982	6139	3293	5415
ENSG00000051596	592	793	735	533	363	449	421	445	530	202	374	421	317	611	352	803	478	988	585	652	746	182	406	416	909	314	788
ENSG00000051620	2460	3012	2497	1955	1653	1817	2388	1796	1745	1151	1886	1858	1849	2774	1982	3557	2340	2792	2329	2731	2954	880	1800	1705	3704	1528	3891
ENSG00000051825	1309	935	897	1467	1263	1346	419	1194	1276	695	630	649	446	1250	1188	1189	482	2246	942	787	851	1474	1144	890	1576	300	2032
ENSG00000052126	2830	2626	2933	2773	2251	3012	1589	2755	2527	2191	2541	2598	1897	3813	3417	2224	965	3055	2388	2385	2527	828	1593	1156	3351	544	4834
ENSG00000052344	9	50	52	6	6	174	30	173	7	35	18	9	31	25	153	35	16	14	74	28	13	0	2	40	89	29	0
ENSG00000052723	2154	1821	1187	2127	1620	1866	1039	1691	1803	1525	1942	1698	1376	2275	2858	1774	1011	2801	1591	1762	1434	2559	1897	1149	2669	772	3250
ENSG00000052749	1807	2191	3492	2306	1863	2250	1640	2179	1933	1861	2001	2095	1480	2395	2240	1518	1022	2203	1300	1069	1780	516	1754	1107	3092	1931	2206
ENSG00000052795	1093	1037	890	1113	957	1100	367	919	1001	813	640	609	549	1296	1770	660	360	1592	849	617	701	1776	1438	679	1186	219	1421
ENSG00000052802	3104	1651	1825	10942	10849	11484	4437	11781	12660	2117	2039	1626	2887	3704	6566	6563	5438	4785	3465	3524	2079	6425	4324	3947	8360	10721	4947
ENSG00000052841	7802	7540	10842	7135	5500	6951	3690	5630	5701	6436	6473	6195	3938	9554	8451	5669	2705	8287	5138	3794	5569	3805	5682	3202	9199	5180	7481
ENSG00000052850	40	12	5	288	326	298	150	359	211	9	7	18	6	17	4	8	0	6	29	16	20	4	16	6	52	0	108
ENSG00000053108	8	9	28	3	4	31	3	12	0	0	0	4	0	2	23	54	34	57	33	26	20	0	4	8	1	0	0
ENSG00000053254	3423	2942	2601	2595	1998	2275	1107	2157	2220	2197	2702	2456	2403	4826	5291	975	859	2621	3388	2579	2367	1464	2261	864	3374	1239	3875
ENSG00000053328	12	27	19	131	76	152	15	123	130	18	42	11	14	24	12	0	0	8	39	13	12	2	10	8	72	0	166
ENSG00000053371	2446	2415	2557	2614	2173	2132	2337	2522	2467	1150	2177	1783	1627	2878	2095	1886	1261	2357	2120	2427	2692	316	1543	1193	2872	819	3222
ENSG00000053372	1698	1967	1888	2324	2074	2197	2182	2144	2203	874	1435	1432	1382	1983	1352	3184	2145	2586	1302	2113	1648	843	1462	1568	3110	2322	3179
ENSG00000053438	143	132	171	90	63	132	30	109	78	58	26	56	31	109	98	64	41	83	100	87	115	9	93	40	88	26	72
ENSG00000053501	1002	1367	1415	1022	789	961	1332	1038	925	551	941	894	837	1260	805	1075	867	963	980	957	1359	150	584	581	1419	859	1000
ENSG00000053524	27	27	38	59	22	191	22	188	28	26	16	19	20	48	68	43	41	5	105	13	21	30	14	16	162	214	31
ENSG00000053702	225	178	253	199	130	263	77	158	146	184	127	124	192	213	249	89	72	174	130	71	126	13	112	67	194	128	144
ENSG00000053747	603	265	454	1343	1085	1549	626	1157	1087	574	410	494	322	593	1846	295	165	188	398	383	369	136	341	162	1169	1751	1053
ENSG00000053770	1927	1582	1312	1894	1638	1896	1107	2073	1962	1441	1588	1431	1181	2098	2593	1653	773	2432	1425	1540	1467	3195	2164	1077	2237	836	2659
ENSG00000053900	2209	2119	2577	2503	2094	2404	1800	2459	2300	2006	1894	2045	1174	2593	2599	1790	992	2150	1249	1159	1729	2317	1731	1183	2463	1301	3007
ENSG00000053918	0	0	4	3	0	45	4	36	0	3	7	2	0	1	0	18	0	0	23	0	6	0	0	0	13	0	0
ENSG00000054116	3312	3873	4242	2856	2240	2622	2782	2941	2598	1873	2710	2872	2100	3515	2856	3273	1553	2965	2467	2986	3529	1709	2554	1675	3546	2214	3159
ENSG00000054118	8171	7902	9456	9172	7787	8272	4863	7942	8198	5706	6379	6564	4954	9263	8258	7312	4489	9970	5239	5072	5936	3991	6800	4850	10643	4921	11548
ENSG00000054148	3349	4486	4787	4053	3609	3650	5941	4239	3857	2362	3829	3839	3369	3830	2491	3828	3758	2975	3269	3712	4421	321	2415	2783	4550	3741	3217
ENSG00000054179	6	3	17	12	22	26	4	14	10	7	2	13	0	5	10	4	2	0	14	0	0	0	10	8	14	10	24
ENSG00000054219	33	21	44	185	243	234	177	188	196	94	79	52	39	66	103	51	80	37	89	113	87	12	77	76	225	156	189
ENSG00000054267	3387	3001	2959	2816	2027	2565	1023	2417	2204	2172	1820	1716	1349	3008	3528	2085	1154	3516	2212	1899	2085	2978	2660	1622	2717	905	2980
ENSG00000054277	397	337	319	230	205	258	85	251	242	75	100	94	66	238	148	191	92	447	271	294	285	177	264	157	288	103	293
ENSG00000054282	1710	1637	1686	2249	1939	1904	1606	1866	1989	883	1072	1088	796	1410	1346	1377	920	1006	1052	1178	1132	808	1257	708	1264	656	1361
ENSG00000054356	328	406	954	543	566	672	115	538	511	795	465	405	607	394	2552	818	727	1873	441	490	525	10	156	706	2005	350	1162
ENSG00000054392	607	493	742	415	264	455	93	387	251	286	234	200	178	508	385	154	93	515	439	280	404	212	304	136	444	48	382
ENSG00000054523	4265	3394	4155	4646	3880	4111	1596	3693	3881	2758	2428	2111	1959	4434	6932	2645	1396	5759	3204	2355	2531	3959	3927	2296	5131	1106	6027
ENSG00000054598	446	438	344	684	650	658	574	654	688	542	870	850	548	660	402	268	230	429	336	432	338	354	641	248	1867	907	1880
ENSG00000054611	1697	1746	1971	1658	1399	1464	1032	1508	1338	858	1338	1369	878	1830	1172	1389	816	1690	1514	1518	1566	328	1433	919	2089	882	1984
ENSG00000054654	1436	1108	1352	1870	1609	1764	711	1516	1522	1222	1072	1217	792	1949	1900	1261	500	1967	817	523	693	520	838	682	2138	230	2809
ENSG00000054690	13	114	116	50	64	188	38	135	24	340	56	39	123	46	422	61	25	96	55	18	29	16	64	40	117	24	38
ENSG00000054793	6470	4835	6790	8559	7069	7693	2804	5950	7212	2167	2234	1705	1272	5306	4166	2371	1223	5505	4508	3526	3900	1453	3426	1934	4811	915	5557
ENSG00000054803	6	4	8	10	0	41	0	34	0	0	6	0	0	0	0	2	0	0	18	4	8	0	0	0	2	0	0
ENSG00000054938	1506	1985	2726	491	8	299	217	219	14	17	830	724	222	1369	6	40	50	28	1052	933	1601	12	311	46	4	4	38
ENSG00000054965	3856	3415	3970	4371	3526	4155	2038	3362	3599	2438	2582	2758	1852	4227	3767	2164	1762	4315	3373	2599	2975	2596	3838	2087	4483	1514	5019
ENSG00000054967	183	233	362	231	289	261	129	259	251	211	130	120	216	239	400	142	67	204	90	85	84	56	342	152	412	180	354
ENSG00000054983	1824	1494	1957	1488	1384	1514	625	1410	1446	1633	1476	1069	796	2130	2485	1201	714	2072	1458	1372	1247	2706	1984	1062	1952	664	2171
ENSG00000055044	2683	3126	3031	2991	2540	2753	2708	2801	2870	1522	2518	2768	1804	2685	2414	4496	2837	3727	1766	2379	2205	2437	2448	2041	4139	2831	4466
ENSG00000055070	5273	5980	5109	6087	5483	5489	5035	5768	5852	2471	3880	4248	3304	6220	5389	5614	3581	7457	5296	6461	6393	736	5005	3595	8324	2972	8013
ENSG00000055118	134	135	254	38	20	388	49	288	16	26	36	59	19	119	36	34	12	14	289	87	148	8	51	5	89	6	41
ENSG00000055130	4606	4569	5079	4244	3578	4017	3495	3891	3945	2576	4085	4446	2504	5140	4030	4363	2148	5739	3313	3860	4128	2984	3941	2444	6157	3021	6048
ENSG00000055147	1616	1463	1370	1616	1317	1482	898	1440	1461	734	1102	1003	797	1483	1443	1575	657	1822	1098	1309	1199	1734	1376	808	1790	521	1976
ENSG00000055163	962	1189	1718	779	545	742	351	602	700	1411	531	498	624	573	3013	642	389	1708	575	616	670	252	522	355	1240	381	459
ENSG00000055208	4026	3875	3471	4338	3367	3729	1739	3870	3731	2370	3156	2633	2155	4663	4510	3088	1416	5033	4066	4073	3647	3356	3953	2096	6644	2612	6215
ENSG00000055211	3366	3571	3556	3024	2544	3098	2717	3090	2962	2349	4381	4108	3482	4651	4172	2714	1485	2588	2597	2713	2863	3729	4023	1761	3188	1660	3584
ENSG00000055332	4616	3600	3438	6932	6254	5942	2300	7308	5732	2773	3195	2729	2338	4819	4402	3956	2610	5992	4484	4631	3350	4803	5270	3061	5955	2510	7001
ENSG00000055483	3861	3719	5103	4639	4106	4622	2627	3945	3964	3015	3184	3506	2291	5085	4154	2187	1396	2979	2146	1908	2344	763	2529	1543	4710	3041	3407
ENSG00000055609	4356	3052	3535	5370	4253	5007	1653	3763	4135	3870	2738	2755	2024	5247	5602	2235	1434	4786	3223	2419	2288	2989	3449	1966	5007	1225	5328
ENSG00000055732	224	147	145	471	473	569	180	439	491	88	59	43	32	110	123	77	22	191	69	94	115	0	186	80	279	38	176
ENSG00000055813	16	17	24	7	13	35	10	15	0	67	14	14	17	20	59	0	2	30	21	18	26	4	50	13	64	0	63
ENSG00000055917	6420	5939	5709	6250	5262	5720	3327	5404	5661	3946	4256	4339	2658	6160	6109	4532	2226	6582	4551	4329	4525	7104	5305	2926	7134	2962	7536
ENSG00000055950	1696	2078	2196	1498	1326	1451	1826	1562	1425	820	1889	1892	1164	1956	1287	2298	1491	2091	1630	2073	2407	574	1227	1151	2498	1035	2522
ENSG00000055955	26	12	16	8	8	17	12	15	6	8	10	7	10	9	7	4	0	10	11	18	10	4	11	5	11	2	3
ENSG00000055957	15	7	3	16	0	72	6	71	1	0	6	0	0	14	0	12	2	0	27	40	0	0	0	4	5	1	6
ENSG00000056050	996	1004	793	1121	837	970	1114	920	1044	466	981	1041	642	1022	847	1617	751	1315	716	951	997	904	865	714	1122	607	1580
ENSG00000056097	7563	5530	5486	8051	6855	7916	2995	7745	7759	4541	5283	4652	3479	7947	7316	4856	2498	8454	5642	5368	4267	6671	6354	3649	8180	2273	9740
ENSG00000056277	529	488	465	575	411	455	286	459	488	466	459	357	293	613	784	561	230	698	325	297	314	336	438	217	698	278	847
ENSG00000056291	8	6	22	0	0	9	4	10	0	12	4	4	0	8	14	20	12	30	17	12	18	0	6	8	2	0	0
ENSG00000056487	25	29	22	13	2	328	61	381	3	58	20	13	31	32	95	26	0	8	171	28	12	0	1	0	30	2	4
ENSG00000056558	1144	1036	1610	820	572	704	499	597	550	807	718	816	477	1170	682	520	348	592	713	505	784	224	675	410	1102	996	768
ENSG00000056586	3995	4067	3303	4108	3296	3569	1417	3350	3367	2545	2534	2300	1616	3784	4558	2742	1412	5283	3395	2899	2824	7589	4898	2426	4571	1249	5612
ENSG00000056736	391	200	389	423	396	537	1284	537	385	178	175	124	154	299	219	279	49	502	514	795	931	228	680	220	552	202	342
ENSG00000056972	1346	1366	1154	1989	1933	1896	1586	1703	1857	1222	1870	1803	1374	2195	1857	904	517	1292	1093	1134	1178	293	1004	734	2564	1583	2531
ENSG00000056998	785	807	1034	267	248	249	315	327	192	439	441	473	371	753	588	1039	635	1622	788	787	941	70	309	529	585	104	636
ENSG00000057019	13662	13819	15911	15181	12279	12426	5183	12165	13824	8316	3664	2847	5328	7408	32712	9821	5377	16501	8107	6989	6984	27059	17320	8091	12798	2152	11380
ENSG00000057252	3654	3232	4345	4376	3603	4073	2052	3871	4132	2176	2686	2318	2189	5213	5487	3600	2400	5078	2613	2773	2502	2765	2760	2510	4616	2213	4960
ENSG00000057294	25	273	382	22	14	129	14	113	60	403	2	2	163	18	2177	5	4	219	50	127	102	508	613	158	443	22	8
ENSG00000057468	9	17	34	13	8	46	5	40	5	10	7	8	14	36	58	4	3	8	30	4	6	19	10	2	15	8	10
ENSG00000057593	14	5	8	6	4	21	17	23	4	2	6	2	2	10	0	13	6	0	13	16	2	0	0	0	0	1	20
ENSG00000057608	10242	10551	8634	12029	10300	10885	7540	10726	11702	4975	7434	6412	5208	9835	9792	11615	6102	15219	7600	9243	8419	12633	11114	7508	14421	4952	16502
ENSG00000057657	570	451	495	686	524	563	426	521	607	344	348	295	171	481	392	434	400	584	602	913	736	28	442	339	829	661	500
ENSG00000057663	866	821	704	843	647	761	543	793	707	483	759	623	525	856	773	948	384	904	770	886	695	1073	749	483	1115	478	1288
ENSG00000057704	9	21	8	12	18	64	13	74	10	8	14	6	6	14	47	18	32	20	56	40	5	0	10	20	38	34	20
ENSG00000057757	1705	2082	1963	1518	1363	1481	1260	1431	1612	925	1534	1402	1154	1803	1793	1775	1040	1867	1372	1390	1791	537	1379	1131	1904	805	1692
ENSG00000057935	2541	2730	3270	2089	1474	1959	1561	1833	1715	1843	2147	2193	1590	2769	2657	2012	1180	2266	1990	2060	2281	709	1505	1105	2638	1163	2636
ENSG00000058056	1610	1459	1509	1993	1536	1620	784	1564	1605	596	925	774	555	1543	1265	1522	626	2533	986	981	1077	1292	1183	993	2121	784	2111
ENSG00000058063	3509	2805	2699	3866	3295	3720	1269	3422	3591	1837	2054	1626	1304	3721	3533	2290	871	4100	2402	1899	2040	7321	4440	1882	4182	1373	4692
ENSG00000058085	95	548	636	151	178	212	86	192	148	648	178	167	526	290	5577	75	40	161	155	287	99	223	208	112	1543	2500	88
ENSG00000058091	2319	1828	1519	2952	2469	2402	1212	2250	2579	1432	1936	1618	1302	2442	2192	1615	780	2363	1893	2087	1652	3336	2897	1300	2668	1111	3118
ENSG00000058262	37905	36608	68187	41884	34189	40177	20311	36939	36528	27141	31844	27344	20741	40656	34484	27190	21914	41033	26795	24013	30127	15420	32711	21748	49582	24279	44121
ENSG00000058272	5606	4340	3920	5750	4628	4883	1773	4720	5196	2431	2282	2156	1637	4257	5183	3632	1952	6557	3631	3280	2896	6127	5311	2885	6438	1261	9109
ENSG00000058335	13	38	10	11	3	212	38	214	7	16	16	10	0	23	16	71	8	32	98	40	26	0	0	6	31	7	4
ENSG00000058404	86	68	110	74	56	142	64	135	54	2	31	19	14	46	10	157	225	14	138	85	48	0	34	65	30	4	17
ENSG00000058453	2953	2783	4793	3142	2639	3304	2396	3216	2437	3187	3744	3895	2869	5070	2143	1482	1022	1534	1673	1353	2549	180	1397	1118	3106	2318	2895
ENSG00000058600	2088	2069	2521	2331	1744	2720	1284	2419	1911	1837	2045	2073	1349	2913	2148	1407	632	2031	1479	1192	1552	880	1522	952	3152	1606	2699
ENSG00000058668	24309	18133	24799	38238	32958	34238	11319	25094	31712	12026	10420	8943	7341	21823	27767	11398	5852	23178	14150	10021	11161	13650	15685	8262	28015	3324	38398
ENSG00000058673	13105	12009	12667	12531	9780	11652	6275	11713	11221	9687	9675	9795	6314	14323	11908	8063	3671	10989	8636	8561	9375	11674	11042	5697	12485	5682	12725
ENSG00000058729	1422	1488	1448	1577	1259	1632	1215	1574	1574	675	1199	1236	714	1182	1223	1624	761	1701	999	1271	1095	1854	1421	723	1461	843	1861
ENSG00000058799	1312	1339	1624	906	687	1000	746	1110	994	745	1109	941	836	1352	1131	1124	577	1663	1070	1035	1388	1036	1084	679	1352	637	1410
ENSG00000058804	1288	941	1036	1617	1415	1616	422	1403	1702	502	698	511	434	1099	1210	1891	928	3228	869	895	820	2317	1478	1302	2249	514	2726
ENSG00000058866	41	26	24	16	2	115	20	131	14	6	2	12	0	8	12	91	22	139	63	59	46	30	34	23	12	0	4
ENSG00000059122	6682	6796	9879	6127	4774	6053	3554	5572	4791	4828	5784	6688	3733	8452	5360	3639	2137	4663	4191	3113	4895	406	3185	2384	5883	2688	4316
ENSG00000059145	2149	1540	2139	1564	1205	2081	550	1738	1187	1073	1315	1178	787	2136	1159	929	458	1693	1531	893	1067	427	975	921	1767	573	1704
ENSG00000059377	1515	1464	2620	495	152	422	349	344	210	29	299	312	109	838	30	1588	945	2061	1405	1064	1817	51	243	707	143	36	54
ENSG00000059378	1123	851	1181	2011	2117	2104	1044	2777	1933	822	823	970	495	1253	742	1070	659	1027	843	657	936	1126	1915	889	1986	1219	1516
ENSG00000059573	7361	7635	10489	6746	5365	6499	4438	5925	5650	5312	6270	5254	3435	7581	6286	6244	3112	7985	4124	3978	4746	3907	7382	4064	8408	2957	8990
ENSG00000059588	2205	2260	2809	3291	2939	2883	1387	2574	2861	2778	1992	2134	1459	2982	4023	1537	679	2080	1045	1003	1301	1968	1644	918	3388	1262	2623
ENSG00000059691	845	1045	1230	977	900	978	939	1064	987	619	957	874	622	1265	800	1212	680	1279	783	866	970	385	669	524	1541	567	1629
ENSG00000059728	675	550	552	693	627	717	221	637	658	448	356	336	312	513	991	504	278	929	536	410	420	1071	884	426	1038	510	530
ENSG00000059758	3287	3281	2785	3482	2677	2854	1752	2897	2898	1929	1942	1861	1446	2887	4675	2572	1287	3527	2129	2382	2043	4293	3326	1620	3986	1636	3463
ENSG00000059769	827	604	682	504	441	488	320	485	508	386	531	435	402	801	896	791	656	955	602	597	554	1075	838	688	811	570	747
ENSG00000059804	4943	4452	6493	6510	5576	5285	2560	5219	5595	3346	3356	2758	2515	5650	10423	5005	5952	5913	3971	4269	3225	4473	4988	4952	6169	2442	4932
ENSG00000059915	260	390	580	207	200	226	286	256	227	403	440	311	294	322	223	273	117	165	326	251	402	0	143	131	243	274	92
ENSG00000060069	2062	2151	3142	1760	1355	1702	1099	1661	1349	1553	1841	1842	1407	2517	1706	1058	826	2053	1522	1428	1776	288	1375	1043	2190	1146	1911
ENSG00000060138	9898	10868	9457	9819	8378	8965	7798	9190	9618	8577	11129	11006	8105	11767	10629	7570	5238	7561	6455	7247	7077	4412	6093	4813	13308	7490	10314
ENSG00000060140	4	26	52	2	8	10	16	43	8	17	5	18	11	6	106	19	8	16	20	8	12	6	6	6	42	4	24
ENSG00000060237	11977	9321	10775	14161	11710	12942	5909	10335	12076	11030	9926	10073	6483	15281	16515	6405	3548	13555	8577	8121	7222	5342	9090	4189	15705	4793	16725
ENSG00000060339	7564	7882	8860	6861	5663	6690	5544	6450	6092	5927	6072	7341	4507	7427	7313	8634	3981	8408	4680	5921	6362	4457	5834	3931	7502	4005	8926
ENSG00000060491	3963	4497	6959	4131	3616	3986	3690	4355	3658	2613	3608	4124	3255	5016	2601	3506	3479	3065	2977	2854	4220	127	2142	2635	4391	3281	3891
ENSG00000060558	6	3	6	7	11	143	28	146	5	2	4	2	4	19	11	26	37	0	60	23	12	0	2	33	27	70	8
ENSG00000060566	12	16	6	8	0	219	43	218	0	0	3	9	4	16	2	18	0	0	69	36	1	0	8	0	15	6	4
ENSG00000060642	1127	1059	1487	821	676	933	627	835	795	558	774	873	545	1220	755	684	421	818	898	867	934	531	936	466	1291	879	1047
ENSG00000060656	3372	2449	4947	6542	6316	7554	4301	6688	6049	9872	10088	9684	5458	10940	8197	1564	1291	2448	2295	2612	3068	48	1044	1107	5895	2249	4781
ENSG00000060688	1439	1629	1672	1654	1451	1546	1221	1720	1716	848	1466	1411	947	1619	1157	1918	965	2097	1101	1361	1435	574	1256	1048	1940	872	1915
ENSG00000060709	13	7	2	4	4	85	24	87	5	3	9	1	2	20	11	26	0	4	58	13	3	0	0	0	11	0	16
ENSG00000060718	1262	4041	5812	2042	1938	2674	633	2307	2104	18284	6803	7706	13480	15959	65966	1500	1088	5546	1231	1279	2156	114	403	735	22672	4940	15825
ENSG00000060749	2894	2178	1689	3636	3213	3506	1456	2817	3423	1552	1615	1466	1000	2512	2717	2086	1103	4033	2129	2163	1667	3615	2557	1565	3993	887	5206
ENSG00000060762	898	1037	732	754	708	841	900	847	854	622	1089	1260	748	876	987	1479	646	1091	774	1038	1127	1050	825	606	971	312	1279
ENSG00000060971	2317	2837	3710	2299	1950	1966	2249	2148	2081	1835	2758	2658	1998	3026	2233	1984	1098	2069	1540	1619	2188	362	1524	1221	2456	1001	2370
ENSG00000060982	6661	6309	4564	7344	5909	6419	2430	6285	6426	5193	4052	3617	3402	5208	11345	5994	3391	10625	4458	4855	3851	15933	9036	5074	9556	4189	8376
ENSG00000061273	9769	9650	13789	10833	9623	10232	7064	9854	9197	9409	11559	12409	7105	14293	10365	5824	4251	7222	6803	6326	8412	1225	6961	4312	14881	6026	14000
ENSG00000061337	701	968	1502	522	362	452	224	396	395	448	216	174	449	447	1871	455	233	914	480	325	450	18	292	248	583	8	390
ENSG00000061455	628	559	727	575	416	506	279	468	375	302	341	376	201	515	267	675	376	1132	542	420	508	153	148	286	433	81	531
ENSG00000061492	7	0	1	0	2	62	3	34	0	0	0	0	0	0	6	4	0	0	25	5	2	0	0	0	4	0	0
ENSG00000061656	288	229	420	197	140	317	200	285	151	205	212	207	184	337	204	579	817	210	424	338	301	68	736	603	319	482	282
ENSG00000061676	12031	9520	8358	13309	11261	12311	6016	12267	12321	6388	7924	6981	6217	14017	14916	9075	4410	16950	10221	9217	7785	25192	14186	7000	16247	6444	18614
ENSG00000061794	1669	1790	1412	2048	1719	1837	1125	1752	1976	857	1458	1205	1077	1737	1722	2255	1036	2574	1439	1770	1537	1934	1836	1204	2690	1017	3249
ENSG00000061918	2295	2083	1274	3174	3111	3168	1660	3028	3314	769	1210	903	723	2106	1861	550	300	1019	1034	919	770	180	364	289	881	120	1359
ENSG00000061936	4993	4511	6225	5358	4580	5000	4290	4593	4646	4080	4884	5880	2737	6067	3894	4159	2019	4168	2740	2634	3992	1416	2717	1752	5381	2945	4897
ENSG00000061938	3831	4063	6969	3549	2916	3383	2720	3192	2636	2094	2387	2701	2339	4969	3991	2216	1496	2598	2509	1965	3780	352	3296	1914	5275	2682	3791
ENSG00000061987	5300	4450	4419	5936	4927	5354	2081	4531	5113	4425	3607	3808	1989	5730	6347	3115	1671	5969	3118	2423	2690	6727	4564	2492	6292	1650	6732
ENSG00000062038	34	161	266	17	17	197	35	195	24	416	19	13	156	15	634	25	0	116	75	101	91	0	20	5	322	348	62
ENSG00000062096	1	0	0	0	0	6	1	1	0	0	0	2	4	6	0	6	4	0	6	2	1	0	0	0	0	0	0
ENSG00000062194	3353	4044	3914	3865	3092	3595	2954	3927	3554	2992	3904	3709	2422	4246	3986	4068	1987	4250	2773	3627	3369	3715	3107	2320	4481	2248	4503
ENSG00000062282	18	33	21	53	57	139	50	98	57	78	143	160	100	55	49	57	25	0	71	47	20	11	52	38	172	187	40
ENSG00000062370	521	430	526	311	318	364	227	378	303	332	412	525	226	475	402	299	140	391	270	284	265	299	307	142	344	176	356
ENSG00000062485	6346	7290	8118	6930	5564	6499	4057	5367	5577	4042	5365	5995	3625	6857	6924	7345	4344	10441	4724	5860	5924	3503	5684	4488	8973	2852	8971
ENSG00000062524	126	98	175	180	250	421	257	351	213	34	42	56	58	161	42	271	222	234	220	200	389	0	118	149	276	30	206
ENSG00000062582	64	40	91	73	47	76	38	90	61	28	47	66	62	47	50	49	35	35	51	44	61	26	118	66	126	119	120
ENSG00000062598	3492	3328	4269	3755	3044	3285	2369	3184	3413	2237	2869	2972	1856	4444	4000	2372	1116	3731	2388	1858	2881	1237	2495	1351	3991	1739	3519
ENSG00000062650	3372	2913	2784	3679	2942	3305	1439	3187	3366	1823	2432	2122	1713	3444	3457	2910	1533	4774	2431	2608	2133	3574	3410	2083	4465	1577	4966
ENSG00000062716	11800	12630	17759	9052	6569	8228	6272	8179	7400	9937	8452	7836	5471	10774	11849	11422	7592	11853	7535	8051	11095	25225	17025	8091	9989	5089	11863
ENSG00000062725	4120	3636	3242	3728	2921	3382	1605	3310	3203	1890	2493	2151	1666	4064	4022	2859	1413	4925	2733	2665	2781	4117	3096	1881	4432	1124	5596
ENSG00000062822	1168	1133	1994	1562	1300	2725	1105	2394	1235	822	1067	1086	643	1745	980	1289	813	1541	1245	786	1251	78	876	764	2526	1091	2236
ENSG00000063015	43	17	46	18	7	369	26	231	10	18	12	11	18	37	40	37	6	24	125	29	6	4	40	34	27	10	20
ENSG00000063046	15702	14910	13064	18439	16583	15158	12386	15864	17911	8329	12462	10944	9168	16613	14105	11428	8332	16528	14433	17633	13451	9363	11199	9228	25378	13712	24761
ENSG00000063127	485	386	711	302	132	448	154	372	146	132	103	94	101	314	252	257	162	381	388	220	303	24	182	170	205	101	99
ENSG00000063169	1731	1662	2669	1883	1395	1749	1030	1524	1293	1640	1762	2004	1365	2426	1898	1382	790	1711	1283	930	1423	108	1041	970	2698	1148	2513
ENSG00000063176	1054	1159	1845	1026	865	1496	718	1425	931	1047	1123	1259	882	1428	1352	730	446	1111	1094	721	1148	23	632	520	1625	633	1170
ENSG00000063177	19363	27277	22696	22648	18943	17922	33763	21606	20066	10817	23972	21084	19626	21585	13336	30497	24788	21829	19725	27088	25026	3772	14391	15228	32762	27251	30711
ENSG00000063180	289	343	522	202	157	626	175	614	141	106	165	149	115	229	63	85	70	82	396	311	392	2	93	30	129	100	129
ENSG00000063241	1824	2267	2286	1811	1548	1765	2175	1945	1793	1092	2235	2155	1759	2192	1484	1994	1394	1877	1636	1953	2210	68	1227	1018	2841	1945	1956
ENSG00000063244	10270	11046	14817	11329	9064	9946	7893	9360	9578	5930	8789	9595	7071	12230	7253	9510	6869	11980	7549	6806	9438	553	5970	6298	14607	6835	14413
ENSG00000063245	6693	8199	9154	6843	5414	5858	6193	6136	5772	3200	5395	6900	4828	7013	4210	6421	5448	7407	6902	6339	8239	323	3952	4738	9741	3936	9115
ENSG00000063322	2801	2900	2709	2987	2493	2766	2076	2600	2617	1364	2491	2484	1837	3241	2258	2220	1348	3033	2202	2371	2732	612	1998	1456	2912	923	3342
ENSG00000063438	8544	7352	10695	6385	4523	5874	3725	4963	4617	1647	2985	3024	1639	7035	2557	6203	2751	9701	5535	4798	6986	1620	5006	3775	10350	2668	10740
ENSG00000063515	2	2	4	5	0	52	10	63	0	0	6	0	0	3	0	3	0	6	30	4	2	0	0	0	2	0	0
ENSG00000063587	1716	1401	1773	1738	1423	1531	856	1243	1501	1302	1489	1478	884	2047	1960	955	541	1855	1205	900	1178	1121	1694	594	2369	734	2502
ENSG00000063601	3034	3066	3407	2840	2200	2566	1268	2209	2383	1565	1869	2038	1176	2928	2312	2109	1136	3144	2026	1830	2087	1326	2051	1319	3449	1164	3777
ENSG00000063660	20925	19923	39903	21934	17536	19569	12826	18808	17675	7910	10705	11306	7155	18048	10246	20347	15712	30431	15937	16292	25788	1041	15391	14905	20333	6211	21023
ENSG00000063761	580	603	931	514	400	543	348	461	415	551	585	705	308	730	544	297	243	409	403	346	513	114	291	247	673	428	574
ENSG00000063854	1200	1596	2082	978	642	974	1013	1081	792	654	873	1041	989	1207	840	937	710	966	1073	947	1505	350	1040	767	1124	810	766
ENSG00000063978	3848	2991	2863	4753	4102	4150	1970	4183	4369	2140	3139	2739	2074	4286	3581	2776	1534	4608	2914	2645	2807	2222	3345	1998	5684	2255	5327
ENSG00000064012	1316	1281	1229	1325	889	1189	745	1187	992	684	859	953	640	1133	897	1281	821	1406	993	962	1016	355	609	651	1282	604	1319
ENSG00000064042	1131	1140	1103	1527	1541	1644	635	1404	1444	935	813	920	634	1262	1192	497	272	776	1062	589	932	1128	1637	490	2404	244	3317
ENSG00000064102	1616	1575	1525	1730	1378	1593	1439	1567	1585	892	1202	1268	940	1556	1429	2263	1235	1863	1069	1358	1405	2339	2107	1310	1984	1157	2229
ENSG00000064115	3160	2823	4417	3525	2982	3195	1197	3225	3427	2169	2034	1791	1311	2821	3980	2235	1278	4744	2515	2244	2585	2817	3734	1886	3522	428	4212
ENSG00000064195	11	3	2	78	112	87	50	93	93	4	0	0	0	2	0	2	2	0	8	2	8	0	4	0	20	0	34
ENSG00000064199	212	161	140	228	171	219	113	158	202	53	83	105	55	140	66	280	80	399	147	218	190	184	206	116	200	68	304
ENSG00000064201	101	94	196	80	88	156	48	144	97	67	46	38	51	107	49	18	8	35	52	37	40	6	38	24	62	16	16
ENSG00000064205	2453	2843	4079	894	426	515	1883	613	452	782	1809	1650	1501	3860	2064	400	137	773	1639	2046	2346	22	1115	532	905	10	268
ENSG00000064218	0	4	0	0	0	18	0	20	0	0	0	0	0	0	0	0	0	0	10	0	2	0	0	0	0	0	0
ENSG00000064225	147	187	222	82	29	98	40	77	36	157	23	21	56	89	330	83	38	220	93	126	114	661	444	136	88	26	28
ENSG00000064270	70	68	167	47	48	208	60	168	42	43	34	33	71	68	139	106	54	31	126	54	44	7	30	57	131	26	47
ENSG00000064300	2	4	12	6	0	19	11	24	4	45	0	0	8	3	20	12	2	8	12	21	16	0	8	8	36	10	14
ENSG00000064309	890	516	630	2189	2127	2143	1363	1985	2347	2067	1761	1571	1106	2529	2895	280	192	429	659	711	677	277	676	281	741	147	678
ENSG00000064313	2449	1909	1960	2695	2494	2642	1052	2357	2715	1886	1762	1659	1176	2804	2879	1896	1011	3718	1661	1433	1432	2837	2462	1388	3313	881	3792
ENSG00000064393	16801	15802	18476	9597	4786	7114	3411	4912	4785	3664	4846	5078	3287	12337	5505	10241	7215	20642	17508	12285	12630	4467	7520	6923	5887	4947	4063
ENSG00000064419	3558	3415	4093	3964	3198	3290	1853	3181	3335	1887	2535	2565	1859	3862	3419	3438	1668	5027	2511	2662	2915	3046	3429	2159	5039	1665	5380
ENSG00000064489	13	9	18	4	9	13	10	8	5	9	18	12	0	14	2	13	2	12	4	10	13	8	9	5	13	7	4
ENSG00000064490	1591	1910	2054	1268	1098	1341	1398	1446	1076	724	1355	1352	812	1663	876	1990	1224	1859	1245	1181	1524	76	867	973	1792	973	1494
ENSG00000064545	2050	2057	4121	1639	1331	1560	1397	1524	1240	2092	2627	2853	1473	2871	2045	1708	958	1643	1478	1520	2233	76	1148	946	2326	1600	1817
ENSG00000064547	834	876	1415	843	758	1100	617	1190	598	678	498	577	532	1393	822	464	260	350	443	456	770	34	303	282	746	455	530
ENSG00000064601	25712	25364	47314	22802	19450	21892	21228	20931	19667	19268	26630	27524	18076	38705	24949	11740	9008	12118	13288	13623	18047	2059	11493	7123	15532	7413	18407
ENSG00000064607	11178	10501	16214	12041	10052	12166	4388	9740	9666	9005	7832	7457	5611	13724	13322	5850	3579	10087	5817	4271	6523	3523	7433	4255	13296	5187	10358
ENSG00000064651	1412	816	1052	2429	2368	2701	587	2187	2349	1648	1373	949	907	1806	2755	746	382	1621	813	661	656	7017	3736	1352	1952	416	2552
ENSG00000064652	623	740	615	679	520	545	502	597	544	500	539	574	413	695	819	845	374	890	538	696	569	876	753	408	1118	702	1024
ENSG00000064655	360	359	337	231	206	311	212	211	157	204	354	406	239	408	237	224	153	307	216	316	224	12	52	116	635	165	771
ENSG00000064666	20705	25871	24381	13687	9775	11315	12285	10968	10491	6861	10118	11781	8236	17541	12537	15825	9544	18198	13387	13910	16602	2131	12406	9644	32222	9917	38427
ENSG00000064687	1836	2264	5872	830	521	1481	578	1179	362	1145	733	583	904	1840	1487	660	384	1108	1936	1070	2269	44	783	497	1229	98	636
ENSG00000064692	660	777	825	241	102	134	104	128	84	261	467	414	122	421	258	292	51	282	282	223	320	0	111	87	248	36	231
ENSG00000064703	1187	1366	1652	1110	969	1028	695	1030	1192	825	1060	1149	792	1496	1461	1167	488	1379	798	857	1004	1045	1472	648	1877	483	2245
ENSG00000064726	4654	4277	3281	5190	4371	4574	2016	4934	5214	2104	3170	2540	2189	4325	4245	3364	1959	5968	3686	4199	3439	6032	4301	2849	5548	1348	6238
ENSG00000064763	556	633	503	814	807	861	416	742	872	294	437	427	272	504	465	637	306	714	457	411	381	863	778	371	793	242	911
ENSG00000064787	31	12	36	98	74	130	426	124	78	195	239	187	83	32	26	40	8	81	143	428	423	0	115	50	99	10	31
ENSG00000064835	0	0	0	0	0	7	0	6	0	2	0	5	0	1	4	6	0	0	2	0	0	0	0	0	2	2	0
ENSG00000064886	362	596	478	101	30	74	97	65	37	102	188	150	194	592	523	66	76	8	177	159	130	40	102	28	64	157	10
ENSG00000064932	9505	9209	13855	8971	6931	7668	5427	7213	6771	6057	7705	7783	4426	10478	4745	5845	4185	8247	6441	5506	8294	395	4704	4173	9271	4018	7857
ENSG00000064933	1466	1454	1574	1571	1203	1530	899	1275	1352	1122	1255	1433	884	1679	1659	1292	648	1595	765	978	987	1828	1310	846	2056	1255	1708
ENSG00000064961	4196	4971	6392	4037	3368	3964	4452	3946	3590	2435	3423	3895	2635	4955	3047	3947	3021	3695	3276	3600	5039	313	2557	2218	5556	3193	4850
ENSG00000064989	212	115	150	124	118	79	34	125	106	78	69	113	78	151	132	151	98	220	276	156	174	615	340	177	67	4	96
ENSG00000064995	824	1097	1048	858	684	780	757	856	706	768	1021	1109	696	1114	1067	1245	692	1053	698	744	831	592	823	605	1010	566	1051
ENSG00000064999	1831	1513	2217	1732	1270	1573	466	1355	1226	1264	1248	1112	867	2163	2432	732	529	1836	1544	1027	1227	676	1285	745	2119	437	2103
ENSG00000065000	14438	14905	22505	16399	13048	14168	9154	13466	13294	9910	11848	12970	8548	18711	14208	9971	5933	14863	9527	9184	11263	2938	11212	7414	21768	11423	17747
ENSG00000065029	2557	2560	4358	2374	1945	2374	2065	2113	1881	2469	2930	3372	1580	3615	2398	2058	1151	1999	1637	1417	2451	424	1540	916	2897	1830	2270
ENSG00000065054	4803	6183	7168	2847	2178	2711	2921	2747	2258	733	1948	2398	1687	4398	1426	3962	3184	4518	4232	3964	5893	622	4925	3349	5357	2057	5995
ENSG00000065057	472	646	747	358	314	400	449	444	386	246	467	409	342	542	310	474	429	528	507	426	631	60	263	372	710	308	682
ENSG00000065060	1143	1079	1122	1534	1310	1443	481	1434	1210	1136	1133	1027	787	1816	2193	592	293	1331	844	694	657	1905	1832	684	1999	525	2207
ENSG00000065135	5207	4414	3769	6268	5790	5907	2748	6115	6224	2104	2704	2236	2557	4840	5482	5359	3226	8511	4236	4965	3659	6970	5119	3996	7153	2142	8676
ENSG00000065150	12357	11351	11341	17225	14558	16184	8939	15596	16532	7787	9398	9173	7283	16490	17311	8641	4729	12756	8916	9631	8065	20059	15836	7220	20943	8522	21773
ENSG00000065154	6982	6075	5783	7744	7130	7850	3740	7956	7611	4340	6077	5135	3952	8575	8035	5180	2719	7404	5165	5338	5273	9673	7384	4309	8638	2624	10148
ENSG00000065183	1958	1757	1675	2110	1852	1955	1179	1765	1943	1071	1512	1461	877	2008	1709	1807	636	2355	1006	1109	1130	1989	1694	1105	2260	776	2353
ENSG00000065243	3606	3009	2500	3963	3187	3767	1147	3178	3680	1997	1638	1480	1427	3393	4054	2476	1235	4180	2280	1571	1764	3725	2962	1808	4305	1095	5278
ENSG00000065268	1614	1935	2479	1850	1545	1739	1878	1689	1605	1338	2223	2322	1454	2487	1293	1562	1393	1815	1321	1518	2027	106	1377	1150	3005	1431	2765
ENSG00000065308	18239	13657	18686	25483	22306	23560	8207	19203	22791	8791	12225	11381	7669	22701	17189	10804	5951	19022	11529	9155	10343	11272	21861	10405	25908	5873	32209
ENSG00000065320	1542	1008	2532	2326	2039	2701	2739	2639	1991	2247	1112	1123	774	1797	1043	253	108	928	1655	2485	1749	10	889	412	3141	3776	1123
ENSG00000065325	8	5	15	13	2	93	10	118	9	6	2	2	2	19	10	12	4	8	30	6	4	8	37	4	6	0	1
ENSG00000065328	157	111	127	420	443	408	105	336	309	17	39	65	44	142	119	492	191	750	160	145	128	214	267	321	616	104	910
ENSG00000065357	3861	4917	7018	3305	2730	3387	3084	3203	3065	3823	4375	5632	3233	4499	5474	3518	2458	2829	3009	3035	3842	1141	2990	2005	5011	3269	3489
ENSG00000065361	49	80	91	61	31	325	83	324	26	105	38	18	72	34	261	45	24	27	133	37	39	216	285	93	108	28	44
ENSG00000065371	4	2	0	3	2	15	2	9	0	0	0	2	0	2	0	15	0	2	0	4	0	0	0	0	0	0	1
ENSG00000065413	68	53	56	52	38	71	9	66	49	19	23	12	14	34	51	29	20	58	61	18	30	117	69	23	40	5	65
ENSG00000065427	6658	7692	7417	6027	5208	5493	6788	5892	5974	2845	5470	5740	3582	6056	4170	9097	4000	9457	4623	6443	6217	3505	5782	4164	8663	4342	9032
ENSG00000065457	1254	1013	1253	1244	996	1291	493	1180	1060	758	763	765	482	1304	1230	659	350	1497	995	904	930	797	1029	620	1420	405	1365
ENSG00000065485	3438	3372	6537	4512	3934	4597	3922	4820	4379	4553	5292	5211	4409	6471	6605	2964	2050	2692	2291	2672	3239	2559	5916	2636	6332	4921	5365
ENSG00000065491	1132	1182	1505	948	620	796	498	847	714	482	668	679	507	1059	739	758	374	867	844	665	907	496	875	421	891	561	791
ENSG00000065518	2304	3022	2217	2109	1662	1873	3135	1905	1899	1188	2687	2964	2017	2348	1700	3964	2496	3045	2300	3150	3224	1621	2075	1982	2528	1858	2646
ENSG00000065526	4064	3205	4595	5331	4355	5195	1695	3919	4058	3325	2799	2829	1970	5724	5272	1692	1030	4625	2569	1907	2234	2766	5209	1684	6757	2146	6478
ENSG00000065534	81045	64010	72407	40326	20556	28530	12085	24237	21015	7353	19111	15280	10857	54985	16392	37752	17881	78793	55593	33721	40817	7589	18567	19173	28692	6311	35368
ENSG00000065548	3472	3872	3195	3518	2906	3245	2876	3435	3563	1749	2890	3029	1873	3300	3035	4767	2129	4853	2151	2942	3114	3343	3238	2340	3910	1678	4931
ENSG00000065559	1953	1809	1684	1657	1340	1455	825	1575	1366	1014	1476	1357	809	1960	1889	1870	767	2748	1631	1671	1674	2563	2190	1210	2169	627	2466
ENSG00000065600	522	529	853	361	266	431	299	513	373	343	369	384	355	466	667	788	311	834	356	499	435	409	541	422	833	573	423
ENSG00000065609	0	12	15	0	2	73	16	61	0	4	0	0	1	4	14	32	0	6	26	8	2	0	2	0	3	2	10
ENSG00000065613	4684	3106	2841	9318	8852	9129	3359	9465	9960	3009	3401	3001	2512	6020	6535	3157	1740	5376	3266	3040	2806	3172	3574	2313	5488	1807	7247
ENSG00000065615	756	686	533	860	651	781	474	636	754	356	442	483	428	886	864	906	375	1118	624	640	622	866	700	560	1094	412	1210
ENSG00000065618	11	106	117	43	37	132	21	119	18	67	7	14	60	32	1280	32	6	15	64	30	12	26	28	16	254	1174	13
ENSG00000065621	148	150	173	147	157	269	109	276	130	125	86	119	53	125	158	113	81	105	185	149	107	106	160	98	265	169	286
ENSG00000065665	1078	1105	1478	1003	687	952	518	683	775	1098	789	937	666	1271	1242	898	509	1175	602	552	784	850	893	495	1031	498	953
ENSG00000065675	2	3	11	5	3	40	9	25	9	27	0	8	6	14	33	5	6	4	13	3	7	16	0	4	18	0	16
ENSG00000065717	231	228	330	136	166	377	239	366	153	483	699	758	404	450	168	75	28	93	359	237	412	0	228	90	225	109	94
ENSG00000065802	3770	3615	4378	3758	3100	3122	1894	2979	3040	2597	3251	3104	1718	3792	2419	2361	1512	4098	2935	2586	2951	2549	3805	2120	5218	2706	3572
ENSG00000065809	2276	2443	1722	1530	929	1306	776	1205	1212	888	1316	1079	980	1860	1861	2794	1382	3592	1681	1940	1863	6072	4080	1978	1499	389	1827
ENSG00000065833	3163	2820	2444	2415	2014	2628	1215	2546	2156	1813	2627	2646	2035	3124	2740	4946	2092	6898	2958	3314	3182	3082	2781	2470	3888	1631	3968
ENSG00000065882	1883	1971	2162	2022	1665	1952	1425	1536	1765	1099	1292	1329	1107	2006	2440	2514	1410	2993	1943	2118	1993	1988	2930	1753	4567	2165	4660
ENSG00000065883	4245	3910	4796	4043	3265	3859	2176	3522	3709	3590	3050	3605	2108	5006	4386	2757	1358	4168	2533	2201	2631	2965	3689	1940	5261	2382	5043
ENSG00000065911	3013	2745	1814	4383	3772	3921	2393	4151	4326	2261	4035	3500	3287	4138	4638	5809	2649	7051	2495	3669	2807	7684	6483	3514	8240	4549	7853
ENSG00000065923	3457	3211	3613	3169	2425	2565	1240	2473	2720	990	1038	836	747	2067	1845	1521	1028	2321	2440	2031	2213	2695	3653	1467	2645	982	2897
ENSG00000065970	2017	1671	1811	2244	2006	1934	956	1530	1859	972	1248	1122	808	2174	1672	1131	593	2085	1326	1216	1236	807	1661	895	2443	836	2574
ENSG00000065978	30584	35886	27997	35415	33237	30726	44558	34013	39544	11829	22531	27280	20758	30165	23745	55068	30272	47671	29441	37785	36992	5104	26839	26329	51643	24164	52880
ENSG00000065989	1920	1896	2298	1954	1746	2444	1558	2348	1744	1497	2177	2443	1495	2896	1627	1383	974	1705	2279	2034	2244	304	1424	1004	2719	1103	2837
ENSG00000066027	2669	2597	2319	3094	2562	2615	1932	2851	2956	870	1493	1359	970	2144	1376	2186	1011	2970	2225	2340	2310	1437	1445	1156	2630	869	2763
ENSG00000066032	5	2	2	2	0	27	5	25	0	2	2	3	2	1	2	1	0	0	14	0	0	0	0	0	2	0	0
ENSG00000066044	4138	3742	3317	4659	4232	4130	2508	4315	4436	2076	2740	2560	2466	4536	3644	3829	2284	5806	3247	3062	3305	2558	3469	2699	5762	2179	6011
ENSG00000066056	48	170	283	29	51	355	59	313	61	115	19	3	184	34	414	32	4	42	105	28	22	144	496	154	532	0	12
ENSG00000066084	2703	2346	2702	2828	2331	2695	903	2419	2423	2573	2212	2211	1521	3834	4700	1383	944	3957	1865	1793	1644	2705	2215	1191	3748	989	3919
ENSG00000066117	3826	3725	4564	3857	3205	3450	2198	3198	3337	1999	2275	2595	1561	3655	3096	3378	1576	4283	2388	2453	2866	967	2746	1731	4352	1638	4318
ENSG00000066135	3021	2674	3717	3055	2676	2881	1456	2772	2592	2264	2509	2458	1609	3462	3559	2166	990	3886	1958	1487	2075	1674	2597	1656	3710	1394	3591
ENSG00000066136	1414	1465	1836	1505	1218	1361	1504	1364	1400	971	1400	1483	919	1635	1537	1579	876	1828	1039	1134	1514	660	1157	833	1779	899	1852
ENSG00000066185	12	8	17	6	13	24	17	25	8	12	38	20	18	25	41	1	6	2	18	8	24	27	10	4	42	28	44
ENSG00000066230	288	183	488	152	86	119	54	100	81	116	113	97	91	243	164	126	71	367	178	95	179	6	225	146	269	44	121
ENSG00000066248	75	26	32	273	231	263	162	192	297	3	9	10	0	28	21	171	138	232	55	67	59	6	26	83	56	4	46
ENSG00000066279	1090	632	659	3068	2850	2703	870	2124	2788	253	309	311	264	844	1221	3115	1122	5335	497	611	718	2941	2335	1648	4352	368	8213
ENSG00000066294	0	4	0	0	0	47	4	51	2	0	8	0	0	0	2	2	0	0	13	10	0	0	4	0	0	0	2
ENSG00000066322	5589	6131	9365	6537	5782	6270	5189	5881	5958	2118	3807	4499	2973	5836	4631	7173	3604	6894	4293	4662	4985	3631	6149	3940	7304	2952	7504
ENSG00000066336	17	16	13	9	6	237	27	207	5	4	17	20	8	31	7	18	6	6	96	13	6	0	4	2	14	0	2
ENSG00000066379	299	321	342	300	229	235	296	236	220	156	351	360	188	354	195	364	270	241	289	272	297	171	159	167	328	368	375
ENSG00000066382	4	20	10	6	0	48	5	23	2	28	0	0	4	2	6	5	0	8	23	3	10	8	0	0	12	0	10
ENSG00000066405	142	86	90	122	90	95	15	95	98	35	21	31	41	118	69	41	28	109	77	40	33	66	80	50	148	29	141
ENSG00000066422	1680	1536	1347	2003	1729	1976	945	1944	1968	1374	1067	1223	727	1771	2540	1422	548	2266	1094	944	1012	2277	1744	916	2015	636	2029
ENSG00000066427	1869	1644	1727	2309	1817	2357	1398	2082	1896	1959	1553	1585	1324	2341	2215	1084	691	1173	1254	1283	1139	1350	1156	878	1892	1046	2155
ENSG00000066455	3698	4008	3318	3572	2903	3311	2846	3437	3347	1870	2983	3117	2054	3358	2456	3495	1566	3710	2634	3404	3100	3234	3681	1966	4161	2439	4375
ENSG00000066468	6	6	26	2	6	76	9	80	4	67	7	6	23	2	78	0	4	34	42	28	24	0	34	7	34	21	20
ENSG00000066557	1190	983	737	1156	911	970	630	998	1146	544	634	513	457	1095	1373	1574	833	1666	796	876	809	1855	1202	885	1367	356	1762
ENSG00000066583	1278	1435	946	650	428	584	349	538	503	232	546	490	349	885	438	1553	688	1717	1273	1211	1335	739	717	593	1159	636	829
ENSG00000066629	3798	3107	3342	4677	3883	4455	2008	4009	4360	996	1661	1457	889	3391	2027	2428	1265	4925	3147	2844	3124	1961	2312	1659	2350	820	2480
ENSG00000066651	658	628	573	771	637	752	834	833	794	587	872	876	599	943	844	866	387	727	508	705	606	790	651	439	1136	714	914
ENSG00000066654	1950	1904	1576	2117	1690	1909	1194	1694	1917	1396	1449	1402	1104	1941	2140	1960	901	2575	1279	1489	1411	2402	1825	1167	2218	930	2491
ENSG00000066697	1758	2001	1810	1841	1530	1654	1475	1689	1762	895	1323	1116	1130	1989	2002	2824	1715	2752	1820	2300	1895	893	1616	1728	2097	1030	1976
ENSG00000066735	46	25	45	360	417	374	181	493	361	152	44	62	48	18	140	14	2	46	29	36	26	0	28	10	222	0	318
ENSG00000066739	4339	3131	3785	4400	3762	4102	1593	3671	4065	2901	2482	2577	1547	4928	4551	2000	875	4173	2543	1862	1998	3519	2912	1468	4097	939	4497
ENSG00000066777	4333	3321	3726	4077	3570	3909	1654	3460	3666	2344	2295	2221	1646	4334	4309	2725	1655	5374	2915	2281	2339	3891	3320	2260	5214	1354	6202
ENSG00000066813	8	0	1	0	3	27	5	31	0	0	0	0	0	1	0	2	0	0	28	2	2	6	0	0	0	0	0
ENSG00000066827	657	593	920	689	698	671	519	638	507	373	574	647	352	789	760	374	236	550	515	469	571	135	456	245	653	279	614
ENSG00000066855	1235	1102	931	1340	1059	1102	630	1161	1193	717	924	861	708	1215	1375	1455	650	1753	896	1025	1138	1587	1330	805	1939	881	1684
ENSG00000066923	502	333	603	382	245	508	104	433	232	208	108	103	82	395	442	91	60	259	361	97	161	59	273	126	301	56	278
ENSG00000066926	1516	1269	1112	1683	1415	1525	601	1367	1695	805	1250	1042	805	1825	1529	1233	591	2347	1379	1193	1209	1176	1305	801	2311	512	2950
ENSG00000066933	2092	1522	1695	3188	2764	3031	1129	2464	2883	1817	1423	1491	958	2581	3216	1303	618	3016	1408	992	1079	2089	1884	1017	3494	713	4133
ENSG00000067048	4465	3465	3766	5046	4500	5270	1797	5036	4800	3989	3453	3256	2506	5396	3277	3346	1918	4943	2729	1871	2138	336	1094	2157	6002	3251	5658
ENSG00000067057	8669	10381	13731	5443	3654	4284	3395	3785	3695	2420	3284	3779	2774	7505	5867	8232	5574	10889	6846	6273	7518	5285	15496	7975	8930	3726	7126
ENSG00000067064	2632	1791	1615	7683	7244	7862	3738	8168	8473	2039	2159	2216	2139	3337	4824	4214	1984	4559	2257	2965	2520	4627	3184	2317	4981	3455	4383
ENSG00000067066	5425	5140	5078	6003	5188	5661	4204	6313	5477	2527	3700	3645	2527	5111	3959	5109	3189	4424	3918	4477	4356	6300	7299	3109	6038	3146	5514
ENSG00000067082	6965	6767	6807	10480	8537	8272	3892	7860	9516	2712	2347	2093	3247	6256	11058	10299	6414	17101	6399	5880	5918	10932	9659	7557	14854	2774	18081
ENSG00000067113	1971	2181	3082	2053	1759	2004	1761	2225	1828	2612	3878	3334	2180	3649	2822	1496	491	1755	1833	1579	2187	1868	2365	1112	2383	574	2710
ENSG00000067141	4004	3754	7544	1976	1264	1970	663	1545	1303	1447	1089	1104	855	3183	3277	2287	1318	5224	3155	2394	2939	2120	3168	1581	2202	486	2041
ENSG00000067167	34031	30033	29727	21744	14806	18441	9986	19124	17642	12658	22939	17695	16204	32684	22456	18838	10848	30530	30542	26822	26829	31801	24945	14389	37643	11770	50978
ENSG00000067177	804	818	1010	869	660	756	279	706	730	639	450	502	381	766	1353	716	395	1222	705	527	603	453	492	399	1044	426	637
ENSG00000067182	16126	17365	23624	14180	11541	12900	11797	13307	12449	8205	13894	14299	9174	18891	9757	13234	7537	16826	11571	10284	14948	2301	8288	7110	12761	4532	13624
ENSG00000067191	1046	990	1427	1425	1349	1743	1081	1525	1325	824	1063	1424	876	1761	1142	898	867	636	823	544	830	146	634	562	1396	967	1182
ENSG00000067208	2647	2784	2351	2228	1646	1935	1063	1947	1825	1815	1461	1503	1213	2191	2584	1716	888	3041	1810	2084	1753	6618	3676	1890	1964	949	2215
ENSG00000067221	1408	1583	2645	1085	895	1109	970	1040	888	559	948	1198	586	1510	916	812	463	1103	1192	1163	1449	120	1188	651	1278	546	1265
ENSG00000067225	102141	103698	137117	124692	104479	113164	95260	113631	111637	32947	52495	58741	37056	77198	46851	128538	77560	155281	80771	90543	102226	41931	95095	70333	126720	39324	144044
ENSG00000067248	3983	3487	3649	4258	3366	4063	1998	4046	4204	1762	2538	2222	1593	3794	2964	3107	1429	4925	2605	2468	2338	2916	2795	1914	3388	1293	3880
ENSG00000067334	2534	2722	2640	2382	1960	2243	2338	2219	2588	1243	2176	2371	1505	2193	2185	3542	1467	3049	1692	2121	2161	2098	2606	1674	2838	1624	3137
ENSG00000067365	1669	1688	1980	1487	1222	1317	955	1211	1078	1059	1279	1314	781	1570	1243	1426	914	1785	1167	1338	1479	472	1179	941	1937	883	1764
ENSG00000067369	6920	5383	8318	6343	5019	6001	2058	5042	5334	4486	4179	4121	2591	6967	6381	3318	1398	7738	4312	2919	4006	3059	4712	2488	6809	2033	6446
ENSG00000067445	3975	3366	6520	2016	1291	2121	1184	1963	1572	4194	3105	3028	1980	4583	3692	2112	1242	3014	2366	1592	2865	584	1665	1263	2507	1029	2069
ENSG00000067533	1053	1172	851	1238	1020	1092	697	973	1076	492	871	811	594	993	952	1371	694	1658	750	877	885	1152	1134	838	1417	657	1580
ENSG00000067560	24258	24320	18448	30384	25782	25917	19694	27342	28852	9577	18118	17335	13131	25203	22214	26792	15442	33032	22564	25930	24240	31634	30337	19382	37543	10202	50059
ENSG00000067596	2904	2571	3700	3653	3012	3159	1532	3090	3073	1969	2659	2362	1629	3911	3081	2007	994	4116	2024	1792	1927	1843	2521	1376	4106	1105	4353
ENSG00000067601	48	35	50	29	21	49	20	38	28	18	29	46	52	53	51	53	40	49	54	53	44	18	70	42	56	33	90
ENSG00000067606	27	91	237	24	19	215	47	257	17	177	30	37	61	46	310	46	11	87	109	69	46	0	21	19	165	13	38
ENSG00000067646	1090	847	710	1168	919	1118	340	985	982	651	604	569	410	1057	792	906	470	1571	767	516	649	145	288	450	1342	352	1759
ENSG00000067704	6344	5962	7497	7184	5852	6529	3546	6099	6453	2927	4231	3504	2884	7149	6217	6578	3559	8690	5175	5109	4543	6529	5562	4147	8031	2637	9174
ENSG00000067715	373	357	398	485	362	570	159	485	360	112	138	140	142	318	400	639	252	1293	324	418	388	338	392	456	319	30	210
ENSG00000067798	2288	1595	1786	4386	3768	4071	1298	3145	4101	1177	1198	1264	866	2470	3056	1535	1007	2512	1621	1188	1157	2417	2207	1077	4791	720	6915
ENSG00000067829	3016	3322	3861	2717	2223	2585	3022	2634	2547	1445	2619	2938	1623	3241	2146	3234	2308	3024	2212	2479	3199	501	2055	1660	3708	1877	3372
ENSG00000067836	824	1251	1502	861	788	922	803	947	671	811	555	532	600	960	1044	831	637	973	714	824	1117	58	720	528	969	141	674
ENSG00000067840	58	117	133	67	57	86	70	84	82	181	34	42	40	74	156	38	64	49	69	52	74	0	34	60	75	11	35
ENSG00000067842	15	27	39	20	10	37	18	22	8	3	7	4	4	26	5	2	0	4	16	10	10	0	38	15	8	14	16
ENSG00000067900	5960	4590	3936	7073	6036	6374	2419	5936	6233	2557	2720	2430	1982	5183	5503	3750	2227	7606	4133	3486	3360	6905	5539	3427	8561	2003	11094
ENSG00000067955	2442	2437	1798	2585	2237	2263	1747	2124	2342	1088	1359	1240	1206	2202	2013	2766	1439	3131	1653	2375	1976	3812	2574	1715	2727	1070	3471
ENSG00000067992	20	28	14	18	10	25	31	43	8	40	42	22	10	24	34	96	75	72	80	48	55	162	166	75	129	33	116
ENSG00000068001	2948	3601	6574	1811	1324	1786	1970	1928	1621	1768	2526	2329	1533	3142	2086	2486	1239	2477	1917	1902	2739	180	1602	1019	2274	1170	1709
ENSG00000068024	1928	1468	1557	1756	1232	1512	690	1167	1270	1782	2029	1846	1051	2268	1395	1008	612	2122	1417	1241	1341	573	929	778	1534	517	1389
ENSG00000068028	2238	2397	2704	3126	2921	3193	2547	3075	2950	1006	1640	1840	1391	2436	1799	2482	1811	2257	1885	2461	2203	798	2672	1620	3554	1766	3425
ENSG00000068078	53	115	113	108	158	181	38	89	108	118	32	24	67	76	311	94	70	95	61	92	44	32	54	84	276	182	219
ENSG00000068079	1337	1446	1596	1961	1858	1705	1650	2685	1785	638	1646	1355	984	1650	859	1554	908	1334	1174	1402	1565	134	874	879	1794	930	1995
ENSG00000068097	1592	1570	2029	1509	1331	1511	940	1406	1330	1042	1177	1307	673	1732	1399	1272	622	1832	1052	947	1184	803	1223	684	1970	932	2051
ENSG00000068120	3189	3419	4830	2942	2283	2785	2428	2809	2468	2515	3441	3904	2343	3999	2399	2860	2207	3738	2682	2827	3878	396	2275	1811	4889	3023	3845
ENSG00000068137	2334	2358	3380	2341	2088	2155	1548	2259	2068	2172	2708	3213	1968	4076	2324	1432	1266	1577	1528	1163	2008	57	1220	1216	2805	1214	2302
ENSG00000068305	5053	4481	4093	3908	2992	3388	1702	2943	3186	2002	2311	2350	1699	4238	3340	3029	1145	5122	3202	2813	2985	9618	8247	2756	3974	1377	3903
ENSG00000068308	4746	5685	6974	4345	3460	3937	3446	3642	3655	2787	3671	3964	2522	5099	3592	3772	2674	4390	3448	3666	4699	513	3325	2452	5196	2825	4871
ENSG00000068323	8182	8804	11336	7551	6067	7003	5772	6684	6445	4928	6815	7985	5521	9338	5735	6477	3942	8246	6818	6609	8757	657	4942	3881	10330	5242	9084
ENSG00000068354	973	925	1347	1083	1008	1157	744	1106	959	669	939	941	656	1237	973	820	442	1194	963	828	1020	125	829	536	1641	714	1322
ENSG00000068366	14460	10698	10810	9702	7102	8243	3538	8155	8162	2640	3242	2945	2454	7889	6593	8845	4660	17828	10121	8828	8330	13314	9061	6629	8093	2778	8138
ENSG00000068383	1355	1469	1343	1830	1606	1853	1438	1502	1657	845	1423	1566	1170	2039	1611	1126	576	1396	1268	1494	1473	2292	3230	1113	2432	827	3081
ENSG00000068394	1137	1359	1571	971	866	894	807	1114	921	472	1005	1133	682	1200	600	1012	708	1160	845	904	1069	288	690	710	1355	598	1491
ENSG00000068400	3113	3331	4802	2910	2269	2798	1979	2633	2202	2433	2766	3285	2224	3474	3334	2458	1801	3168	2035	1897	2537	597	2087	1661	3461	2394	3089
ENSG00000068438	2099	2361	2474	2121	1616	1852	1513	1792	1821	1145	1654	1839	1190	2340	1674	2139	1310	2739	1709	1675	1892	1065	2135	1418	3092	1594	2822
ENSG00000068489	508	416	236	1362	1226	1116	423	999	1286	90	115	184	171	393	521	1445	1076	2809	575	795	669	933	1140	1093	1945	338	2888
ENSG00000068615	1	9	11	8	6	66	4	73	4	8	2	2	0	2	48	10	0	6	16	2	0	56	46	4	4	0	6
ENSG00000068650	2942	1996	2542	3009	2585	2545	725	1982	2239	1391	973	748	845	3562	4115	1357	621	3870	1752	950	1278	1736	2151	1128	2629	715	2464
ENSG00000068654	4939	4327	6647	5972	5211	5362	2116	4136	5174	3625	3831	3680	2850	6213	5924	3106	1969	6070	2895	2824	2875	1675	3835	2618	6479	2235	6228
ENSG00000068697	30984	30628	43304	29536	26664	28199	19272	31126	28920	19516	33230	25006	21485	44590	32661	25960	14913	28412	22861	25283	23255	16226	20497	14833	25480	15251	27842
ENSG00000068724	3691	3862	5983	4650	3805	4686	3572	4232	3881	2502	2676	3281	1974	4415	2755	1978	1156	2336	2178	2483	3105	548	2505	1444	4223	1414	4393
ENSG00000068745	4714	5332	7791	3596	2745	3449	2918	3446	3147	2996	3487	3657	2147	4167	3298	4283	3092	4325	3155	3416	4543	996	2826	2583	4147	2549	3135
ENSG00000068781	8	0	6	0	0	10	1	10	0	2	2	1	0	0	0	0	0	2	7	1	4	0	2	0	1	0	0
ENSG00000068784	904	758	851	1112	893	1075	577	968	1104	549	819	766	533	896	921	890	406	1327	493	583	589	1042	978	547	1005	340	1355
ENSG00000068796	1650	1219	1082	1978	1584	1666	477	1539	1758	889	984	779	626	1552	1901	895	584	2455	1223	1106	889	1772	1472	956	2296	489	2728
ENSG00000068831	251	274	468	222	133	951	206	823	94	131	135	119	128	232	152	108	24	54	421	110	205	8	53	26	504	190	624
ENSG00000068878	5299	4968	5405	5248	4094	4846	2130	4216	4630	3116	2897	2624	2150	4640	6567	4143	1861	8169	3321	3568	3282	6919	5343	3308	6210	1994	6530
ENSG00000068885	2048	1834	1693	2444	2173	2523	1817	2359	2582	1628	1797	1916	1144	1717	1703	1422	749	1517	1089	1292	1405	2510	1240	792	1958	871	2343
ENSG00000068903	4059	4217	5360	3406	2998	3275	2997	3336	3017	2406	3680	4141	2522	4995	3636	2827	1512	2742	2681	2578	3407	452	2041	1420	3007	1376	3207
ENSG00000068912	5443	5282	4623	4495	3597	4136	2180	4442	4089	2364	3708	2987	2132	4278	3856	4033	2022	5813	3537	4305	3926	9478	7597	3589	4803	2174	4926
ENSG00000068971	2215	2393	3302	2154	1807	2020	2095	2080	1968	1402	1716	2207	1276	2384	1594	2029	1298	1914	1843	1847	2319	430	2200	1280	2038	1226	1527
ENSG00000068976	32	35	24	29	33	96	17	58	22	30	45	41	52	98	102	61	21	13	43	38	22	98	112	44	58	18	67
ENSG00000069011	4321	5176	5025	3043	2480	3092	2454	3041	2632	5179	11257	12318	7128	9570	5202	4799	2980	6073	4093	4008	5688	25	877	2266	2735	822	2597
ENSG00000069018	2	0	0	1	2	9	5	14	0	2	0	0	7	8	12	0	0	0	4	12	0	8	0	0	5	0	0
ENSG00000069020	2329	2012	2074	1975	1454	1751	545	1399	1503	1492	1105	1109	817	2376	3206	722	514	1538	1777	1019	1265	1001	1828	819	1670	581	1327
ENSG00000069122	1	4	28	0	0	12	0	15	0	123	0	0	2	3	62	18	0	184	7	8	6	1414	1330	242	10	0	8
ENSG00000069188	74	86	159	42	39	591	101	590	39	580	38	35	77	174	463	51	8	232	282	71	46	2	18	6	244	28	85
ENSG00000069248	2808	2311	2669	2851	2207	2503	1029	2255	2399	1633	1915	1552	1080	3024	3294	1759	969	3440	1695	1496	1568	2707	2078	1438	3311	873	3988
ENSG00000069275	13616	12691	9511	16640	14035	14543	8913	13987	15246	6338	9850	8767	7949	13395	13598	13904	8620	20893	11291	13637	10352	16339	12627	9746	17148	5658	21908
ENSG00000069329	7930	6779	6420	7830	6415	7008	4242	6721	7128	2932	4500	4171	3134	6986	6823	7040	3110	9201	5487	5311	5287	6437	6025	3675	8794	2848	10083
ENSG00000069345	4234	4121	3939	3609	3275	3479	3249	3617	3637	2031	3542	3309	2724	4230	3117	4188	2088	4278	2939	3557	3481	2970	3147	2365	4122	2457	4645
ENSG00000069399	3347	3544	3828	3031	2530	2615	2434	2491	2379	1884	3307	3867	1582	3187	1156	3440	2598	3727	2302	2164	3037	231	1683	2101	2340	814	2529
ENSG00000069424	441	377	543	447	410	611	306	619	377	236	316	366	185	481	233	251	168	225	396	270	401	82	357	183	749	260	759
ENSG00000069431	1072	904	1012	421	120	265	97	223	148	1119	1040	852	652	1330	1315	308	137	563	932	516	617	396	361	188	1331	70	2405
ENSG00000069482	311	410	455	230	157	227	275	289	210	39	75	67	35	151	28	441	354	335	303	268	205	0	21	188	180	52	170
ENSG00000069493	1091	1092	1420	1135	733	1102	759	947	904	781	798	971	521	1172	944	867	572	517	647	474	831	201	368	470	1199	1092	821
ENSG00000069509	496	647	545	396	263	351	392	330	327	205	476	388	339	518	375	876	432	700	457	629	537	542	513	346	539	258	606
ENSG00000069535	560	597	747	132	36	84	78	60	34	10	150	146	50	317	20	555	192	709	336	363	398	24	58	196	61	0	34
ENSG00000069667	703	583	522	817	685	804	325	813	639	607	506	465	432	1064	1455	273	302	354	807	537	523	1239	782	335	853	270	1047
ENSG00000069696	117	129	201	40	38	143	35	87	41	62	56	118	50	131	53	95	210	48	129	86	122	0	35	88	89	69	55
ENSG00000069702	4305	2055	2519	10676	10071	10522	3491	9581	10724	10165	7810	5177	4219	7398	8413	1854	1265	4849	3319	4372	2934	2424	4055	1938	4862	1139	5697
ENSG00000069764	9	4	8	0	2	21	4	21	1	7	2	1	4	3	5	3	0	0	10	1	5	0	4	0	3	5	1
ENSG00000069812	16	41	72	24	21	258	35	160	21	44	21	22	57	23	291	7	0	16	94	14	25	6	18	20	147	20	6
ENSG00000069849	6494	6936	11458	6805	5780	7767	6100	8109	6658	7008	8574	8142	6390	9234	10154	9409	5691	9510	6309	8062	7983	16156	13615	6768	9795	7066	9401
ENSG00000069869	2716	2483	2085	3592	2891	3276	1228	2903	3059	1434	1409	1412	1078	2514	3555	2584	1326	3568	1972	1624	1479	3777	2761	1666	5246	2802	4071
ENSG00000069943	766	638	804	709	488	673	379	603	562	605	635	566	367	801	627	867	328	871	570	505	614	766	597	369	851	366	1024
ENSG00000069956	2672	2409	1767	4341	3729	4028	1448	3821	4139	2545	2571	1893	1976	3711	5059	2774	1322	4946	2386	2906	2094	6671	3866	2146	4328	1567	4668
ENSG00000069966	1517	1399	1386	1457	1353	1366	958	1395	1370	899	1261	1252	880	1963	1779	1018	518	1239	1120	1217	1319	1032	1003	642	1823	672	2027
ENSG00000069974	1514	1573	1195	1526	1435	1611	885	1349	1280	630	731	693	579	1144	1330	1656	933	1985	1361	1651	1562	1798	1532	969	1816	882	1504
ENSG00000069998	1277	1404	1862	1214	1038	1396	882	1394	1144	1138	1816	1797	1313	2068	1510	1038	903	1049	1073	1051	1053	438	1156	918	2567	1404	2190
ENSG00000070010	2587	2893	3474	2322	1930	2389	2433	2454	2211	1624	1980	2150	1759	2580	2795	2738	1628	3014	1768	2113	2413	1462	2277	1617	3148	1666	2811
ENSG00000070018	4655	3293	3679	4261	3426	4140	1084	3711	3431	2111	2061	1739	1366	4575	4415	1914	1045	4993	3848	2161	2270	4544	3690	1682	3942	769	4954
ENSG00000070019	3	8	1	2	2	22	1	17	0	3	2	4	2	2	11	7	4	3	8	7	3	0	2	0	0	0	6
ENSG00000070031	10	5	7	9	0	25	12	22	6	4	3	6	3	10	3	3	16	2	20	0	6	0	6	6	8	2	3
ENSG00000070047	4434	4816	7708	4851	3866	4220	3367	3921	3805	3767	3977	4277	3236	5574	4647	3200	2127	4182	2643	2320	3616	348	3020	2545	5410	3206	4439
ENSG00000070061	3620	2901	3679	4250	3497	4160	1536	3619	3974	2902	2142	2132	1703	4306	4381	2241	1282	4781	2232	1748	2189	3545	3247	1948	4508	1330	4773
ENSG00000070081	6706	7110	7394	7255	6198	7860	8735	8286	7417	3264	6665	7170	5440	6587	5605	9817	5718	7919	5090	6753	6188	3976	6699	4233	6097	5704	5705
ENSG00000070087	9014	10641	7570	8657	6899	7245	5390	7056	7802	2975	4743	4446	3063	6168	4525	12558	6487	12257	7774	9568	8748	5324	6855	5548	8604	2904	9998
ENSG00000070159	128	91	118	119	61	194	52	167	92	110	40	26	54	39	321	43	18	117	84	53	102	589	452	135	263	63	207
ENSG00000070182	14	10	15	7	4	117	23	147	0	7	6	15	30	8	51	21	2	11	53	22	18	6	19	10	34	14	4
ENSG00000070190	0	14	10	0	2	16	0	2	6	14	2	2	12	0	107	9	2	2	24	20	0	12	17	0	16	26	2
ENSG00000070193	328	393	246	216	90	98	54	87	78	42	142	108	46	278	112	50	30	100	312	170	220	17	36	36	20	0	42
ENSG00000070214	5110	3807	4178	7829	7161	9000	4775	8834	8271	3435	3826	2945	3451	6289	7860	3141	2052	4709	4776	5213	3906	4008	5078	2760	8683	2370	10610
ENSG00000070269	1328	1210	1330	1274	1006	1322	562	1207	1173	1042	1049	950	683	1362	1643	779	325	1381	819	582	729	1418	968	625	1640	502	1889
ENSG00000070366	2690	2577	3353	2598	2164	2608	918	2066	1945	1729	1809	1686	1201	2887	2499	1042	533	2347	1602	1247	1568	665	1841	836	2419	636	2403
ENSG00000070367	4109	3203	2686	4969	3998	4454	2208	4268	4600	2220	2638	2645	1951	3980	4903	4022	1838	6621	3531	3705	3023	8261	4862	2774	5597	1185	6953
ENSG00000070371	994	913	1583	986	779	1099	581	949	657	849	773	886	548	1429	1300	1000	567	1193	813	615	840	934	1349	734	1948	1550	1497
ENSG00000070388	17	12	51	14	16	28	12	21	2	12	0	6	4	10	17	16	6	10	20	6	25	0	25	4	30	8	13
ENSG00000070404	2578	2848	4919	1813	1455	1887	1253	1778	1401	5930	6750	7896	3609	7239	5714	1871	2274	2415	2347	1851	2788	705	7782	3500	7790	3618	7920
ENSG00000070413	6785	6485	13034	6618	5459	5944	3527	5466	5226	6047	5820	5639	3998	9253	7512	3879	3051	6740	4593	4412	6215	1131	4909	3338	7904	2990	7626
ENSG00000070423	1514	1956	2374	1671	1269	1470	1725	1515	1436	1189	1637	1990	1195	1964	1554	2167	1770	1779	1517	1472	1884	113	1656	1438	2936	1999	2350
ENSG00000070444	1757	1478	2143	2244	1892	1819	918	1686	1773	1170	1244	1233	984	2420	1780	758	760	1421	1162	947	1177	88	1189	723	2196	1166	1865
ENSG00000070476	1750	1598	2382	1685	1412	1725	630	1364	1287	1521	1505	1504	1071	2466	1790	1144	516	1726	1042	851	1040	696	1474	737	2339	811	2276
ENSG00000070495	1362	1316	1794	1468	1139	1403	1033	1411	1242	863	1240	1244	1047	1575	1141	1706	1195	1745	1310	1236	1438	951	1735	1310	1911	1038	1820
ENSG00000070501	461	563	575	334	276	336	311	321	299	243	285	322	202	388	428	685	428	830	433	510	562	550	572	383	558	269	614
ENSG00000070526	14	10	5	4	0	251	22	294	0	4	10	6	2	27	20	10	2	0	115	2	0	0	18	13	18	0	6
ENSG00000070540	3496	3103	3075	3973	3697	3818	2705	3342	4005	4089	6039	5600	3914	6896	6189	2333	1157	3025	2538	3092	2869	1227	3086	1459	6030	4305	3838
ENSG00000070601	4	5	6	7	6	49	19	51	11	2	4	0	0	12	4	32	0	15	30	26	20	0	34	2	9	0	4
ENSG00000070610	4006	4327	7504	3432	2929	3466	2273	3035	2940	4047	3895	4513	2561	5444	4743	3018	1383	4180	2633	2385	3646	1306	3345	1824	4546	1855	3770
ENSG00000070614	19670	16662	22984	22818	19108	21427	8308	18170	18916	13728	14866	14849	11778	25472	21352	8370	4903	19165	13729	9105	11233	5150	14769	7142	28707	5680	36142
ENSG00000070669	4173	4676	3896	5278	4835	4776	4385	4761	5180	4440	9100	8716	5463	8512	6987	8809	3253	8468	3027	3762	3727	8908	6755	3920	8769	5457	7682
ENSG00000070718	2115	1864	2182	2253	1944	2067	966	1960	2005	862	1114	1191	787	2234	1752	1299	667	1957	1146	1007	1117	1688	1513	888	1836	642	1475
ENSG00000070729	16	12	0	8	4	249	26	246	15	3	8	10	2	28	3	58	4	1	98	6	4	0	3	6	49	58	2
ENSG00000070731	25	24	27	31	11	209	35	205	25	18	23	10	46	35	35	31	13	45	92	47	15	9	22	10	45	35	39
ENSG00000070748	2	0	0	14	13	27	15	14	9	0	0	0	4	3	4	9	0	0	8	4	0	0	0	0	8	2	0
ENSG00000070756	37077	36682	33077	47738	42752	39851	31899	43002	49369	20061	30729	29322	22155	35142	30143	35731	26443	44409	36987	50238	35072	23523	37551	25983	62729	37445	67809
ENSG00000070759	254	349	401	152	78	189	97	192	87	87	113	108	61	198	52	210	70	259	340	237	356	64	183	116	277	114	162
ENSG00000070761	894	1038	990	727	689	655	752	870	579	462	747	759	629	1122	689	972	537	1030	727	732	933	430	1083	591	985	516	973
ENSG00000070770	3975	4268	4201	3779	3111	3297	2904	3205	3363	2152	3020	3082	2258	4021	3409	3598	1996	4463	2543	3262	3121	2238	2946	2161	4495	2959	4815
ENSG00000070778	3671	3456	3576	3196	2521	2939	1508	2639	2585	1603	1853	1930	1311	4082	3547	2057	955	3607	2893	2305	2594	1670	2428	1314	4035	946	4855
ENSG00000070785	1252	1300	1431	1580	1327	1439	1200	1493	1439	529	1080	1103	742	1224	1125	1927	878	2076	942	1305	1239	1280	1207	1044	1657	812	1805
ENSG00000070808	117	157	167	54	68	132	45	132	55	54	39	15	45	89	60	42	28	81	88	114	81	0	60	17	95	21	62
ENSG00000070814	3421	3810	5698	3932	3484	3728	3156	3302	3178	2424	2934	3139	2099	3817	3192	3147	2167	3564	2187	2626	3007	396	2004	1668	5528	3287	4878
ENSG00000070831	10944	11274	8785	11637	9969	10760	8125	10828	10439	4326	7415	6230	6386	9740	9659	12680	6515	14188	8468	11167	9879	8478	11285	7518	14334	4717	18063
ENSG00000070882	5434	4708	5564	8148	7251	8100	3997	7760	8037	5578	4168	4584	3025	5451	7333	3457	1499	5055	3068	2768	3366	1646	2803	1725	6145	1695	7107
ENSG00000070886	8	3	8	2	0	169	13	119	2	0	0	4	2	23	2	18	1	0	39	0	2	0	0	0	9	4	0
ENSG00000070915	16	9	11	13	2	274	22	219	6	2	13	6	2	24	2	33	0	0	129	37	2	0	0	0	28	0	0
ENSG00000070950	766	730	703	860	716	905	372	722	751	365	476	457	279	664	719	746	494	1119	524	446	541	902	836	436	1463	364	1837
ENSG00000070961	6482	4199	4326	9189	7985	9366	2947	8667	8672	5756	5839	4684	4662	9879	10213	5415	3126	9291	4300	3612	3394	9299	6889	4365	11996	6468	10451
ENSG00000070985	3	0	2	2	0	34	8	14	0	1	0	0	0	2	3	0	0	0	36	4	1	0	10	0	4	0	5
ENSG00000071051	1681	2031	1967	1601	1226	1370	1466	1417	1454	866	1499	1556	1389	2170	1839	1496	754	1876	1606	1781	2140	663	1683	940	2670	1341	2275
ENSG00000071054	29157	23339	28935	46367	40384	41290	25637	38495	43491	18419	20186	19666	15414	32348	26389	17300	14774	22921	22344	25490	21996	13448	18575	11062	27334	14282	25995
ENSG00000071073	0	0	14	0	3	7	5	15	10	16	0	4	2	0	44	8	2	24	5	14	8	10	12	2	10	6	6
ENSG00000071082	15960	21283	15632	18309	16824	15280	29766	18800	20028	8977	19308	19654	17145	17207	11882	22529	16491	16066	16696	23251	21155	11956	12616	13384	26208	24554	24450
ENSG00000071127	29802	29125	35885	34450	30563	29503	19225	29991	32021	9406	11902	12094	10478	27596	22988	22430	12821	35852	21103	20190	22832	19692	34207	20157	44573	12715	48896
ENSG00000071189	2754	2213	1689	3044	2349	2883	1210	2748	2903	1733	2015	1634	1222	3137	3605	1901	824	3445	2187	1654	1621	3120	2477	1346	2980	890	3186
ENSG00000071203	2	0	0	3	6	10	0	27	0	0	0	0	0	5	3	0	0	0	6	2	1	0	0	0	1	0	0
ENSG00000071205	2266	2197	2501	3199	2606	2730	1810	2748	3111	1144	1424	1563	1021	2142	1521	1622	942	1990	1559	1289	1592	910	1974	1017	2341	819	2958
ENSG00000071242	15659	14439	16443	9989	6893	8072	4664	7163	6960	7070	12364	13378	7430	16730	7988	11023	6649	19886	16139	13439	15009	4437	10704	7003	17451	8350	16372
ENSG00000071243	555	546	515	539	442	492	278	431	511	291	435	413	254	559	499	577	294	862	484	573	508	827	735	360	607	298	811
ENSG00000071246	1424	1158	1768	1683	1568	1593	695	1368	1479	782	642	513	390	1223	501	486	424	1234	1124	845	1012	29	541	424	886	254	850
ENSG00000071282	3493	3906	3555	2791	1927	2123	2483	2179	1964	2619	4979	5082	3142	4472	2429	640	534	486	2203	2390	2789	771	2012	665	6560	1760	9588
ENSG00000071462	3220	3621	4488	2917	2503	2897	2554	2695	2377	2011	3426	3139	2632	3600	2547	3500	1946	3240	2184	2334	2907	684	2242	1970	3779	2263	3555
ENSG00000071537	11603	7926	9385	13114	10617	11725	3991	10499	11086	7988	7430	6180	4546	10438	12173	5727	3439	12505	8094	6583	6629	20724	15020	6169	16550	8942	13120
ENSG00000071539	601	516	422	1108	948	965	527	796	1255	82	139	173	117	448	401	1969	900	2202	532	840	635	925	916	934	1918	256	2650
ENSG00000071553	8161	9459	18592	8302	6783	8034	6048	7653	6970	11184	11359	12230	7839	12213	13120	8362	5311	10762	6012	7533	9438	3008	9744	5792	9999	6252	8194
ENSG00000071564	6421	7251	8601	7317	5946	5869	5167	6326	5913	3376	4421	4901	3581	7552	5002	5661	3661	7302	4795	4768	6200	682	3477	3318	7914	3685	6776
ENSG00000071575	4068	4065	4560	4323	3612	4060	2298	4019	3842	2994	3419	3342	2058	4955	3013	2620	1128	3548	2882	2558	3408	2789	3061	1802	2780	803	2749
ENSG00000071626	7430	7428	10805	8681	7519	8340	5757	7812	7396	5849	5940	6576	4862	9240	6163	7454	5723	8184	5082	4915	6505	1778	5320	5505	12482	8607	10560
ENSG00000071655	3875	4419	6097	4250	3540	4135	3543	4776	3783	2753	3702	4242	2828	4669	2876	3561	2402	3983	3629	3940	5021	108	2695	2456	5892	3962	4379
ENSG00000071794	2466	2303	2066	2985	2380	2621	976	2722	2590	1802	1867	1872	1310	2598	3072	2380	1168	3380	1793	1424	1484	3269	2352	1543	3212	959	3790
ENSG00000071859	5520	6912	9405	5441	4548	5027	7372	5218	4859	3924	5751	6807	5015	7310	4982	7291	6233	5383	5046	6501	7304	974	4147	3900	6781	6791	5431
ENSG00000071889	2307	2458	3582	1953	1632	1945	2275	2073	1692	1548	2516	2769	1751	2979	1675	1948	1549	1850	2017	2000	2483	330	1780	1302	2530	1455	2237
ENSG00000071894	9572	10355	17909	10202	8217	10307	7516	9417	8411	10065	9227	10936	6258	12562	9293	6791	4383	7955	6453	5490	8427	1130	5799	3910	14019	6898	11596
ENSG00000071909	9	6	17	9	10	77	19	71	3	33	25	22	6	32	50	35	32	10	33	40	11	0	5	22	13	5	10
ENSG00000071967	28474	22193	23178	31744	28396	32187	17282	31893	31118	20038	30966	25936	24948	52281	54665	9770	4595	13441	17945	15192	15782	15562	18005	7505	19155	6706	23361
ENSG00000071991	0	0	0	1	0	7	0	6	0	0	0	0	0	0	0	0	0	0	2	0	2	53	44	6	0	0	0
ENSG00000071994	2586	2801	2637	2573	2072	2388	2183	2411	2314	1495	2054	2027	1566	2605	2205	2824	1288	2856	1896	2366	2213	1498	2038	1471	3286	1448	3268
ENSG00000072041	946	500	914	610	464	1040	150	886	535	653	578	688	655	1579	1761	2147	1376	3200	896	1099	1009	621	1099	1295	2225	1642	724
ENSG00000072042	3528	3362	4616	4599	4167	4980	4060	5034	4715	2958	3287	3192	2855	4194	4441	6407	4765	6023	2943	3912	3910	3224	4404	3685	4935	5333	3536
ENSG00000072062	5588	6200	6867	5697	4941	5991	5211	4751	5076	2497	4809	5839	3054	6753	3515	5861	3453	6340	4877	5055	5891	702	4467	3648	6405	2274	6873
ENSG00000072071	1024	1010	2213	1447	1294	1999	747	1796	1360	2254	1036	867	1045	1414	1882	233	229	713	1062	545	867	62	775	347	1444	374	920
ENSG00000072110	61373	62518	77230	44636	33529	37290	24536	34542	33354	19167	20513	22097	16417	48248	44852	36069	18541	57521	36542	28531	40256	24024	54243	27237	68645	22338	65435
ENSG00000072121	2565	2253	3336	3717	2985	3540	1340	2930	2878	3056	2410	2431	1765	3966	4492	1463	675	2851	1695	1300	1580	1140	2037	1013	3419	921	3412
ENSG00000072133	645	680	695	361	160	328	130	251	182	174	217	207	120	470	349	550	264	991	785	585	605	542	407	315	390	44	452
ENSG00000072134	2386	2173	2754	2817	2247	2606	1159	2286	2346	1062	1198	1301	1003	2480	2008	1271	885	2239	1933	1572	2050	267	1446	1017	2477	614	2294
ENSG00000072135	1973	1986	2362	1725	1432	1748	1593	1546	1429	1095	1703	1955	971	2385	1570	2319	1344	2699	1468	1744	2036	364	1292	1193	2498	874	2814
ENSG00000072163	3095	3661	5609	2532	2054	2305	2024	2613	1860	1166	2212	3019	1324	3405	1974	1074	619	1179	2385	2248	3541	1174	4993	1503	4356	523	5384
ENSG00000072182	12	14	22	12	6	66	18	79	8	4	7	14	11	11	16	23	2	0	37	12	15	0	8	6	8	10	18
ENSG00000072195	8293	8343	13689	10257	8394	9437	6997	8179	8243	6357	6264	7365	4749	10987	7233	3539	2567	3234	4252	3040	5802	527	4817	2628	10359	4482	9014
ENSG00000072201	354	357	470	169	84	157	247	124	118	82	147	112	91	289	162	244	60	387	301	411	456	201	370	187	249	72	156
ENSG00000072210	1352	1091	1226	2047	2150	2396	1653	2335	2227	1830	2534	2349	1990	3098	3566	729	334	1414	1416	1616	1745	1401	1917	910	2405	615	2201
ENSG00000072274	12309	8920	12073	13145	10587	11778	2346	10850	11589	8489	7573	4974	3245	10995	10489	6941	3555	18485	7935	8211	8701	46061	26393	9582	22776	6396	25160
ENSG00000072310	6871	4910	9453	13364	12875	14124	9023	13490	12063	15713	15484	16927	8721	16961	12482	9006	5308	12233	5142	4890	9311	671	4729	5883	15233	8471	13064
ENSG00000072315	2	17	26	2	2	19	1	11	5	4	1	0	0	2	0	4	0	6	8	3	2	0	2	2	2	0	4
ENSG00000072364	9393	6467	5959	10050	8444	9415	2852	7860	8551	5275	4593	3888	3384	8829	12407	5536	3299	13716	6854	5456	4701	13817	9650	4862	10382	2352	12111
ENSG00000072401	1473	1381	872	1235	981	1226	888	1132	1252	826	1306	1144	913	1468	1424	1161	588	1320	994	1252	1078	1485	992	767	1419	489	1618
ENSG00000072415	2315	2161	2141	2015	1670	2047	930	1922	1759	1370	1298	1204	1091	1814	2545	1920	910	3212	1794	1590	1594	2315	2229	1275	2778	640	3751
ENSG00000072422	2296	2856	2934	1314	656	852	630	934	829	1796	1166	1106	1362	2677	4154	1737	901	3146	1588	1626	1690	1510	1712	1166	3237	476	3715
ENSG00000072501	3993	3115	4420	5535	4710	5303	1782	4195	4863	2000	2123	1897	1469	4318	4346	2885	1481	5865	2570	2473	2342	3374	5190	2577	6307	1688	6959
ENSG00000072506	1697	2232	2254	1576	1424	1499	2059	1689	1509	948	2293	2041	1754	2335	1407	2810	1736	2765	1501	2004	1963	502	1806	1794	2328	1125	2347
ENSG00000072518	1880	2037	2631	1977	1662	1942	1129	1736	1728	1099	1400	1669	1362	2248	1717	1279	1057	2189	1440	1310	1526	483	1465	1159	2387	1116	2106
ENSG00000072571	285	158	151	702	663	695	315	539	724	47	58	113	75	187	281	1347	540	1881	192	292	256	1005	846	663	1036	288	1872
ENSG00000072609	3761	3891	5408	3455	2711	3512	2312	3266	2732	3034	2794	3255	2495	4242	4004	2749	1202	3193	2228	1756	2475	1086	2817	1809	3685	2020	3230
ENSG00000072657	4020	2964	3431	4107	3041	4137	1321	3657	3404	1016	1453	1093	966	3712	2642	2322	1198	3627	2762	2064	2243	614	1050	1287	2969	831	4123
ENSG00000072682	10798	9711	14612	12973	11919	13371	8281	13085	11858	17898	19489	15785	11729	17936	12312	9677	7414	8093	8249	9421	8827	6463	11467	7482	13452	12607	8562
ENSG00000072694	4	10	2	0	0	35	6	39	0	0	1	0	0	2	2	9	0	0	19	14	0	0	1	0	4	0	0
ENSG00000072736	567	371	458	699	665	666	179	538	607	389	349	370	256	729	714	338	167	1025	522	342	313	667	713	356	832	246	938
ENSG00000072756	1184	1011	973	1122	1000	1093	614	1128	1107	728	812	769	552	1115	1060	1023	382	1342	708	674	743	1404	1166	638	1403	512	1383
ENSG00000072778	22684	27277	46626	16322	12369	14862	17877	14408	12030	15149	15592	17609	12641	24650	16616	15979	14355	15375	14424	15771	24986	3546	15033	10669	20787	13089	16032
ENSG00000072786	3163	3251	4900	4659	4376	4806	2310	4216	3991	2283	2049	2113	1701	4067	4631	2136	1357	3096	2345	2060	2520	908	3273	1763	4809	1495	4334
ENSG00000072803	3716	3317	3061	3635	2917	3319	1308	2895	3073	1904	2522	2155	1493	3620	3537	2041	1160	4426	3378	3099	3043	3690	3592	1781	4567	1177	4747
ENSG00000072818	180	137	292	148	107	573	183	559	122	221	195	289	226	291	165	143	146	81	355	139	159	12	196	101	313	317	307
ENSG00000072832	2917	2764	4497	4301	4192	4093	3009	3293	3917	3407	2688	2636	1674	4139	4343	1910	1229	1975	1873	1843	2473	522	1866	1234	3462	2432	2000
ENSG00000072840	7390	4767	6741	12225	11698	11108	3264	8528	10639	4394	5019	4453	3127	9749	7460	1837	1702	4375	5020	3463	4054	976	4931	2006	8986	3950	6484
ENSG00000072849	2595	2711	3240	2372	1853	2120	2261	2054	1930	1342	2030	1872	1320	2431	1913	3165	1425	2688	1604	2231	2005	1872	2280	1350	2950	2508	2732
ENSG00000072858	24	17	20	10	8	76	14	67	17	9	11	10	2	8	10	9	4	0	27	9	5	0	15	4	3	10	1
ENSG00000072864	1235	1124	1133	1530	1335	1444	924	1296	1409	314	564	603	381	1194	614	984	524	1564	870	843	822	231	860	680	1719	544	1892
ENSG00000072952	12358	11815	14530	6610	4056	5784	3034	4313	4079	1265	3485	3221	1250	8149	1499	2620	1247	4165	7814	4934	6961	6153	7657	2111	6947	394	10595
ENSG00000072954	138	156	169	40	49	187	28	235	43	62	110	105	64	125	75	53	19	57	155	184	129	65	225	48	67	28	71
ENSG00000072958	5606	6568	7512	4807	3691	4360	4049	4259	3844	2495	4204	4676	2768	5697	3490	5619	3170	5856	4421	4321	5429	1031	3875	2774	6297	2350	6813
ENSG00000073008	7243	6834	10266	4278	2787	3748	1676	3166	2633	1816	2762	2714	1686	4439	4277	8975	5427	14883	4049	4252	5386	4092	11162	7040	6693	2440	6298
ENSG00000073050	1221	1355	2050	1047	896	1303	1196	1195	939	535	1032	1364	871	1252	610	1408	1076	1210	1120	950	1631	27	697	731	1514	1119	1479
ENSG00000073060	2187	2136	4497	3749	3249	3959	1841	3590	3365	2380	2116	2237	1786	2664	3718	3041	1871	3729	2104	1837	2701	589	2581	1941	3627	2294	2120
ENSG00000073067	10	7	16	6	7	51	2	61	2	3	1	0	12	29	38	8	4	8	10	6	14	0	7	3	6	4	10
ENSG00000073111	1312	956	1275	2242	1874	2091	939	1849	1953	395	558	561	394	1345	1097	1688	877	2398	856	998	874	558	986	998	3587	620	4724
ENSG00000073146	577	528	986	252	134	579	156	504	186	377	372	423	268	611	231	192	62	147	499	297	457	444	661	143	676	546	608
ENSG00000073150	214	246	375	90	85	128	58	131	46	163	130	186	126	262	256	120	113	124	202	178	226	7	243	129	366	228	233
ENSG00000073169	2174	2386	4190	2129	1684	1918	1836	2141	1737	1687	2188	2440	1791	3189	1883	1676	1543	1881	1632	1595	2270	122	1118	1213	2714	1699	2113
ENSG00000073282	18	9	7	37	70	80	45	64	53	1	8	2	0	0	27	19	0	30	24	44	21	4	39	8	10	96	0
ENSG00000073331	2185	1972	2208	1614	1306	1524	886	1158	1214	1712	1939	1989	909	2300	1436	1449	654	1697	1327	1273	1588	614	1145	722	1874	952	1802
ENSG00000073350	59	141	257	24	12	724	89	683	10	222	47	10	136	50	814	93	14	70	358	107	50	0	19	30	333	30	72
ENSG00000073417	1958	1690	1811	2273	1974	2160	1210	2047	2138	1373	1168	1156	1096	2073	3902	1742	732	2711	1502	1412	1542	2831	2973	1525	3069	1162	2477
ENSG00000073464	162	108	161	192	174	313	93	257	175	796	719	436	586	1566	1795	173	88	480	176	148	134	322	333	146	493	144	348
ENSG00000073536	1047	976	1282	1139	959	877	539	803	878	497	657	806	394	1216	713	744	517	1456	788	747	798	217	645	523	1665	662	1467
ENSG00000073578	7447	7753	12020	7329	6168	6722	5328	6817	6371	4505	7024	6406	4508	9377	6813	7209	3691	9453	5376	5728	6657	2229	4831	4178	9256	3714	9490
ENSG00000073584	3740	3784	2847	3209	2539	2722	3023	3005	3057	1610	2881	3104	1753	3096	2826	3771	1672	3593	2482	3220	2953	2255	2188	1551	3319	1238	3824
ENSG00000073598	10	16	7	11	0	17	23	16	7	5	1	8	4	8	6	7	0	7	4	4	7	4	5	4	18	10	8
ENSG00000073605	1443	1524	2534	1510	1002	1326	1049	1258	1043	1246	888	947	799	1801	1617	1028	1076	831	927	742	1242	538	1161	806	1758	1677	960
ENSG00000073614	3437	2751	3256	3535	2735	3154	1333	2758	2907	1945	1928	1909	1356	3543	3419	2252	1315	4417	2624	2090	2145	3568	3000	1692	3622	1066	4230
ENSG00000073670	142	64	175	102	77	526	106	474	47	55	79	75	38	223	162	82	17	59	188	87	53	0	30	15	101	50	75
ENSG00000073711	1978	1595	1310	2795	2582	2808	1204	2391	2810	831	1070	1029	683	1625	1632	1383	676	2289	1415	1519	1287	1276	1383	843	2628	745	3251
ENSG00000073712	12476	11702	11442	12104	9946	11107	5744	10904	10954	7548	9512	8929	7171	15376	20710	8691	4171	12756	7966	7539	7500	17889	15829	6785	13771	3256	16287
ENSG00000073734	0	0	3	0	0	24	1	19	0	0	2	0	0	2	3	0	0	0	3	6	0	6	2	1	0	0	0
ENSG00000073737	0	0	0	0	0	2	0	3	0	0	0	0	0	0	1	0	0	0	7	12	10	1676	772	238	6	0	0
ENSG00000073756	727	232	154	1870	1969	2418	594	2324	2043	151	103	386	208	146	285	648	1717	598	925	1216	579	41270	21129	4902	5556	5045	3945
ENSG00000073792	6298	6305	6471	6198	4948	5791	3939	5083	5623	4754	4608	5423	4263	7120	7293	6287	4554	6853	4074	4858	4513	1388	3263	3416	11128	7070	9179
ENSG00000073803	658	800	638	762	543	700	672	723	783	586	679	728	507	733	979	816	624	875	639	898	826	740	816	564	1066	439	954
ENSG00000073849	304	324	544	206	153	292	109	343	237	538	112	126	148	177	578	154	69	487	364	242	279	733	1140	298	291	183	135
ENSG00000073861	14	6	7	1	0	211	33	134	0	0	10	14	6	18	1	7	0	0	55	17	2	0	0	0	3	0	0
ENSG00000073905	20	26	13	26	42	37	20	32	27	34	28	42	8	56	28	33	2	72	14	30	36	67	29	14	56	8	30
ENSG00000073910	3867	2832	4002	2815	2061	2775	853	2315	2300	1283	1588	1528	815	3394	1578	1690	791	4146	2928	1765	2336	2264	2433	1187	2869	409	3684
ENSG00000073921	10822	9343	8243	12050	10094	10842	5682	10267	11661	4590	5695	5192	4443	9913	10362	9277	4803	12171	7389	7480	6563	15450	14449	6859	11370	3948	13345
ENSG00000073969	2711	2646	2605	2791	2410	2606	1586	2739	2699	2226	2483	2361	1631	2741	2585	2618	1305	3790	2060	2401	1991	3194	2647	1454	3405	1051	4125
ENSG00000074047	3083	3084	4720	1694	1020	1296	716	1036	860	1377	1440	1419	778	3021	1679	1571	756	2983	1671	1067	1842	1161	2975	1348	3069	355	3532
ENSG00000074054	5680	5224	6398	4878	3711	4244	2154	3891	3567	3346	3403	3570	2422	5826	5442	4377	2003	7564	4089	3133	4010	3350	3829	2393	6997	2530	6754
ENSG00000074071	2111	2873	3042	2223	2054	2133	2577	2252	2123	1279	2315	2289	1941	2662	1822	3220	2292	3230	2401	2698	3293	78	1720	1770	3596	1772	3317
ENSG00000074181	10040	8898	17990	12372	10170	11654	3906	9439	8756	17120	8775	8665	6408	12584	13189	3385	2538	7375	6066	4551	6693	5793	35846	8917	10857	4960	7335
ENSG00000074201	2871	3271	2681	2894	2535	2482	2540	2943	2717	1314	2750	2697	2021	3176	2134	3189	1681	3030	2236	2713	2618	1732	1949	1521	4101	2196	4241
ENSG00000074211	6	18	46	6	2	26	3	29	2	51	2	2	6	2	81	28	14	21	12	18	2	0	8	4	22	8	26
ENSG00000074219	2577	2618	3412	2251	1778	2102	1442	2019	1875	1673	1964	1904	1617	2751	2134	2160	1523	2977	2138	1867	2315	210	1187	1446	2447	1121	2431
ENSG00000074266	933	982	1051	870	841	911	786	871	852	592	798	820	642	898	741	1137	599	952	679	799	773	1254	866	675	1084	506	1471
ENSG00000074276	61	51	93	54	66	295	38	356	42	19	33	25	28	68	39	34	28	59	129	31	77	0	13	36	45	24	42
ENSG00000074317	13	8	2	2	2	42	4	68	0	0	0	0	0	6	0	19	26	6	37	9	6	0	0	8	9	4	4
ENSG00000074319	3158	3289	2701	2554	2056	2171	1869	2421	2157	1145	2026	1735	1419	2736	1931	2937	1319	3424	2333	2899	2540	2009	2678	1545	3110	1343	3605
ENSG00000074356	5176	4542	5447	4735	3984	3968	2157	3463	3819	3445	3229	3260	2474	5631	6033	3180	1423	4824	2722	2323	2885	3337	3446	2044	5387	1577	5469
ENSG00000074370	421	216	438	637	540	1163	542	1078	541	1229	1823	2177	884	1951	1551	204	158	269	467	259	365	26	366	197	1041	749	761
ENSG00000074410	1560	847	1057	4911	4836	4780	3150	4216	5145	1102	1229	1134	584	1351	1443	4092	4897	1647	2681	2776	1581	2046	3496	2872	3915	4396	1501
ENSG00000074416	8695	8617	7857	13741	11418	11871	7551	10539	11819	2043	4710	6367	3946	8894	4766	4871	3592	5986	7433	7011	7634	1406	7404	3596	12857	7373	12310
ENSG00000074527	14317	13450	20367	7259	3814	5989	2363	4939	3930	1812	4907	4553	3050	10913	5521	5380	2395	8927	11585	7208	10143	41629	42666	12297	4305	1693	3714
ENSG00000074582	1948	2105	3035	1594	1401	1571	1745	1709	1479	1496	2017	1849	1137	2411	1803	1843	972	1482	1141	1361	1742	334	1186	969	2068	882	1997
ENSG00000074590	1094	962	1282	884	631	769	409	751	663	1319	856	760	695	1382	2846	425	258	1345	896	686	854	4930	5323	1544	2650	404	3128
ENSG00000074603	2652	2408	2168	3242	2734	2877	1321	2655	2812	1704	1936	1644	1493	2748	3081	2002	1068	3443	2147	1948	1982	3762	2866	1762	3298	1269	3682
ENSG00000074621	856	595	839	742	709	718	304	575	597	516	649	572	319	823	696	405	284	830	633	560	607	229	582	376	1064	273	1081
ENSG00000074657	5752	4877	5323	6138	4972	5380	2994	4636	5025	4405	4710	4428	2558	5719	6268	4275	1947	7009	4355	4098	4560	3731	6168	2829	7153	1496	8099
ENSG00000074660	146	303	557	154	98	357	94	306	92	657	212	298	230	199	562	99	31	194	176	56	96	6	56	79	343	44	79
ENSG00000074695	12630	9380	9559	16414	13900	15970	5270	15354	14805	8351	8288	6431	5766	11705	14815	12465	9005	20891	11321	11368	9391	32782	19533	10789	22180	10914	21800
ENSG00000074696	6533	6318	9305	5690	4551	5208	2508	5225	5278	2764	3917	3187	2513	5879	6042	5645	2996	8378	4917	4825	4899	6333	4886	3526	5763	1825	6664
ENSG00000074706	39	33	37	82	41	90	26	87	82	16	11	16	6	53	47	41	28	90	29	14	30	0	3	20	65	3	119
ENSG00000074755	5862	4991	7450	6831	5658	6843	2658	5326	5463	4665	4011	3671	2709	6915	6932	2868	1519	5965	3732	2375	3277	2315	4359	2156	6677	1672	6649
ENSG00000074800	45665	51023	56420	51269	43809	44629	40360	45037	47014	18417	32119	33311	24095	44964	29959	80737	49673	82903	40454	46601	48246	25560	76139	53388	79278	33129	79079
ENSG00000074803	19	13	12	29	24	68	8	72	20	153	120	123	67	166	240	4	4	4	22	12	5	24	40	4	11	3	17
ENSG00000074842	8356	9191	12707	8397	6915	7730	7842	9070	7737	3100	6671	6885	6509	8043	4674	11192	11480	11460	7022	7932	9036	1122	7307	7923	10032	8273	8005
ENSG00000074855	1723	1895	3413	1736	1297	1537	1081	1490	1241	1736	1649	1854	1286	2586	1920	1454	1005	2256	1481	1069	1960	156	867	960	1729	786	1022
ENSG00000074935	1854	1231	1189	2155	1832	2010	654	1791	1912	1894	1704	1673	1048	2413	2154	1264	435	1736	912	831	938	2632	1752	811	2534	885	2255
ENSG00000074964	2582	2679	3819	2493	1650	1947	1584	1940	1814	2005	2418	2732	1668	4077	2658	1584	1007	2058	1751	1451	2084	361	1940	1190	2967	1466	2533
ENSG00000074966	7	2	28	7	0	33	0	22	2	27	6	2	6	14	29	8	2	15	13	2	17	6	0	0	11	0	2
ENSG00000075035	12	5	0	0	0	53	9	54	3	1	0	2	0	0	3	0	0	0	46	4	1	0	0	0	4	0	0
ENSG00000075043	4	32	125	3	2	61	12	64	0	84	3	0	84	12	331	30	0	14	50	38	1	0	0	0	161	0	0
ENSG00000075073	16	8	12	24	13	30	10	30	25	8	8	8	8	30	18	11	0	6	18	10	7	53	41	23	23	8	26
ENSG00000075089	1025	981	855	852	779	964	732	1021	794	862	1008	1046	660	1028	861	1143	663	1191	925	913	842	1397	869	606	1125	555	1192
ENSG00000075131	151	257	206	356	279	327	317	364	326	157	240	268	216	263	290	462	281	380	214	260	220	226	234	193	432	182	645
ENSG00000075142	3158	3815	3193	3226	2855	2820	2952	3012	3267	1669	3063	3012	2019	3430	3052	3524	1984	3269	2740	3736	3307	2950	2587	1971	3776	1457	4411
ENSG00000075151	12236	11548	13774	11524	9257	10318	6059	9457	9860	8909	9557	9183	7540	14052	12080	8508	3383	12944	7851	6178	7741	6955	9404	4911	11796	5425	10981
ENSG00000075188	850	825	627	690	647	725	567	669	656	278	672	517	427	830	591	1003	396	1030	650	697	626	560	499	486	971	290	1307
ENSG00000075213	5082	3735	4840	7812	7382	7090	3065	6007	7787	4463	4488	3995	2806	5403	7843	6057	3280	11020	3150	3857	3923	1247	2021	3510	2476	228	3093
ENSG00000075218	368	393	382	1291	1114	1114	617	912	1176	58	155	202	178	433	382	1566	705	2191	438	449	586	362	793	827	2114	208	2897
ENSG00000075223	7557	4952	4174	12164	11230	12650	4554	12105	12680	8750	5822	6736	4428	7716	12881	4209	2348	6240	4362	4182	3605	30622	20371	6281	7733	2052	10213
ENSG00000075234	1811	1533	2120	1782	1471	1683	1019	1666	1526	1135	1489	1349	1061	2163	1343	1265	761	1783	1195	1361	1450	211	1116	834	2215	773	2330
ENSG00000075239	2718	2837	3049	2938	2513	2824	2329	2857	2833	1383	2441	2339	2071	3285	2792	3338	1684	3820	2166	2797	2580	1893	1906	1729	3726	1523	4479
ENSG00000075240	1668	1608	2660	1330	988	1154	566	1145	981	1952	2429	2337	1422	2926	1819	691	467	1249	1206	782	1168	69	680	657	1170	452	1024
ENSG00000075275	135	195	342	301	298	734	136	674	227	896	52	44	156	124	838	47	53	439	286	83	57	14	52	29	445	114	234
ENSG00000075290	7	3	18	1	1	58	12	80	4	10	10	5	12	5	26	15	0	2	28	2	0	1	4	2	12	0	7
ENSG00000075292	7156	6985	9237	6610	5394	6668	5227	6193	6139	6665	6326	7428	4540	7412	7211	6631	3747	7235	4317	4586	5925	5541	5560	3763	7358	4898	7654
ENSG00000075303	569	418	309	776	682	707	300	690	722	411	359	277	282	694	806	399	237	777	385	450	431	1099	608	333	909	325	1331
ENSG00000075336	1168	1303	1202	1075	888	970	900	904	1080	571	1029	971	680	1175	880	1569	651	1378	782	1002	1092	958	1063	772	1334	519	1383
ENSG00000075340	3	38	72	7	4	94	36	75	6	103	8	8	25	10	184	29	0	25	34	39	4	0	0	0	39	0	4
ENSG00000075388	7	6	0	1	0	70	0	80	0	2	1	0	0	2	0	2	0	0	27	0	0	0	0	0	2	0	2
ENSG00000075391	2294	1782	1936	2430	1753	2174	888	1867	1951	1448	990	999	821	1999	2846	1137	514	2279	1474	1031	1118	3717	3402	1014	3675	631	4343
ENSG00000075399	3245	3599	6647	2451	1841	2359	2081	2476	1820	1657	2266	2725	1383	3449	1674	1939	1411	2110	2318	1907	3715	110	1439	1275	2223	1092	1881
ENSG00000075407	2759	2683	2731	2471	1840	2221	1367	1949	1868	2101	2404	2452	1486	2659	2519	1687	975	2391	1670	1905	1904	2034	2395	1094	2674	1062	2727
ENSG00000075413	6703	7283	9790	7108	5640	7015	5409	6616	6335	5470	5808	6264	4274	7651	7084	6180	3335	7301	4428	4957	6236	3693	5300	3487	6923	3416	6526
ENSG00000075415	18799	20449	19976	20634	17149	18005	16348	19408	19397	10356	17729	16339	12881	21155	18377	22190	11140	26724	16084	19182	18721	21931	18649	13473	30634	13058	33964
ENSG00000075420	14267	11393	10574	12342	9823	11487	4297	10116	9895	8677	7570	6651	5619	12886	15212	7983	4615	16440	10031	8547	7487	25297	22909	8842	15885	5080	16431
ENSG00000075426	8114	7360	7969	7112	4959	5658	3368	5007	4980	12884	15623	13757	9357	15038	14506	3802	2802	6887	6298	5153	5618	2456	6353	3787	12476	4532	11745
ENSG00000075429	0	6	2	0	0	56	20	61	0	0	1	0	0	0	0	15	0	0	18	18	1	0	0	0	1	0	0
ENSG00000075461	4	3	13	7	3	74	17	68	2	25	2	4	2	16	39	8	6	8	39	12	14	0	2	2	21	0	2
ENSG00000075539	2375	2135	2265	2448	2091	2226	998	1850	2172	1436	1053	1068	889	2312	3432	1641	765	3330	1482	1162	1449	3619	2986	1138	3008	716	3671
ENSG00000075568	6655	5389	7840	7076	6117	6739	2660	5263	5961	4068	4376	4039	2584	6654	7170	4107	1543	8224	3968	3203	4084	4850	5844	2882	7398	2374	7798
ENSG00000075618	21905	22793	25332	25456	21887	21627	18566	22601	23347	9391	11030	12417	9214	20389	17620	19649	13104	25388	15349	16122	20502	1396	12896	12275	24487	6071	24489
ENSG00000075624	271249	333256	308827	234576	183084	190593	247942	195456	195045	56566	113931	144546	102144	234509	172722	359409	228488	340004	205963	238417	275932	105469	244013	195703	408156	150572	495624
ENSG00000075643	711	610	693	666	471	570	311	616	558	1296	1485	1328	1121	2172	1833	337	106	321	684	621	552	156	424	159	2376	1295	1384
ENSG00000075651	1196	1444	1796	789	552	688	398	672	523	1197	824	719	809	1162	2616	836	277	1359	851	932	878	2010	1673	717	1489	491	1022
ENSG00000075673	5	1	5	4	4	62	15	71	0	2	4	2	4	6	12	35	1	1	26	0	1	0	2	0	8	0	0
ENSG00000075702	530	386	623	798	796	1679	437	1228	746	128	169	194	109	504	356	1058	515	1425	528	390	511	166	399	576	1266	260	1729
ENSG00000075711	3327	3364	3085	3656	3027	3697	1571	3355	3210	3668	2501	2501	2054	4052	6279	2415	1346	3945	2259	2332	2437	7702	5698	2262	4752	1390	5223
ENSG00000075785	16864	16176	14791	17575	15124	15323	13300	15231	16893	7436	13173	12479	10321	20189	14986	15686	8040	18401	13633	15003	15227	6269	12465	8043	17952	8999	18200
ENSG00000075790	3618	3369	3062	4547	3947	4536	3329	4521	4600	1227	1998	2159	1796	3453	3493	4181	2597	3158	2808	3147	2662	4705	3713	2353	4469	2720	4907
ENSG00000075826	1825	1835	2975	1251	1091	1318	700	1039	954	2069	1624	1781	1038	2540	2590	739	369	939	772	653	1038	379	914	506	1608	713	1055
ENSG00000075856	2913	2413	3434	3056	2895	2966	1466	2767	2845	1997	2193	1881	1619	3504	2785	2293	1463	3418	1846	1833	1866	1476	2068	1692	4332	1557	4191
ENSG00000075884	8	6	2	3	0	14	4	18	2	0	0	0	0	0	10	0	0	2	7	14	0	6	0	0	3	0	4
ENSG00000075886	51	16	39	61	33	131	10	106	66	28	17	12	15	56	63	12	10	38	46	16	3	9	19	18	64	33	63
ENSG00000075891	10	0	0	3	2	58	10	62	0	0	0	2	0	8	2	12	0	0	18	4	3	0	1	2	4	0	0
ENSG00000075914	1076	1280	1354	1205	1054	1113	1353	1266	1150	1063	1574	1599	1253	1595	1264	1270	851	1318	829	963	1156	606	761	786	1995	1299	1844
ENSG00000075945	1887	1723	1943	2332	2072	2388	1451	2389	2369	1714	2509	2097	1338	2410	2419	1161	628	1738	1282	1312	1382	2163	1832	882	1567	566	2033
ENSG00000075975	2605	3100	2424	2566	1920	2444	1815	2334	2019	1467	2310	2461	1582	2482	2263	2754	1236	3161	2031	2265	2366	1300	2133	1246	3513	1733	3215
ENSG00000076003	2040	1519	1594	3196	3191	3220	1480	2924	3356	761	1167	885	942	2260	1998	2183	983	2736	1181	1249	1141	1218	1158	1203	4306	837	6056
ENSG00000076043	3954	4481	3324	3911	3374	3657	3566	4056	3569	2018	3473	3232	2693	3370	2811	4085	2169	3925	2915	3804	3702	3898	3841	2206	4446	2384	5031
ENSG00000076053	1384	1297	879	1147	969	1166	581	1050	1014	501	851	653	439	1060	913	1198	702	1736	1259	1410	1025	1848	1347	852	1712	519	2032
ENSG00000076067	6664	6638	8358	4791	3356	3882	2437	3428	3349	2661	3226	3503	2497	5735	6608	5630	3205	8552	5267	5338	5291	3097	5577	3557	5740	1704	6553
ENSG00000076108	9388	7549	10822	10209	7979	9208	3021	7396	7789	6465	5126	5263	3824	10220	9502	4654	2695	9914	6595	3950	5585	1930	6045	3595	10092	3935	8976
ENSG00000076201	6343	5883	9837	5961	4797	5914	3698	4895	4926	4383	5102	5634	2802	7831	5510	3741	2257	5219	3398	3066	4350	622	3332	2446	7572	3626	6226
ENSG00000076242	2387	2334	2583	2476	2071	2266	1384	2178	2212	1364	1841	1659	1103	2389	1810	2543	1152	3178	1596	1756	1877	1863	1979	1466	2835	856	3221
ENSG00000076248	1142	1003	958	1248	1053	1082	609	994	1123	566	868	649	581	1210	1022	1018	558	1220	890	824	755	266	584	570	1629	444	1860
ENSG00000076258	261	203	223	358	310	381	161	340	371	290	453	365	252	757	657	108	42	106	161	140	141	228	148	80	317	62	483
ENSG00000076321	2388	2009	1988	1859	1707	1834	895	1812	1704	1171	1472	1456	858	2060	1985	1473	603	2344	1655	1425	1670	2054	1874	972	1841	452	2092
ENSG00000076344	612	638	925	514	401	560	483	434	432	381	624	685	407	956	444	130	86	154	339	259	576	15	217	86	355	34	405
ENSG00000076351	192	161	349	108	114	131	98	105	110	204	194	152	132	151	199	131	101	261	199	116	163	206	269	130	316	150	218
ENSG00000076356	383	656	1051	708	598	869	393	742	602	1539	808	854	828	932	2906	252	129	687	282	339	469	1887	3875	913	1438	284	1221
ENSG00000076382	596	517	713	1323	1152	1362	685	1127	1261	240	247	377	266	577	627	2695	1312	3413	631	655	926	792	982	1276	2307	352	3067
ENSG00000076513	8933	8657	7845	6384	4536	5460	3459	4788	5066	3558	5171	5508	3048	7659	4208	4969	2131	6197	5732	5648	5249	4299	5761	2808	10677	2781	15009
ENSG00000076554	2	6	13	2	6	76	8	43	0	27	0	5	30	3	187	17	7	9	56	27	6	156	67	32	72	2	6
ENSG00000076555	832	599	967	856	762	1302	463	1003	714	3727	3451	3951	1691	3231	2517	465	218	604	652	526	649	130	369	254	828	178	973
ENSG00000076604	2678	3199	4933	2332	2072	2423	1569	2425	1990	3067	2214	2342	2170	3299	4425	2216	1062	2940	1724	1823	2178	494	1847	1246	2995	964	1842
ENSG00000076641	1392	1058	914	1437	1160	1262	376	1182	1319	584	736	575	662	1644	1952	798	819	1431	932	728	772	3060	2049	948	2139	1291	1273
ENSG00000076650	621	563	814	568	465	622	653	676	506	401	549	552	363	648	564	650	351	720	488	530	585	260	483	372	752	357	779
ENSG00000076662	3	12	24	11	2	58	2	45	7	7	7	0	6	14	3	11	1	0	25	0	18	0	0	0	1	0	6
ENSG00000076685	3042	2567	2609	2259	1744	2014	603	1879	1825	1422	1353	1295	940	2813	3045	1297	427	2647	2106	1288	1591	2182	2296	1125	3374	760	4111
ENSG00000076706	1857	6013	13620	708	303	592	211	518	275	5315	917	750	6112	2370	31262	3132	2120	7906	2300	2189	3143	1432	3992	2763	8418	542	1588
ENSG00000076716	714	913	1459	301	142	252	122	262	132	1223	163	96	411	566	3176	476	326	1354	596	581	468	216	401	358	1505	236	1503
ENSG00000076770	642	524	354	1173	1018	1047	461	1011	1153	674	760	858	501	1231	1363	626	322	1247	636	732	699	145	419	398	858	136	984
ENSG00000076826	34	64	154	11	2	441	65	345	4	137	11	7	68	51	287	15	4	57	193	27	13	0	4	0	90	26	9
ENSG00000076864	37	55	192	70	24	283	58	360	51	129	71	51	99	60	137	34	24	41	150	36	22	0	17	2	356	138	317
ENSG00000076924	2979	3347	4911	2612	2055	2357	2597	2237	2029	1974	2618	3106	1797	3528	2203	2581	1763	2529	2013	2434	3200	378	1749	1420	3746	2290	3133
ENSG00000076928	8484	8308	14450	7345	6063	7363	6005	7023	6012	6039	7267	8280	5373	10548	6232	5867	4226	6574	5255	4608	7172	556	4281	3689	9208	5772	7838
ENSG00000076944	56	168	337	23	27	184	63	250	36	197	49	28	158	38	375	95	99	61	159	139	96	162	525	218	498	231	245
ENSG00000076984	3185	3168	4899	2818	2225	2787	1492	2401	2126	1690	2136	2321	1324	3465	1770	1597	1448	2365	2323	1921	2887	243	1622	1250	3480	1823	2736
ENSG00000077009	4	11	7	9	0	97	20	80	0	10	3	6	5	2	20	5	1	1	37	11	0	0	1	0	5	0	0
ENSG00000077044	1343	1369	1871	1476	1239	1403	701	1102	1150	1395	1131	1324	772	1811	1690	924	569	1754	840	750	1063	660	1596	831	2154	998	1608
ENSG00000077063	1564	1438	1931	404	79	252	197	189	89	125	299	235	79	831	177	1040	502	1810	997	704	1087	113	214	448	120	8	48
ENSG00000077080	38	10	13	13	6	242	47	259	0	0	14	3	0	27	2	29	3	0	87	21	0	0	0	1	9	0	1
ENSG00000077092	17	25	19	21	20	41	12	19	13	188	17	26	16	32	36	25	12	149	30	44	31	1082	737	200	49	6	95
ENSG00000077097	8705	7641	7403	8833	7512	8247	3747	7802	8109	4568	5549	4869	3188	7806	7665	7479	3172	11949	5399	5861	5525	7054	6537	4685	9925	2446	12927
ENSG00000077147	13637	11656	13501	13484	11378	13722	5799	13286	12818	6880	9060	6847	6400	13977	15830	10613	6279	17092	10345	9428	8649	29511	16019	9346	15877	6143	17298
ENSG00000077150	3670	3954	5026	4626	3929	4263	4300	4253	3973	1918	2557	2907	1831	3502	1941	2939	2921	1725	2512	2377	2849	564	2697	2060	5044	7446	2643
ENSG00000077152	404	359	281	667	522	537	292	512	594	80	191	143	97	244	231	1118	596	1162	335	397	386	932	591	544	943	253	1163
ENSG00000077157	3003	2662	2956	2684	1896	2776	649	1784	1770	1125	1237	955	745	2315	1811	799	499	1935	1762	1068	1202	2278	2292	825	1783	370	2055
ENSG00000077232	9578	7645	7419	11347	9848	10578	4515	10419	10938	4584	4822	4503	3613	8277	8579	7189	3447	12878	6921	5392	5166	18864	12697	6043	11588	5489	9869
ENSG00000077235	9349	8758	16367	11677	10252	11348	4994	9563	9449	10156	8279	8022	6054	12589	13348	5590	3278	10749	6069	5011	7062	1788	6657	4139	11144	3715	9507
ENSG00000077238	5095	5516	10519	3493	2199	2852	1963	2613	2402	1348	1740	1598	1059	4082	1662	5375	2918	7894	3927	3328	5880	1594	5879	3956	4269	2770	2567
ENSG00000077254	4460	3846	3355	4564	3686	4031	1768	4188	4304	3853	3932	3177	2966	6354	6127	2960	1608	4498	2926	2236	2556	4475	3346	2280	5809	1981	7467
ENSG00000077264	387	314	372	127	57	113	43	88	42	132	93	73	67	223	151	105	54	314	409	193	251	150	117	97	124	2	87
ENSG00000077274	0	4	4	8	4	4	1	8	10	66	2	4	22	76	110	2	4	53	11	4	12	0	0	0	4	0	0
ENSG00000077312	1569	1822	2330	1718	1368	1772	2432	1796	1683	846	1538	1899	1003	1636	1016	3121	2546	2348	1569	1963	1924	100	984	1355	3060	1962	3089
ENSG00000077348	256	347	336	322	316	347	422	367	362	199	378	442	319	378	217	401	259	324	271	328	272	34	282	251	744	565	434
ENSG00000077380	8529	8138	8338	7606	6534	7157	4496	7073	7029	2988	4540	3633	3344	7253	5887	7828	2967	10176	5508	5425	5749	8018	7205	4240	7515	2020	9150
ENSG00000077420	239	186	205	797	712	806	643	739	777	1212	2009	2347	1657	2559	2239	163	99	104	221	281	213	12	99	57	1047	414	1284
ENSG00000077454	1374	1348	2271	851	568	837	515	761	485	689	706	771	522	1273	1002	673	226	909	685	503	881	35	636	299	992	255	787
ENSG00000077458	1036	1206	1046	1173	994	1143	512	1158	1097	931	613	638	528	1261	1602	998	573	1113	755	488	694	1520	993	769	1457	660	1405
ENSG00000077463	1078	1490	1952	1228	1015	1048	1082	1238	947	788	1202	1339	887	1394	875	1188	763	1111	904	779	1269	79	690	660	1392	851	1113
ENSG00000077498	0	4	0	0	0	12	0	6	0	0	0	0	0	2	2	0	0	1	0	0	0	6	2	2	0	0	0
ENSG00000077514	1109	885	938	1231	1022	1075	560	1034	1062	516	740	642	415	1218	778	759	431	1078	710	671	683	690	764	516	1554	396	1880
ENSG00000077522	15	8	35	3	2	109	16	72	3	11	5	0	6	9	18	10	8	4	29	19	10	79	118	46	8	8	17
ENSG00000077549	15024	16984	14849	17301	15294	14409	16944	15878	17150	5650	9440	11244	8519	14700	11113	15826	8817	14801	11795	15201	14445	8594	13502	8843	20231	9991	23682
ENSG00000077585	1792	1762	1634	1238	1090	1057	725	1052	1079	427	863	838	517	1630	995	761	435	856	1397	1165	1253	559	867	588	1012	351	1074
ENSG00000077616	137	253	228	130	110	160	72	157	159	429	131	118	202	211	565	95	32	236	57	73	59	122	70	43	187	76	226
ENSG00000077684	3246	3427	3236	2523	1856	1959	1426	1742	1862	1715	1595	1381	1458	2406	4430	1990	1327	2668	1495	1667	1628	3382	3047	1566	3464	1248	3610
ENSG00000077713	1666	1627	1498	2435	2093	2180	1912	2270	2451	1170	1627	2009	1040	2084	1390	1668	800	1657	1467	1631	1700	979	1474	931	2496	1053	2632
ENSG00000077721	4338	4037	3276	3987	3427	3583	2599	3636	3907	2161	3121	2837	2293	4199	3899	4230	2023	5325	3328	3826	3457	3822	4289	2470	4611	1466	5490
ENSG00000077782	36351	32882	50852	31503	25275	28117	14451	25801	25222	25457	35386	34710	17390	50742	25257	14932	8955	22773	20678	15829	22842	2019	11103	9823	35579	16194	29523
ENSG00000077800	4	1	1	2	0	48	5	55	0	0	5	1	1	1	2	4	0	0	17	0	4	0	0	0	6	0	0
ENSG00000077935	5	23	28	12	19	85	22	81	18	26	11	7	3	26	24	20	6	7	33	10	5	10	12	21	14	8	21
ENSG00000077942	105774	89570	160830	175775	164688	191618	115408	187434	168282	362325	406874	383657	222576	367647	211617	28085	26578	14958	60570	53004	59858	2873	19666	13624	151841	95836	152818
ENSG00000077943	1779	1418	2401	621	300	726	510	479	201	34	294	366	192	961	66	1272	690	3103	2046	2047	2004	2489	3281	1201	1485	324	1602
ENSG00000078018	870	1029	861	774	540	780	334	646	752	474	538	656	280	813	723	1019	506	1767	819	834	897	612	645	487	3171	150	5846
ENSG00000078043	1946	1927	1831	1800	1318	1691	1001	1509	1493	1450	1526	1660	1002	2071	2043	1590	883	1738	1439	1526	1501	1983	1551	1017	1993	900	1908
ENSG00000078053	869	826	992	560	379	579	373	550	482	220	395	437	175	655	176	532	143	819	708	621	721	92	246	280	958	201	1082
ENSG00000078061	3218	3152	4343	3044	2464	2856	1304	2642	2711	1688	2550	2580	1310	3595	2318	1739	1248	3345	2390	2292	2804	386	2386	1592	4174	1329	3855
ENSG00000078070	1225	1189	1457	1232	1000	1303	691	1096	1080	510	801	806	489	1209	933	1284	583	1707	1146	947	1096	616	1212	667	1792	678	1731
ENSG00000078081	4	3	26	2	7	60	8	66	6	18	7	29	22	12	36	73	20	4	94	98	10	36	109	46	1459	1468	0
ENSG00000078098	12550	10635	12354	10962	8928	9946	5923	9384	9462	6265	7542	5836	5439	16422	12106	4330	1895	5132	6052	7370	6715	13513	10085	3497	10340	9350	8937
ENSG00000078114	14	21	11	62	74	175	21	78	99	612	428	441	235	176	500	23	48	33	37	36	16	14	12	20	172	6	167
ENSG00000078124	815	630	687	1589	1399	1557	914	1509	1461	1230	1195	1036	1007	1595	2201	786	558	1526	666	1021	845	2084	1418	867	2179	623	2721
ENSG00000078140	3263	3394	2801	3830	3249	3393	2403	3548	3697	2347	2851	2730	2149	3463	4124	4252	2050	4687	3004	3775	3286	6193	4741	2758	5077	2215	5678
ENSG00000078142	2837	2707	3019	2676	2453	2632	1568	2507	2607	2119	2321	1899	1443	2848	3610	1849	1049	2514	1626	1658	1647	3279	2855	1383	3291	1359	3536
ENSG00000078177	800	518	416	808	600	772	198	570	633	586	348	280	265	702	1165	353	200	864	586	326	287	868	483	289	1201	225	1585
ENSG00000078237	1441	1433	1314	1451	1229	1482	831	1550	1421	1053	1272	1135	957	1257	1484	1235	464	1597	1112	1102	1207	2203	1432	755	1459	724	1152
ENSG00000078246	4097	3932	4651	4715	3818	4295	3156	4014	3897	1861	2684	3188	1497	4049	2422	3169	1838	4006	2699	3210	3538	999	2332	1691	5991	2974	5973
ENSG00000078269	5930	5135	5959	7749	6510	7643	3495	6383	6347	2026	1843	2136	1301	4340	2123	4601	2147	8024	3892	3465	4080	7170	8204	4011	4518	890	5158
ENSG00000078295	14	0	2	4	0	141	16	120	0	46	12	8	17	11	30	20	0	10	78	26	1	0	4	0	37	0	23
ENSG00000078304	4331	4337	3364	5534	4515	4977	3943	4863	5127	2842	3908	3656	2733	4868	4788	4896	2079	6032	4138	5193	4552	5359	4336	2857	5987	2289	6878
ENSG00000078319	143	257	182	183	120	130	183	129	150	94	131	162	152	143	179	159	135	232	158	142	155	107	174	161	285	110	234
ENSG00000078328	0	3	3	0	6	63	9	64	0	0	3	0	0	0	0	2	0	0	22	5	0	0	4	0	0	0	1
ENSG00000078369	22584	21754	20464	24655	21111	21389	12891	21571	22780	10331	15879	15451	11546	23002	20980	20073	11931	31200	19767	21835	20535	16971	24558	15621	30510	9848	32508
ENSG00000078399	153	96	74	393	381	387	412	394	389	230	217	277	195	289	220	126	75	69	214	393	327	2	134	85	593	274	630
ENSG00000078401	259	544	803	176	127	250	152	195	149	930	157	163	460	298	3367	334	224	608	236	315	266	7468	8604	2245	2503	3496	1114
ENSG00000078403	3211	2784	2896	3687	2889	3109	1363	2692	3052	2535	2008	2225	1241	4043	4265	1987	1032	3532	1922	1589	1843	2480	2497	1294	4322	1344	4905
ENSG00000078487	266	253	373	215	194	258	184	247	192	214	304	378	212	305	231	147	138	108	160	205	192	87	155	62	200	109	185
ENSG00000078549	4	2	10	21	10	47	38	24	0	4	0	0	4	6	20	24	8	153	44	45	90	0	200	60	116	0	4
ENSG00000078579	14	35	4	4	0	10	0	12	2	8	2	6	4	9	1	10	2	25	8	6	16	10	6	16	2	6	3
ENSG00000078596	4	34	162	14	6	26	12	30	12	44	2	2	86	1	418	8	0	6	14	2	0	6	0	0	73	2	26
ENSG00000078618	11280	11426	14562	10979	8828	10235	6915	9490	9757	7496	9037	9442	5819	11317	10957	10868	5733	15289	7799	8504	9408	9602	8694	6367	15375	7235	14857
ENSG00000078668	4159	4559	4108	4270	3630	4107	3897	4058	3940	1847	3262	2656	2543	4346	3303	6124	3334	5677	3190	3692	4016	4017	3657	2850	4992	2216	5414
ENSG00000078674	7111	6612	7230	7671	6392	6534	3981	6617	6704	4256	4752	4663	2964	7227	6751	6026	2829	8349	4561	4238	4536	5360	5007	3147	6360	2295	7703
ENSG00000078687	951	770	941	1213	1084	1270	434	1020	911	632	563	612	458	1089	1033	773	595	1292	666	653	594	410	762	560	1217	406	1394
ENSG00000078699	2244	1967	2664	2181	1709	1914	929	1652	1541	1645	1710	1713	1241	2809	2306	1261	752	1771	1307	1019	1374	845	1393	836	2439	1409	2013
ENSG00000078725	201	122	210	711	677	949	476	945	782	389	541	404	418	408	240	12	2	10	142	158	166	0	36	4	144	2	218
ENSG00000078747	2138	2051	1787	2535	1945	2365	952	2323	2242	1290	1332	1327	1149	2175	2072	1579	987	2593	1643	1494	1331	2848	2010	1449	2456	1125	2765
ENSG00000078795	7	5	23	6	8	23	7	20	7	9	12	0	16	15	30	7	11	19	19	8	15	47	9	15	12	2	16
ENSG00000078804	2798	2847	3689	2240	1798	2289	1450	2344	1814	1848	2275	2457	1933	3474	4292	2275	1321	3166	2804	2755	2960	335	1659	1317	2253	759	2387
ENSG00000078808	20947	24446	36693	17126	13703	15538	14896	16687	14270	12219	19080	20924	13959	25809	15141	16025	8803	17526	13849	13848	20535	3459	13847	9735	18806	10604	16171
ENSG00000078814	203	129	186	105	96	397	62	331	92	74	124	139	72	196	83	101	84	113	212	128	160	16	110	121	151	101	143
ENSG00000078900	2	0	4	20	14	42	25	58	5	4	6	8	2	18	2	18	8	10	43	14	14	0	16	4	8	2	7
ENSG00000078902	3357	3635	4058	3684	3193	3227	2336	3355	3363	2225	3156	3316	2376	4752	3294	2367	1358	2993	2806	2991	3122	570	2251	1657	4146	1870	3562
ENSG00000078967	327	444	439	454	427	435	565	554	462	276	346	469	324	365	341	351	209	386	354	561	435	234	363	198	387	188	411
ENSG00000079101	12	8	38	29	19	73	20	45	38	34	13	22	10	15	27	6	0	10	18	8	1	26	15	5	47	10	52
ENSG00000079102	1761	1539	1390	2838	2600	2631	1787	2557	2737	2583	2797	2662	1561	2374	2082	726	346	854	905	1106	1137	188	684	403	2109	823	2784
ENSG00000079112	6	8	13	1	5	33	4	34	8	2	2	2	2	7	6	8	2	8	3	6	7	0	12	9	5	2	11
ENSG00000079134	1742	1764	2176	1978	1463	1818	1601	1679	1767	1431	1706	1827	999	1880	2001	2090	1139	1447	890	1411	1605	1171	1291	979	2251	1065	2350
ENSG00000079150	1987	2185	2469	1898	1536	1859	1952	2087	1658	2455	3889	3340	2845	3062	3533	2854	1893	2707	1582	2232	2149	1696	1650	1444	1681	1012	1963
ENSG00000079156	420	311	381	668	769	751	396	736	704	249	262	252	180	414	474	466	206	656	287	354	448	368	431	312	436	184	238
ENSG00000079215	538	528	643	954	792	1277	1203	1122	1109	3581	3203	2929	1948	3878	3784	467	323	593	677	1060	1204	76	669	364	2937	2739	1848
ENSG00000079246	15592	15578	15132	15432	13222	13778	9794	13861	14615	6651	10544	9820	7145	14324	12416	19668	9253	24702	10440	12310	11659	11739	12810	10524	17993	6364	21651
ENSG00000079257	2216	2626	1745	1917	1469	1759	1853	1552	1653	571	1043	917	541	980	302	2340	1205	1889	1260	1334	1739	507	629	863	777	102	1049
ENSG00000079263	35	238	506	15	4	37	13	25	15	167	9	8	192	19	520	39	28	56	28	23	20	0	16	19	94	18	15
ENSG00000079277	2985	2735	4057	2346	1848	2253	1516	2142	1845	2492	2427	2802	1494	3830	3125	1696	815	2211	1822	1209	2093	823	1493	882	2349	872	2493
ENSG00000079308	13055	9553	15133	20219	17082	17525	6880	14055	15797	12184	12100	12670	5512	16620	9985	3680	3522	5822	8488	6587	7116	6104	24490	7258	13529	3830	15793
ENSG00000079313	1885	2017	3127	2040	1591	1921	1424	1656	1499	1562	1721	1867	1292	2225	2042	1442	1043	1916	1371	1194	1681	136	1263	1051	2763	1451	2243
ENSG00000079332	11369	11077	10587	10065	8062	9145	6404	9136	9318	7482	9332	7463	7174	12506	11061	10056	5710	11900	8237	9504	8814	12176	9631	6771	10817	4008	12584
ENSG00000079335	320	260	279	252	190	243	104	220	196	124	122	87	126	285	339	222	153	359	279	215	181	161	166	147	242	146	235
ENSG00000079337	325	257	483	510	410	740	490	681	491	275	164	172	101	268	224	205	230	295	352	383	668	21	477	158	397	188	284
ENSG00000079385	5	53	51	21	14	94	19	111	11	63	14	8	21	23	71	24	11	16	44	7	11	15	31	21	43	20	31
ENSG00000079387	992	877	861	1199	1009	1086	623	1033	986	647	815	793	506	1162	883	938	460	1484	846	859	810	1032	979	520	1311	457	1728
ENSG00000079393	16	0	10	5	8	25	2	24	0	0	0	2	0	4	2	0	0	0	11	3	0	0	0	0	0	0	2
ENSG00000079432	8932	8214	12911	10128	8358	9150	5253	8305	8070	5380	5956	6336	4760	11795	8162	4800	3212	7581	6026	4194	6254	347	4811	3631	8888	3340	7089
ENSG00000079435	173	135	247	382	352	572	295	572	404	366	574	713	413	518	460	246	127	228	233	159	128	0	81	132	780	731	470
ENSG00000079459	5440	4576	5211	12997	11836	12905	10009	13086	13058	3741	4661	4736	4442	6969	7349	9204	4649	8820	4832	6511	5750	4244	4889	3975	11355	10814	8465
ENSG00000079462	326	507	640	290	236	304	421	332	203	141	160	164	171	276	290	929	467	699	479	626	622	62	210	365	645	285	605
ENSG00000079482	507	568	551	504	402	501	155	436	389	335	267	262	228	635	887	255	117	496	428	221	355	468	547	190	598	93	683
ENSG00000079616	707	668	859	1295	1094	1222	836	991	1087	235	329	368	287	655	512	1751	1090	2235	580	679	900	82	775	1083	2069	443	2513
ENSG00000079689	0	1	0	0	0	14	1	10	0	0	0	0	2	0	2	0	0	2	10	0	0	0	0	0	0	0	0
ENSG00000079691	1498	1145	1475	1880	1748	1991	746	1636	1787	605	757	777	570	1399	1272	458	208	952	1090	764	941	1595	2066	683	1786	411	2292
ENSG00000079739	2666	2748	3101	2448	1961	1994	1283	2232	2182	1769	3001	2769	1668	3147	1773	1502	995	2028	2398	2317	2467	2530	3621	1734	3933	1153	4303
ENSG00000079785	7958	8611	8843	7933	6391	7185	6220	8065	7339	3941	7113	6724	4497	7628	6113	9885	4132	10626	5079	5914	6208	6163	6938	4829	8817	3592	9590
ENSG00000079805	8885	9310	14100	9160	7383	8329	6312	7925	7626	6319	7654	8653	5488	11283	8641	5755	3738	8510	5974	4980	7169	1989	7328	4545	11642	5267	9623
ENSG00000079819	19999	15483	19744	19304	15689	17830	5196	15480	16091	5838	7847	7748	4051	16269	8318	6501	4247	16368	12784	9367	12023	10379	15139	6879	10880	1994	14429
ENSG00000079841	249	203	225	82	5	58	34	42	14	6	47	35	24	106	24	123	62	228	326	247	222	402	283	68	15	0	18
ENSG00000079931	14438	9188	11446	34632	32900	35081	19328	37832	39055	21223	24468	20772	11826	15955	12962	6068	4648	4073	9421	10074	8278	1628	6349	3614	16013	8367	16480
ENSG00000079950	2831	2563	2048	3346	2698	2847	1660	2782	3032	1696	1952	1617	1816	3399	4188	2800	1741	3145	2459	2581	2306	4158	3269	1909	3636	1344	3871
ENSG00000079974	2365	2345	3207	2227	1844	2120	1244	1953	1797	1486	1651	1689	937	2449	1509	1223	800	1512	1485	1266	1766	501	1409	758	2369	1201	2019
ENSG00000079999	4838	5219	6506	4471	3525	4185	3457	4283	3691	2566	4635	4801	3172	5387	2958	3564	2368	5114	3975	4081	5101	788	2774	2331	5326	2599	5103
ENSG00000080007	115	100	109	96	95	146	53	120	93	19	36	43	43	86	94	118	45	91	48	84	65	4	33	34	65	85	74
ENSG00000080031	96	94	92	173	131	411	139	286	161	149	162	175	67	109	82	91	129	57	131	64	60	34	201	80	158	55	135
ENSG00000080166	8	4	8	0	0	35	6	10	0	18	1	2	6	9	8	0	0	11	18	8	2	0	0	0	4	0	6
ENSG00000080189	2918	2873	3983	2819	2580	2683	2050	2532	2454	1907	2496	2570	1830	4082	2699	1856	1424	2313	1921	1723	2491	376	2298	1420	3989	2573	3057
ENSG00000080200	2011	1031	1193	2731	2423	2752	499	2382	2447	1187	811	659	579	1947	2056	626	274	2257	1580	647	720	1503	1484	509	2012	174	2828
ENSG00000080224	0	0	1	2	0	9	2	5	0	6	0	0	0	0	2	4	0	1	0	3	0	20	3	0	2	0	0
ENSG00000080293	6	5	2	10	0	40	8	69	0	1	0	0	0	12	2	8	0	0	24	4	2	1	1	0	0	0	0
ENSG00000080298	576	446	548	677	623	708	247	587	549	417	291	364	205	537	631	371	215	678	358	340	393	754	440	264	672	170	672
ENSG00000080345	3717	2668	2575	3991	3357	3789	1353	3309	3617	1921	1639	1474	1165	3455	3935	2496	1163	4818	2173	1741	1647	5391	3397	1948	4564	1244	5765
ENSG00000080371	2648	2549	2213	2697	2067	2309	1585	2193	2288	1618	2421	2291	2175	3023	2901	3255	1726	3919	2345	3007	2543	3835	3248	2485	2832	1417	3223
ENSG00000080493	3562	2583	3355	1108	355	641	209	623	362	204	397	290	204	1700	299	3153	1361	6975	3166	1941	2221	3021	2334	2298	489	14	332
ENSG00000080503	4356	3519	4234	5985	5937	6331	2812	5884	5859	4529	4964	4561	4426	11047	10161	2479	1812	4465	3911	3663	3216	2502	4112	2390	9964	1695	13958
ENSG00000080511	0	4	0	2	4	49	0	41	0	2	0	6	4	2	2	5	0	0	46	2	2	6	0	0	0	0	0
ENSG00000080546	1778	1678	1605	1769	1478	1499	1303	1713	1671	1395	1964	1876	1024	1713	1644	1056	596	1138	1158	1363	1296	1490	1167	589	1365	598	1196
ENSG00000080561	474	263	288	359	286	404	107	247	288	172	194	174	127	318	223	163	88	459	318	277	282	170	354	178	579	134	820
ENSG00000080573	8020	5612	12033	13403	12104	14874	6617	12700	11438	2898	4679	5430	1730	6085	949	1235	1245	1707	3376	2850	3982	1256	9487	3155	7054	2774	9083
ENSG00000080603	360	244	340	393	367	507	113	370	264	238	190	221	160	436	358	151	102	368	258	128	144	127	261	94	509	158	337
ENSG00000080608	2198	2186	2169	2300	1939	2169	1045	2017	2321	1327	1673	1590	1006	2172	1938	2285	1066	3153	1200	1619	1503	1869	1896	1381	2778	1246	3148
ENSG00000080618	0	2	2	1	5	15	0	11	1	2	4	0	0	4	2	1	0	2	7	0	2	0	0	0	5	0	10
ENSG00000080644	6	4	0	6	0	58	8	62	0	0	0	0	4	14	8	4	0	0	40	5	5	26	6	0	4	0	0
ENSG00000080709	47	64	61	21	9	51	19	35	11	4	6	10	6	20	19	28	5	25	33	26	9	0	20	20	22	0	43
ENSG00000080802	1629	1387	1331	1398	1291	1351	910	1123	1326	913	1069	1089	711	1508	1226	1264	606	1738	1042	1148	1242	727	1275	676	1586	588	1599
ENSG00000080815	4358	4447	6076	3926	3265	3724	1945	3354	3407	2669	2935	2576	2107	4907	5383	3034	1754	4767	3188	2679	3043	2755	4210	2292	4429	1829	4426
ENSG00000080819	1889	1702	1972	2036	1813	1895	1126	2041	1837	1513	1745	1475	1278	2432	1954	1661	885	2124	1535	1283	1439	3021	2848	1575	2410	1033	2670
ENSG00000080822	3000	2962	2572	2666	2103	2417	1599	2334	2396	1970	2712	2502	1676	3261	3474	4165	2233	4120	2280	2185	2088	4839	3254	1906	3377	1812	3453
ENSG00000080823	680	725	981	749	727	931	682	737	771	575	769	959	526	775	590	647	405	425	532	538	670	668	1876	659	1239	1061	1145
ENSG00000080824	39989	38265	38902	42244	36519	38911	21837	39823	41516	15708	24754	21272	15829	35168	33759	43190	19444	58769	26200	30567	28101	33095	39178	26119	53082	12330	66426
ENSG00000080839	591	422	417	991	1008	815	398	740	1026	245	296	326	172	621	613	770	363	1216	381	494	383	612	491	457	1297	194	1870
ENSG00000080845	6824	7261	8618	7673	6262	6968	4908	6635	6471	4117	5137	6021	3132	6862	5404	5102	3161	6278	4683	4197	5101	802	5839	3342	6343	2429	6157
ENSG00000080854	3	25	73	8	6	32	6	28	4	43	6	9	38	8	274	4	0	36	15	18	2	0	14	4	55	0	21
ENSG00000080947	1023	1032	1818	900	656	938	385	863	619	848	548	646	595	1197	960	566	376	753	508	394	548	345	550	401	909	344	703
ENSG00000080986	386	466	293	958	904	815	840	876	1027	114	209	313	225	369	394	1951	801	1636	274	657	318	844	794	698	1245	291	2082
ENSG00000081014	1678	1538	1534	1543	1032	1360	634	1167	1256	1017	1077	1120	717	1416	1637	1258	809	2426	1246	1240	1266	3387	2501	953	2146	844	2439
ENSG00000081019	946	870	793	833	652	853	453	772	866	447	685	464	497	889	844	662	397	1134	652	646	627	1469	789	506	1058	454	1124
ENSG00000081026	785	614	570	859	615	770	372	606	628	451	423	462	298	778	935	651	249	1028	594	468	548	568	741	326	951	215	1039
ENSG00000081041	50	29	24	67	64	112	73	73	103	222	187	248	112	266	200	287	979	71	430	593	83	1636	1140	670	4224	7139	93
ENSG00000081051	15	24	20	6	6	5	8	8	2	23	8	10	12	3	36	65	56	82	23	50	16	54	22	22	16	0	12
ENSG00000081052	57	52	45	193	169	283	98	250	139	4285	3236	2922	1405	1446	1656	28	32	39	49	41	39	941	929	226	628	382	294
ENSG00000081059	750	553	522	1489	1356	1374	1286	1119	1468	73	214	224	90	365	186	662	240	744	421	739	665	85	442	336	1378	94	1780
ENSG00000081087	3015	2732	3096	3145	2676	3158	1438	3011	2931	2631	2792	2194	1962	3699	3600	3337	1460	4430	2318	2183	1890	9231	4614	2279	3443	1940	3046
ENSG00000081138	8	1	4	0	0	19	0	10	4	10	2	0	0	0	0	4	0	4	3	0	0	0	0	0	4	0	0
ENSG00000081148	76	36	64	52	70	71	20	71	79	40	30	30	24	57	138	18	16	90	46	26	28	18	37	10	29	2	45
ENSG00000081154	5862	5899	4006	6196	5341	5711	3685	5894	6186	3359	4690	4035	3273	5163	5279	6112	3686	8000	5910	7346	5816	7335	6541	4392	7407	2931	8795
ENSG00000081177	1375	1374	1650	1292	1015	1136	613	1075	1140	631	794	874	610	1264	1494	1230	648	1870	1054	966	1089	931	1440	787	2274	485	2517
ENSG00000081181	32	32	62	53	30	156	52	136	48	44	35	43	47	83	49	97	36	95	103	98	76	37	106	39	201	79	166
ENSG00000081189	409	331	229	660	461	543	249	511	482	157	189	223	170	572	769	377	290	421	334	350	291	1283	823	315	364	35	517
ENSG00000081237	12	3	7	4	5	11	0	15	0	0	0	0	0	2	14	4	4	8	13	6	13	37	13	3	4	0	9
ENSG00000081248	8	4	10	8	2	128	11	166	0	1	13	2	1	9	6	35	0	0	50	16	0	0	0	0	8	0	0
ENSG00000081277	0	8	6	9	2	19	1	33	2	5	0	2	4	8	205	19	8	20	38	14	8	2	9	8	68	146	10
ENSG00000081307	3411	3330	3348	3529	2867	3616	2017	3651	3292	2827	2591	2626	1743	3597	3961	3034	1615	3368	2276	2448	2479	4733	3067	2044	3049	1107	2986
ENSG00000081320	1714	1578	960	1932	1527	1659	1046	1674	1764	882	1062	1138	1096	1860	2307	1740	1128	2271	1349	1581	1214	4261	2588	1361	1862	704	2249
ENSG00000081377	3277	2694	2867	3984	3128	3650	2013	3156	3640	2212	2404	2322	1568	3943	3657	2479	1315	4667	2923	3088	3007	1200	1590	1568	4729	1568	4926
ENSG00000081386	695	682	689	746	599	713	401	661	669	444	464	513	382	833	837	457	227	835	592	446	467	490	478	270	849	226	828
ENSG00000081479	3	10	6	7	0	71	17	40	0	6	1	2	2	3	60	8	0	10	34	10	7	0	0	0	28	0	11
ENSG00000081665	526	608	592	723	517	599	301	607	506	491	381	499	329	593	609	590	329	692	393	518	386	345	439	410	539	274	571
ENSG00000081692	319	365	417	249	224	356	277	326	228	175	292	416	225	380	195	192	172	258	241	227	247	21	209	127	334	206	286
ENSG00000081721	784	862	767	859	805	840	629	799	967	413	736	721	505	815	757	855	494	1032	628	841	733	704	702	528	1131	488	1056
ENSG00000081760	1722	1541	2004	3635	3299	4049	1549	3476	3164	1795	1692	1661	1679	2919	3307	1990	1163	2765	1469	1464	1505	1208	2364	1616	4124	2230	3634
ENSG00000081791	3996	3509	4401	3736	3274	3725	2216	3470	3432	2615	3184	3319	1739	4240	3408	2822	1600	3463	2217	2076	2601	1481	2838	1625	4818	2432	4257
ENSG00000081803	586	476	482	356	252	327	256	263	297	88	109	57	60	285	151	367	172	620	389	294	338	484	375	199	301	102	181
ENSG00000081818	38	57	40	16	16	22	14	18	26	65	20	40	54	24	151	14	12	18	32	20	22	22	56	16	32	2	27
ENSG00000081842	14	17	5	28	12	142	16	74	7	18	4	4	2	14	26	0	2	15	40	4	4	8	8	2	26	2	14
ENSG00000081853	411	285	361	416	365	431	115	388	404	137	229	99	126	399	317	171	156	603	212	172	195	348	286	158	335	53	478
ENSG00000081870	568	754	735	656	462	565	577	522	625	388	586	557	455	747	654	1115	788	1108	581	895	674	472	619	734	985	437	1028
ENSG00000081913	663	541	644	939	788	903	355	811	708	512	458	387	393	799	944	487	204	764	523	442	384	231	438	309	1145	488	1121
ENSG00000081923	6184	5119	5311	5865	4151	4515	2201	4355	4144	811	1193	1453	1038	3290	1824	2569	1389	4026	3101	2546	2371	11060	8732	2681	6128	1125	9563
ENSG00000081985	46	49	46	26	4	73	23	55	5	17	19	14	27	47	59	8	2	6	41	22	18	12	27	8	27	6	28
ENSG00000082014	4092	4568	6592	2501	1757	2207	2147	2089	1944	2393	3456	3526	2122	4605	2728	2930	1825	3070	2657	2604	3881	588	2660	1729	2882	1229	2993
ENSG00000082068	1525	1519	1647	1572	1255	1407	1080	1196	1370	789	1284	1154	871	1681	1366	1209	556	1578	965	949	1199	448	991	784	1668	645	1965
ENSG00000082074	3	4	1	15	19	42	16	29	21	46	40	52	40	119	167	5	0	4	13	16	4	0	20	2	7	29	18
ENSG00000082126	195	278	216	114	93	119	34	108	79	27	56	75	36	62	167	194	100	211	142	195	142	317	361	123	211	59	193
ENSG00000082146	2331	2651	2227	2608	2022	2319	1996	2167	2267	1702	2148	2014	1606	2585	2700	2686	1149	2935	1912	2411	2043	2778	1892	1176	3614	1307	4471
ENSG00000082153	13318	12313	8781	20070	17044	17153	10635	17825	19635	6201	10316	8475	6854	11891	9821	12990	6949	16496	8640	10297	8799	19760	14181	8889	11979	3940	15097
ENSG00000082175	82	62	37	29	4	53	2	41	4	14	16	24	18	52	6	68	12	46	86	24	39	32	22	20	2	0	8
ENSG00000082196	67	79	69	93	82	75	56	72	55	52	27	60	28	72	92	88	75	33	47	26	56	77	45	38	48	17	76
ENSG00000082212	1750	1707	1636	1616	1546	1550	935	1636	1590	848	1271	1176	883	1694	1682	2136	912	2675	1218	1438	1347	2106	2033	1214	2426	998	2551
ENSG00000082213	1286	1289	1077	1010	834	950	496	821	859	645	831	714	512	1057	1170	1125	576	1507	874	1021	878	1599	1009	695	1557	529	1844
ENSG00000082258	3196	3070	3210	3209	2646	2677	1414	2550	2797	2419	2018	2273	1437	3381	3883	2736	1155	3630	1570	1383	1712	3607	2625	1663	3580	1146	3692
ENSG00000082269	922	787	716	647	467	601	272	610	524	612	651	732	428	919	1106	482	228	769	764	672	675	822	766	276	812	282	752
ENSG00000082293	11	5	7	4	4	7	0	18	4	7	11	2	0	4	31	10	0	7	10	10	0	2	4	6	25	6	4
ENSG00000082397	1342	698	653	3995	3850	4147	1987	4049	4412	5120	6386	6158	3807	6170	6389	599	533	357	933	1010	626	329	682	373	6681	2245	8220
ENSG00000082438	573	398	366	364	287	388	140	368	305	391	478	443	347	617	845	335	136	509	502	373	395	1935	1476	470	722	136	1018
ENSG00000082458	1413	1437	1762	906	771	946	670	893	804	744	967	985	975	1772	1257	1275	793	1724	1138	1098	1270	473	1031	776	1147	552	1039
ENSG00000082482	2239	1845	1751	2508	2039	2409	1988	2224	2285	1015	1543	1523	1092	1883	1376	560	324	918	2136	3012	2413	358	1444	495	3840	640	5086
ENSG00000082497	532	366	368	809	707	824	534	724	665	81	139	148	103	439	198	133	54	206	379	534	408	1757	1350	398	901	30	1378
ENSG00000082512	3198	3167	3714	3168	2516	2958	1911	2573	2862	1662	2108	2241	1258	4210	3058	1926	916	1941	1440	1367	1969	5416	4210	1353	3242	1211	3530
ENSG00000082515	800	1073	809	789	675	700	1124	768	701	457	875	803	781	849	707	1698	895	1158	660	1058	990	362	682	806	1078	850	1225
ENSG00000082516	1570	1241	1684	1790	1490	1620	733	1500	1504	1101	1365	1296	753	1959	1695	1316	483	2013	870	806	794	878	1272	701	2190	622	2419
ENSG00000082556	5	2	17	2	2	45	3	39	2	20	0	0	0	4	0	7	0	4	42	0	5	0	0	2	8	0	0
ENSG00000082641	18185	15569	28956	19821	17240	19257	7023	17222	17779	18203	15129	13790	11261	21336	24062	9319	5753	19063	12023	8894	11665	4838	20576	9334	28679	15586	17469
ENSG00000082684	14	7	9	11	9	219	31	310	2	4	17	1	0	13	2	33	0	4	66	45	11	58	344	60	15	0	0
ENSG00000082701	4163	3463	3028	5860	5143	5146	2259	4437	5482	3628	4163	3918	3142	5428	7126	2972	1727	5728	3502	3743	3114	4561	3908	2374	4919	1716	5549
ENSG00000082781	18019	16236	30382	14536	10980	14159	8486	12945	11619	13402	13729	13167	8333	26658	16390	10856	5980	16725	12064	11380	14251	8165	18993	9108	15107	5655	14343
ENSG00000082805	4249	3448	4714	5287	4152	4620	1752	3659	4320	2548	2917	2648	1822	4818	4569	2174	1473	5854	3712	3031	2853	1580	3098	1753	5174	1427	5813
ENSG00000082898	11386	10266	9894	12158	9711	10381	5682	9574	10524	6714	7389	7015	4898	11326	12883	12085	5586	16560	6681	6827	6834	12658	9591	7066	15360	5024	18833
ENSG00000082929	16	17	20	37	26	35	16	13	15	40	9	26	14	23	18	9	5	4	4	3	6	11	17	4	33	1	9
ENSG00000082996	1864	1848	1978	1988	1649	2104	1348	2174	2014	1458	2339	1915	1587	2533	2448	2006	896	1757	1604	1483	1572	2479	2028	986	2273	1304	2078
ENSG00000083067	4	20	17	9	6	79	7	69	9	33	26	23	18	29	47	35	2	18	46	22	8	82	106	29	33	4	54
ENSG00000083093	818	708	829	865	775	899	509	833	757	557	637	719	404	956	839	566	254	812	509	525	511	283	650	416	992	420	980
ENSG00000083097	1745	1554	1606	1745	1425	1712	768	1412	1400	1616	1152	1220	669	1963	1946	716	316	1423	810	500	815	2607	1806	526	1462	192	2008
ENSG00000083099	1438	1301	1028	1717	1594	1668	1123	1731	1814	939	1339	1197	1047	1509	1751	1586	909	2134	1255	1427	1187	1728	1411	1100	2329	852	2626
ENSG00000083123	655	430	398	784	712	927	258	769	890	540	711	568	596	1006	1181	502	326	1166	627	585	500	870	822	492	1370	354	1593
ENSG00000083168	2749	1911	1898	3866	3438	3546	1039	2675	3195	1528	1403	1377	1214	3039	3063	1610	852	4062	2343	1751	1443	2366	2116	1222	3567	1018	3965
ENSG00000083223	2391	2078	2224	2608	2306	2428	1445	2112	2375	1664	1524	1715	1110	2420	2635	2119	1412	2242	1631	1549	1844	1881	2044	1232	2892	1972	2802
ENSG00000083290	2241	1960	2139	1977	1588	1715	926	1755	1703	1423	1617	1788	1093	3236	2620	1083	381	1788	1719	1495	1747	1206	1491	675	3430	619	4534
ENSG00000083307	20	33	26	1	4	115	27	83	2	30	2	0	48	11	270	10	2	14	39	6	8	0	0	0	67	14	0
ENSG00000083312	12304	9626	9687	13052	10303	12894	3913	11483	11712	7553	7857	6376	5239	13115	14394	9276	4576	19885	12296	10486	9244	19050	13184	7316	16824	4536	20318
ENSG00000083444	32437	33718	69657	37370	32074	36679	28005	34667	33002	41016	33615	35018	23700	45310	50430	21785	16834	27311	22780	25054	34245	14083	63094	22758	38359	18383	27292
ENSG00000083454	51	65	141	23	8	71	23	63	25	25	19	15	64	29	113	37	23	20	59	21	41	15	63	26	73	8	44
ENSG00000083457	989	1157	1178	769	545	895	627	797	614	552	861	716	610	1033	866	893	564	1066	1137	1141	1029	992	707	639	941	424	1040
ENSG00000083520	3288	3144	3299	3655	2842	3375	1851	2967	3236	1841	2211	2445	1247	2921	2994	2860	1515	4254	2101	2190	2143	3795	3310	1841	3742	1487	3882
ENSG00000083535	1105	1028	978	909	890	931	817	967	977	547	772	750	623	921	814	1062	545	1058	579	666	746	825	798	541	920	461	1079
ENSG00000083544	819	891	730	838	583	688	716	638	679	467	932	902	509	869	668	824	460	785	518	569	818	798	682	376	976	501	1001
ENSG00000083635	543	564	499	459	347	506	528	419	414	209	444	522	368	518	492	718	385	752	341	551	441	222	396	367	585	324	599
ENSG00000083642	2203	1664	2254	2614	2107	2688	1050	2448	2311	1492	1617	1377	1098	2471	2421	1525	848	2816	1778	1593	1503	2211	2064	1214	2412	719	2756
ENSG00000083720	1539	1266	1272	2141	1757	1954	877	1677	2067	552	672	711	446	1304	1447	1914	930	2621	1099	1212	1127	2271	1737	1307	3143	441	4137
ENSG00000083750	1127	1224	1279	874	745	767	462	747	818	724	958	949	679	1424	1354	676	301	903	794	740	831	888	738	440	914	415	1073
ENSG00000083782	2	0	4	0	0	8	4	0	0	0	0	0	4	2	4	0	0	4	8	18	2	6	9	4	2	0	1
ENSG00000083799	2812	2616	2648	2986	2505	2793	1530	2782	2812	1361	1488	1544	1205	2717	3052	1857	1084	2576	2295	2150	2301	2985	2956	1559	3351	1785	3172
ENSG00000083807	136	146	215	125	87	405	202	364	103	89	103	113	85	152	112	99	87	123	227	189	139	16	138	117	133	167	118
ENSG00000083812	654	662	933	684	500	636	346	603	594	514	508	527	385	710	624	277	204	548	501	334	456	136	424	227	681	344	653
ENSG00000083814	461	520	802	553	474	680	370	626	482	438	513	574	387	744	543	480	246	558	307	301	439	298	429	279	520	141	558
ENSG00000083817	271	249	296	276	258	237	263	236	296	182	267	229	160	310	260	196	72	222	136	272	183	124	221	98	262	122	267
ENSG00000083828	218	223	226	204	160	207	111	196	199	181	149	139	103	263	256	304	128	358	172	190	181	219	256	279	313	139	338
ENSG00000083838	301	331	409	289	233	300	223	279	239	258	320	361	170	378	211	176	95	206	256	242	276	14	221	144	409	182	272
ENSG00000083844	1308	1131	1430	1435	1204	1425	741	1238	1226	800	872	751	872	1483	1345	1189	760	1586	878	1114	851	1574	1486	1066	1426	943	1425
ENSG00000083845	18200	22106	19802	20684	19392	17540	21606	21065	21151	10736	24206	19389	15122	19899	13813	22444	16137	22164	18182	24219	22097	6336	16875	14534	33625	16612	30927
ENSG00000083857	47522	38700	69396	41735	29746	37221	12289	27538	29541	44352	24139	20385	18713	49664	96832	28164	13089	96837	39835	31293	44748	26496	42371	20544	64576	19712	42830
ENSG00000083896	3955	3803	4449	3729	2911	3242	2240	3190	3089	2717	3134	3046	2060	4296	4082	3517	2191	4453	3070	2786	3351	2890	3121	2206	5127	2191	5687
ENSG00000083937	2041	1696	1056	2130	1767	1961	1344	2020	2173	1140	1981	1783	1521	2281	2337	1654	776	2014	1463	1756	1306	2924	2167	1120	2311	975	2745
ENSG00000084070	1880	1602	1657	2460	2175	2211	1497	2144	2355	774	1482	1554	851	1710	1292	1920	1446	2652	1440	1673	1521	988	1810	1408	1852	570	1916
ENSG00000084072	1348	1622	1727	1315	1071	1226	1346	1332	1212	844	1361	1456	1100	1568	1326	1866	1203	2108	1161	1465	1427	853	1280	886	1983	894	2031
ENSG00000084073	4396	4106	4360	4778	3469	4324	2184	4424	4084	2063	3336	2463	2387	4084	4256	4327	2051	5943	3375	3452	3363	6496	4317	2778	4087	1278	5181
ENSG00000084090	5207	5244	4975	5240	4362	4832	2762	4660	4856	4186	6226	5282	4041	6747	6746	4517	2561	7063	4804	5733	4842	5599	5593	3435	8938	2359	10873
ENSG00000084092	1461	1885	1818	1322	1089	1199	1153	1200	1114	853	1210	1257	751	1424	1330	1359	595	1551	1180	1257	1445	1333	1214	762	1996	907	1999
ENSG00000084093	2577	2070	1948	2630	1971	2406	886	2198	1920	1287	1284	1099	955	2169	3127	1955	1164	3740	2099	1759	1726	3573	2512	1534	3131	681	3686
ENSG00000084110	23	14	20	10	2	33	8	25	14	27	22	11	20	21	29	13	2	22	15	9	5	5	14	2	32	10	7
ENSG00000084112	11398	10793	12572	7925	5416	6454	3417	5120	5309	4642	5039	4810	3251	9313	7872	5569	2747	11691	8362	6491	7773	8035	13849	5512	11186	3267	11603
ENSG00000084207	11013	15706	14076	9939	8239	8735	12849	10025	8266	7716	12705	11297	11091	14109	11828	15937	11295	14585	10219	12240	13695	1560	9204	8877	16731	8450	15720
ENSG00000084234	65805	57151	105121	92148	83569	96297	52489	89101	85945	54453	43914	42898	36181	78705	99250	33972	20950	54016	48446	50836	55616	31986	63538	26933	100857	28477	109775
ENSG00000084444	777	840	1479	861	592	839	273	712	601	611	662	573	435	931	926	698	485	1128	676	546	815	598	567	602	888	448	1067
ENSG00000084453	0	24	12	4	0	18	0	10	4	10	0	0	6	2	52	2	0	3	6	4	0	18	19	0	29	0	0
ENSG00000084463	3602	3444	3258	3390	2704	2813	2163	2748	3014	1552	2410	2590	1505	3430	2813	3468	1545	4247	2230	2745	2560	2341	3148	1868	3998	1348	4825
ENSG00000084623	9456	11151	9756	9705	7824	8558	10473	9014	8745	4460	9255	7790	6432	9846	6354	13249	6640	12741	7705	9312	9785	4289	7519	6260	13992	6255	15156
ENSG00000084628	6	13	6	7	12	60	10	55	12	22	15	3	5	11	41	14	8	12	58	31	4	0	12	4	30	10	18
ENSG00000084636	33069	29326	57899	24999	18552	24315	15620	20351	17525	48775	50348	50319	29859	64913	27204	11936	10569	16953	20613	20414	28922	3766	26354	14579	47913	42691	38261
ENSG00000084652	10692	10499	14117	8900	6803	7762	4269	7337	6937	4603	6930	7301	4650	9967	5587	6046	4225	9209	7006	6633	7756	1962	5445	3968	9801	3755	10263
ENSG00000084674	18	4	25	10	4	32	11	29	2	52	53	32	29	25	34	23	0	6	45	3	20	0	0	2	240	6	376
ENSG00000084676	2533	2142	2220	2279	1801	2024	1152	1588	1898	2935	2784	3028	1542	2980	2753	1249	521	2415	1658	1462	1561	910	1673	739	2288	520	2918
ENSG00000084693	1382	1533	1773	1144	879	1079	638	992	983	867	947	1181	787	1290	1088	1331	617	1620	1274	1339	1417	391	1053	740	1654	622	1714
ENSG00000084710	48	58	112	142	103	481	134	373	131	220	76	48	102	95	452	65	26	151	193	79	123	33	68	44	149	26	71
ENSG00000084731	1681	1685	2203	1938	1753	1867	794	1553	1769	941	779	699	765	1739	2158	1271	940	2584	2073	1701	1765	540	1612	1061	2700	693	2766
ENSG00000084733	6380	5493	4205	8120	7024	7407	4011	7214	7666	3803	5730	4493	3912	7329	7483	5915	3218	8200	5227	5696	4658	10603	7672	4574	8239	2853	9310
ENSG00000084734	45	38	68	48	25	177	30	92	13	18	25	24	10	32	22	57	51	18	86	35	76	38	62	31	27	33	19
ENSG00000084754	9914	10465	13208	12179	10577	11017	7922	10755	11753	5748	8690	7544	6491	11124	10233	10799	5377	13225	7609	8488	8660	6396	7944	6011	12660	4976	13237
ENSG00000084764	1406	1451	1941	1331	1086	1304	1187	1187	1111	965	1048	1086	673	957	498	1030	812	1497	859	1118	1333	620	1132	835	1008	437	970
ENSG00000084774	6109	5205	9963	8655	7453	8475	3656	6674	6902	5756	5202	5292	3144	8104	7338	3879	1825	7009	3229	2635	4272	1020	3572	2373	10556	4079	9053
ENSG00000085063	27660	27444	28208	27243	23272	24839	17927	26465	26296	7759	15543	12185	12836	24084	24248	26778	19124	30264	20554	22152	21118	45895	45039	22391	21598	8041	24580
ENSG00000085117	6920	6875	12878	3884	2659	3145	1201	3046	2645	791	2079	1919	1157	4749	935	1772	2320	2296	3975	2982	4138	89	1292	1692	2769	4681	908
ENSG00000085185	1479	1238	1796	1879	1453	1570	720	1354	1387	1140	1323	1400	700	1990	1389	779	643	1481	1081	898	1061	146	969	731	1544	411	1509
ENSG00000085224	7200	5763	5979	8602	6630	7854	2773	7167	7180	5396	4404	3740	2899	6494	9045	4433	2432	8227	4916	4454	4243	8199	5726	3209	7535	2015	7652
ENSG00000085231	582	828	547	731	649	688	857	804	777	369	783	805	612	644	644	1264	647	954	564	1104	788	782	704	627	790	508	944
ENSG00000085265	6	0	0	3	2	32	8	35	0	1	0	2	0	0	0	12	0	0	24	16	0	0	0	0	0	0	0
ENSG00000085274	831	831	728	855	730	908	581	867	787	662	764	673	542	886	972	916	440	960	665	703	788	1169	769	482	956	466	1120
ENSG00000085276	1432	1262	1400	764	492	693	187	498	563	555	744	619	456	1469	1483	1051	441	1765	694	670	630	749	772	612	1373	102	1852
ENSG00000085365	2442	1788	1693	2167	1909	2186	1220	2155	2360	720	960	981	835	1774	1535	2142	1473	2806	2284	1898	1620	5368	3285	1655	2535	1100	2983
ENSG00000085377	2177	2012	2635	2111	1924	2071	1332	2137	1973	1243	1784	1615	1146	2399	2197	1924	966	2531	1433	1666	1654	1685	2095	1174	2843	1016	3242
ENSG00000085382	1302	903	940	1245	1093	974	532	1162	1080	809	760	747	473	1412	1562	858	520	1224	922	902	887	1582	1082	718	1430	469	1443
ENSG00000085415	1427	1281	1017	1981	1965	2082	1119	2003	1904	605	949	861	688	1291	1134	1763	922	2287	1144	1256	1053	2405	1694	1198	2868	1228	3179
ENSG00000085433	1812	1641	1744	1575	1246	1491	763	1388	1401	781	919	784	576	1510	1660	1474	633	2285	1283	1170	1223	2287	1772	960	1402	281	1532
ENSG00000085449	7019	6018	5760	5354	3932	4527	2290	4575	4284	2758	3538	3164	2445	6126	4934	4669	2803	7147	6021	5313	5327	7409	6762	3758	5949	2095	6722
ENSG00000085465	312	394	770	195	100	220	165	175	162	316	302	305	203	514	415	114	46	133	238	157	253	61	162	101	248	170	111
ENSG00000085491	2629	2372	1734	3145	2496	3062	1290	2679	2887	1255	1339	1094	1244	2479	3115	2619	1346	3741	2160	2364	1908	2730	2338	1803	3873	968	4786
ENSG00000085511	2076	1805	2137	2278	1985	1980	1297	1943	2007	2907	2931	3040	1788	3807	3617	1291	814	2328	1174	1358	1473	982	1253	820	2678	1286	2820
ENSG00000085514	67	87	149	20	28	146	42	216	14	170	187	231	146	147	154	50	57	19	108	29	31	27	111	32	100	126	31
ENSG00000085552	10	12	16	6	26	31	16	36	29	60	14	6	10	3	30	8	0	16	7	14	0	2	16	14	33	38	26
ENSG00000085563	136	153	213	33	18	79	15	74	6	18	18	10	34	64	165	274	158	567	118	171	142	26	42	165	49	0	10
ENSG00000085644	1337	1651	1758	1348	896	1030	1022	999	929	653	1046	1275	467	1555	874	1057	612	1230	1027	953	1250	62	663	466	1330	544	1241
ENSG00000085662	12772	10370	15658	13362	10842	21290	15770	21104	12286	4985	8006	16633	9644	10842	5936	13220	6304	13006	16435	20797	23683	7370	20772	8793	38899	51047	9047
ENSG00000085719	5312	3800	3185	6502	5862	6213	2645	5734	6391	3045	3677	3140	2859	6437	7444	4309	2813	6459	4293	4709	3511	6995	5055	3152	7671	2453	9108
ENSG00000085721	2501	2510	2466	2525	2165	2293	1239	2269	2250	1471	1854	1898	1497	2425	2612	2582	1095	3149	1601	1743	1629	2535	2358	1465	2786	1072	2876
ENSG00000085733	35074	35408	51620	35248	28549	31064	20069	29152	29770	23683	26239	27740	21300	44592	34526	22127	14824	28221	20948	19111	26371	6795	20733	14619	35301	17788	31255
ENSG00000085741	98	69	182	137	109	177	161	169	97	112	244	188	155	446	206	56	4	51	138	179	249	0	93	38	675	53	928
ENSG00000085760	1236	1529	1442	1475	1177	1311	1126	1261	1350	1012	1398	1517	886	1638	1588	2039	816	1957	935	1251	1387	1207	1333	967	2218	998	2467
ENSG00000085788	3731	3465	3707	3146	2391	3129	1601	2809	3058	2406	2558	2644	1785	3991	3909	2782	1568	3712	2767	2730	2935	2641	2754	1770	3440	997	3842
ENSG00000085831	44	62	67	61	33	178	34	149	35	41	42	24	21	76	81	55	10	60	84	22	36	14	61	30	78	38	24
ENSG00000085832	3461	3596	2465	4153	3463	3731	2384	3558	3794	2403	3199	3187	2371	3844	4153	3175	1702	3952	2805	3007	2771	5036	4036	2182	4223	1731	4921
ENSG00000085840	127	132	132	276	230	304	66	210	234	61	43	34	35	105	110	309	142	503	105	141	118	102	148	166	479	39	700
ENSG00000085871	469	572	712	256	227	310	371	371	274	268	706	547	541	591	578	543	413	482	448	494	594	236	455	367	285	122	330
ENSG00000085872	2042	1928	2528	2041	1627	1844	965	1571	1506	1135	1391	1458	905	2378	1535	1272	571	1867	1214	773	1164	109	1272	838	2514	812	1993
ENSG00000085978	2077	1772	2227	1946	1627	1691	787	1576	1610	1268	1552	1275	929	2016	1907	1314	579	1872	1271	1109	1110	881	1311	747	2150	735	2167
ENSG00000085982	5144	5028	6363	4710	3560	4018	2821	3718	3717	3984	4637	5332	2794	5882	4996	3144	1567	4854	2863	2751	3495	2454	3099	1965	4669	1631	4767
ENSG00000085998	4922	4364	7327	5255	4500	5051	3058	4750	4796	3844	3870	3899	2583	5858	3877	3147	2084	4644	3762	3526	4368	827	3745	2588	5473	3243	4478
ENSG00000085999	173	104	167	412	335	441	202	425	349	63	65	69	60	177	145	394	147	437	159	138	110	115	222	215	513	128	741
ENSG00000086015	10914	10280	17416	12472	10074	12201	9738	10262	9733	13636	13475	17130	7577	17102	11293	5390	2355	6289	5539	4492	8342	1871	5902	2801	10471	4506	9329
ENSG00000086061	9589	10156	9904	8627	7026	7831	5875	8566	8413	4200	7338	6407	4949	8859	5828	10579	4704	12447	7347	8535	8428	7339	8586	6209	8681	3607	9540
ENSG00000086062	6249	5297	5994	7682	7171	7475	3062	7007	7147	10208	16984	13536	10120	16181	17456	4770	3472	7656	4688	4461	4429	16547	19725	7626	10641	6495	10346
ENSG00000086065	3341	3751	3065	2894	2520	2529	2351	2871	2832	1628	2535	2163	1779	3052	2305	3743	2021	3471	2800	3227	3154	2866	3275	2187	3408	1515	3226
ENSG00000086102	3715	3589	4319	3664	2987	3296	1796	2992	2911	2166	2778	2685	1788	3731	3175	2537	1394	3495	2265	2139	2355	1250	2340	1543	3656	1540	3744
ENSG00000086159	3	4	4	12	0	15	2	18	4	0	8	0	0	4	0	2	0	2	22	3	10	0	0	0	20	0	4
ENSG00000086189	1871	2046	1578	2200	1980	2045	1523	2218	2037	1203	2007	1720	1485	2025	1827	1943	1035	1969	1442	1698	1581	3050	1842	1036	2944	1764	3321
ENSG00000086200	1029	670	697	1191	1110	1188	336	981	1108	591	782	606	397	992	1031	643	448	1529	770	642	560	1421	968	652	1405	352	1928
ENSG00000086232	5700	6766	6468	5961	5225	5304	5254	4977	5562	3720	5442	6410	3598	6188	5714	6188	2849	7535	4968	6402	6519	4267	6632	3384	8318	3727	8611
ENSG00000086288	0	23	8	0	0	20	0	16	0	8	0	0	7	2	31	6	0	0	2	0	0	0	1	0	8	0	2
ENSG00000086289	416	414	541	182	153	150	294	194	154	805	1081	920	679	788	909	494	238	847	552	710	664	2991	3800	1140	2536	254	3682
ENSG00000086300	7	7	2	0	0	45	6	31	2	10	2	0	8	0	39	0	0	0	22	3	0	0	0	0	9	0	4
ENSG00000086475	2359	2644	2493	2490	2109	2393	1923	2403	2447	1748	2375	2297	1872	3028	2698	3348	1521	3747	2183	2723	2758	1812	2446	1877	3430	1088	3822
ENSG00000086504	2235	2770	3385	1811	1418	1633	2172	1676	1549	976	1711	2152	1608	2431	1468	3216	2326	3036	1934	2051	2885	94	1359	1783	3077	1693	2914
ENSG00000086506	5	16	26	19	12	39	8	36	5	7	3	3	5	10	16	3	2	0	6	11	5	0	2	6	23	0	3
ENSG00000086544	1758	1711	2363	2213	1954	2146	1668	2185	1939	1559	2469	2629	1545	2500	1579	1096	817	1146	1335	1201	1407	217	774	693	2026	1203	1618
ENSG00000086548	3	0	0	2	0	16	0	15	0	0	4	2	0	1	17	18	12	0	8	0	3	0	0	2	2	0	0
ENSG00000086570	98	48	116	74	70	103	29	71	38	25	22	16	14	103	147	30	3	56	55	25	31	22	31	28	63	61	56
ENSG00000086589	2335	1976	2307	2304	1847	2215	1339	1990	2116	1025	1351	1447	997	1918	1734	1900	1064	2698	1646	1900	1753	1961	2006	1420	2853	865	3101
ENSG00000086598	12170	11300	7702	11362	9385	10651	6267	10340	10418	3411	6560	4336	4575	9009	7425	11794	5643	15248	9149	9139	8361	18732	14207	7768	15258	5875	16271
ENSG00000086619	388	280	325	268	217	302	149	290	217	188	262	212	161	314	406	134	88	253	297	305	207	689	393	182	1528	1149	429
ENSG00000086666	2838	3170	2531	3302	2608	3099	1701	2972	3121	1683	2344	1885	1647	3067	2823	2654	1492	3732	2517	3036	2524	3157	2669	1868	3719	1650	3775
ENSG00000086696	195	199	322	98	47	119	102	136	66	319	827	812	908	1304	610	285	121	306	291	307	394	5	173	153	132	184	26
ENSG00000086712	1103	1115	1207	1242	1029	1209	474	1071	1133	1097	1008	904	678	1624	1856	670	330	1089	647	567	708	1014	944	537	1763	600	1467
ENSG00000086717	0	6	9	5	0	19	0	11	0	0	8	4	4	6	5	0	0	0	9	14	4	2	6	0	10	2	0
ENSG00000086730	125	109	204	88	67	338	84	299	42	137	107	108	79	133	177	99	81	76	134	99	84	25	60	65	107	96	80
ENSG00000086758	20232	16080	25176	25852	21593	24233	9260	17935	19605	18024	15030	14576	9941	24638	27786	11039	6063	27363	15014	11225	12104	6949	17679	7867	29263	9553	27631
ENSG00000086827	961	1048	1026	1125	1038	1116	472	925	1227	476	708	572	378	1064	1000	822	512	1662	624	588	623	1230	960	662	1435	472	1648
ENSG00000086848	576	570	556	547	393	440	314	423	503	700	986	657	536	850	764	532	268	794	367	395	391	469	462	358	641	288	660
ENSG00000086967	26	11	8	4	17	453	49	404	3	7	14	2	3	40	9	54	2	0	203	28	0	0	9	0	13	1	1
ENSG00000086991	83	106	121	28	8	34	14	24	10	161	90	93	77	102	359	92	20	187	85	118	70	2036	1184	346	225	61	218
ENSG00000087008	1326	1373	1800	1461	1254	1395	1116	1360	1226	871	1086	1048	645	1591	1371	1230	814	1524	1196	893	1385	746	1458	778	2026	789	1926
ENSG00000087053	2253	2116	1728	2700	2178	2261	1522	2093	2375	1237	1629	1634	1095	2228	2575	3270	1575	4779	2056	2387	1879	6528	4296	2284	4047	1138	4994
ENSG00000087074	4261	4929	5642	4106	3155	3336	3827	3371	3331	1495	2625	3543	2673	4152	2393	6387	5832	6038	4165	4586	5802	426	3875	3905	7201	8338	4165
ENSG00000087076	248	340	538	128	116	409	319	470	91	555	605	645	1061	1664	1158	144	77	170	261	230	355	0	112	82	375	749	220
ENSG00000087077	7619	8873	11124	7457	6390	7136	6529	7298	6817	4691	7623	8270	5643	10530	6070	5908	4424	6821	5524	5889	8068	977	3700	3972	10095	4218	9917
ENSG00000087085	56	227	457	36	40	269	49	246	12	295	16	24	174	95	556	21	14	103	102	80	90	0	70	34	233	24	42
ENSG00000087086	141092	190013	131634	96738	80316	80888	121682	94536	93883	100742	188201	209068	146722	160876	145494	209220	111582	204829	152096	194329	190738	7364	58616	84128	187281	123366	182821
ENSG00000087087	8067	9543	15066	7697	6347	7770	7569	7023	6641	7169	7829	9358	5823	10806	7556	7158	5023	7707	4876	5674	8364	775	4852	4152	9846	5857	8664
ENSG00000087088	6374	7601	10134	5961	5075	5955	6294	6232	5026	4524	7231	8394	5968	7725	4224	6126	5570	5528	5998	6493	8482	316	3526	3904	7436	7598	5513
ENSG00000087095	917	989	1105	1025	803	875	575	962	837	864	669	707	726	997	1221	1005	445	1275	727	639	813	1525	1170	550	1231	372	1318
ENSG00000087111	4299	4101	7261	3278	2556	3301	1198	3098	2564	2471	3156	3292	1690	4877	4574	2873	1556	5886	3275	3046	3833	1237	3796	2475	4826	840	5379
ENSG00000087116	13891	10209	16805	26948	26294	28685	11280	24740	24022	39046	38105	34609	23561	64603	51510	3690	2269	4523	6401	5514	5996	6963	12735	4324	23049	11395	24954
ENSG00000087128	0	1	6	0	4	6	0	3	10	8	0	0	4	0	18	6	2	1	1	3	0	0	0	6	0	2	0
ENSG00000087152	5240	5745	7771	5188	3902	4996	3552	4496	4427	4132	4990	5320	3949	6508	4886	3439	1945	5031	3933	3629	4735	464	3825	2424	6429	3435	5556
ENSG00000087157	2947	2504	3483	2301	1889	2112	1303	1969	1728	1439	1560	1766	1225	3145	1928	1288	852	2074	1829	1253	1923	488	1511	959	2772	1150	2117
ENSG00000087191	4272	5406	6123	4240	3131	3696	5475	4023	3634	2787	4531	5286	3576	4746	3155	5999	3518	5504	3532	4647	5333	1859	3741	3125	5022	2891	4860
ENSG00000087206	1468	1598	2133	1311	1045	1434	1235	1479	1331	975	1297	1295	910	1590	1322	1765	928	1763	1238	1265	1623	886	1251	917	1848	1037	1794
ENSG00000087237	35	28	31	43	34	124	14	80	31	28	12	14	31	31	15	17	12	7	37	24	11	112	250	80	46	27	25
ENSG00000087245	256127	251412	443854	169467	124992	142847	127953	135860	128665	319812	394615	391924	214173	578333	310895	67564	45723	83353	134530	123085	156192	24618	95125	44863	137373	125390	103884
ENSG00000087250	8	4	2	2	0	72	10	68	0	2	0	0	2	6	2	145	246	4	96	76	8	4	2	102	4	8	2
ENSG00000087253	3133	2706	2813	1972	1193	1669	773	1409	1337	1979	1471	1428	1356	3477	4731	1101	776	1863	1587	1351	1535	5999	3680	1279	1981	1056	1830
ENSG00000087258	94	27	12	456	501	736	256	683	443	76	69	78	29	55	42	33	22	50	147	73	26	14	18	4	564	974	201
ENSG00000087263	2493	2468	2292	2576	2258	2563	2381	2463	2863	1368	2239	2342	1606	2261	2142	2980	1413	3399	1676	2139	2090	2996	2613	1651	3095	1640	3047
ENSG00000087266	4156	3304	4843	4665	4340	5111	2518	4048	4303	3415	3460	3380	2486	6084	5028	2102	1447	2774	2622	2641	3036	600	2120	1655	5043	2034	4578
ENSG00000087269	1552	1572	1944	2098	1807	1839	1167	1864	1891	959	1440	1439	1117	2124	1722	1347	941	1801	1109	1417	1210	365	1363	1126	2877	1445	2636
ENSG00000087274	21397	20470	26170	20391	16107	17641	10217	15828	16723	9523	12853	12786	8850	21738	16748	12260	6990	20080	14740	12980	15723	5703	13411	8264	21006	4931	23580
ENSG00000087299	295	206	185	303	235	299	89	229	322	160	229	231	107	313	249	223	97	528	191	144	183	534	303	252	431	72	442
ENSG00000087301	371	223	234	295	245	310	68	364	220	111	206	196	160	553	594	158	90	341	222	210	150	570	376	142	404	126	599
ENSG00000087302	6527	7246	7048	5164	3833	4243	5430	4797	4398	3431	5158	5535	3762	6061	4274	8212	4091	7439	4743	5399	5784	5782	5967	3857	6383	3765	6664
ENSG00000087303	29299	21298	41703	17945	11676	15798	3432	11914	10664	20425	19515	16129	7047	32030	15104	16263	6001	45652	18561	15337	23964	7815	28449	14573	25906	5446	26918
ENSG00000087338	1027	770	720	988	922	1045	437	995	882	667	760	673	486	1021	967	830	577	1463	1024	1124	857	2514	1333	825	1466	430	1578
ENSG00000087365	11678	12943	16178	12300	10063	11459	10426	11135	10523	6001	8874	10302	7358	12852	9088	12772	8825	13711	8439	9492	10985	2653	9026	7410	14993	8064	14808
ENSG00000087448	2490	2191	2528	2777	2365	2733	1283	2364	2509	2124	2042	2002	1340	3205	3546	1642	689	2717	1639	1698	1729	2763	2611	1225	3536	1327	3341
ENSG00000087460	50185	60975	60984	51672	43854	47443	83125	50540	50826	28656	48333	62971	35256	53626	42387	54419	25299	45018	42156	59510	60489	13935	39743	24541	63099	35517	64958
ENSG00000087470	4306	4026	3878	5090	4299	4857	3290	4460	4825	2820	3044	3453	2538	4614	5850	3791	1621	4712	2687	2926	3030	8000	5422	2470	5691	2392	7174
ENSG00000087494	46	66	37	33	29	60	75	25	36	153	27	37	8	43	127	40	11	147	46	89	123	187	299	91	110	71	6
ENSG00000087495	22	6	29	8	11	21	67	19	0	2	7	8	2	26	10	8	0	42	34	130	119	0	37	8	24	5	11
ENSG00000087502	2880	2395	1964	2357	1949	2144	1636	2147	2226	959	1512	1342	1030	2061	2004	2772	1152	3359	2002	1767	1986	3424	2923	1605	2523	1199	3068
ENSG00000087510	364	191	175	993	1034	1172	1143	988	1017	626	587	576	468	779	666	152	96	290	443	823	915	42	438	229	1214	876	917
ENSG00000087586	1635	1876	1309	2769	2521	2418	1712	2163	2444	184	489	483	338	934	510	3797	1483	4628	962	1168	1365	1188	1234	1775	2949	348	4606
ENSG00000087589	3209	3111	2946	1813	1118	1400	672	1193	953	82	760	696	234	1748	128	1011	409	1644	1731	1086	1258	262	722	536	302	20	334
ENSG00000087842	584	637	613	407	326	421	381	397	278	393	818	745	677	803	525	1162	619	1193	515	542	789	271	385	508	737	386	833
ENSG00000087884	153	213	227	98	79	115	146	123	102	84	132	110	165	168	126	174	166	196	148	238	204	87	160	188	206	54	174
ENSG00000087903	1004	802	1102	1283	1063	1686	1020	1383	1065	632	1073	1235	594	1202	626	621	376	569	841	750	933	113	655	400	1428	796	1247
ENSG00000087995	752	690	724	794	569	701	431	736	725	403	534	532	506	760	583	770	482	854	536	634	658	760	800	570	962	452	1006
ENSG00000088002	36	38	26	24	4	388	59	353	2	2	48	15	12	32	21	52	14	16	163	42	25	0	10	2	33	18	18
ENSG00000088035	479	580	686	501	394	456	330	483	410	427	651	511	319	700	803	448	228	563	389	490	502	809	560	316	505	177	621
ENSG00000088038	4111	3767	5320	4459	4166	4394	4127	4232	4023	3251	4004	4859	2424	4997	3231	3328	1754	3577	2704	2712	3621	226	2612	1614	6361	3921	4650
ENSG00000088053	8	7	32	3	2	55	19	83	0	23	7	2	6	11	16	5	10	9	65	10	5	0	4	0	10	6	2
ENSG00000088179	764	622	650	835	769	903	363	759	769	625	661	573	443	867	1048	569	228	975	683	537	516	1192	892	474	981	330	948
ENSG00000088205	3667	3272	3007	3750	3213	3443	1807	3549	3440	2104	2615	2253	1420	3676	3457	3598	1659	4978	2107	2264	2143	5297	4115	2232	4704	1627	5374
ENSG00000088247	8793	8331	9667	9899	8622	8470	5874	8214	8699	5243	6545	7600	6189	10599	7070	7479	4937	9965	5860	5989	6751	822	5269	4945	13961	6923	13829
ENSG00000088256	4241	4833	5887	4636	3701	3926	2754	3929	3833	2329	3567	4110	2713	5071	3174	2892	2516	4795	3597	3232	4322	590	3573	2892	5558	2203	5031
ENSG00000088280	4763	4710	6935	4727	3962	4730	3152	4214	3863	6711	8043	8541	4398	8905	5755	2743	1542	3687	2952	2303	3592	326	1494	1360	3825	1355	3829
ENSG00000088298	2551	2773	4571	2005	1378	1827	1267	1889	1492	875	1310	1251	1130	2321	1585	1764	1353	2142	2109	1789	2430	426	1399	1217	2236	1396	2079
ENSG00000088305	366	387	543	428	337	481	221	402	295	820	166	179	186	412	662	397	199	478	224	141	242	114	240	158	560	189	489
ENSG00000088320	3	0	2	0	0	23	5	28	3	0	2	2	0	0	2	5	0	0	26	12	0	6	17	2	7	0	14
ENSG00000088325	1619	1608	1521	3674	3289	3195	1814	2781	3471	272	620	753	620	1483	1558	6134	2393	7184	1287	1650	1606	2418	3623	2905	6079	995	9690
ENSG00000088340	696	791	1476	514	323	924	763	1013	326	639	470	382	479	1108	1022	2076	2048	611	1118	671	1321	606	3276	1710	1280	542	630
ENSG00000088356	597	807	761	508	437	413	519	475	451	255	468	537	457	693	518	715	447	714	551	505	720	220	599	371	751	317	766
ENSG00000088367	2359	2680	2812	2253	1930	2036	2291	2051	2033	1699	2518	2735	1906	2934	3301	1603	1077	2364	2236	2983	2850	355	2101	1224	2935	954	2844
ENSG00000088386	1	4	3	0	0	39	2	56	0	4	4	0	0	6	12	4	0	0	16	1	0	0	0	7	6	1	0
ENSG00000088387	386	357	501	811	778	875	356	722	827	1425	1199	1210	703	1377	2747	205	114	579	323	510	348	1175	1069	302	1534	410	1351
ENSG00000088448	7980	8644	11108	5686	4061	4580	3278	4656	4392	6761	6171	5887	3729	8945	7101	4668	2866	4947	3840	3783	5258	6218	4452	2936	5911	4162	4340
ENSG00000088451	562	695	694	578	376	473	358	560	539	420	589	502	331	609	681	717	438	649	425	489	569	869	702	433	830	339	828
ENSG00000088538	87	189	277	103	89	200	70	172	96	184	59	94	108	133	464	121	69	155	85	66	68	36	94	58	241	74	120
ENSG00000088543	923	990	1206	781	721	746	673	695	741	536	1061	1222	754	1230	742	530	487	732	781	788	1168	94	546	393	1174	374	1059
ENSG00000088682	1643	1825	1931	1410	1239	1294	1041	1297	1367	1341	1862	1761	1273	2070	1706	1517	730	2015	1160	1136	1354	581	1367	885	1825	746	1883
ENSG00000088726	4	25	55	15	6	105	25	53	18	9	2	3	9	4	60	27	7	6	51	18	18	0	0	11	14	83	4
ENSG00000088727	142	206	170	127	141	193	99	182	132	68	81	104	71	175	136	136	54	182	145	152	136	78	113	98	193	66	153
ENSG00000088756	2437	1885	1818	1230	769	913	704	933	799	664	1087	1041	458	1329	823	1944	821	3401	2105	1944	2129	545	752	905	527	64	475
ENSG00000088766	1804	2115	1821	1804	1533	1722	1505	1919	1797	1582	1812	1673	1249	1887	1867	2238	1515	2226	1468	1805	1778	2531	2218	1253	2739	1414	2638
ENSG00000088808	553	526	643	388	250	488	232	338	215	300	334	247	116	373	341	282	120	512	307	231	313	325	562	222	518	162	503
ENSG00000088812	8123	6309	10733	8641	6839	8223	2566	6522	7239	8087	6242	5262	3481	10924	10956	2983	1685	8309	5408	4339	5103	7518	8296	3516	9126	3640	8217
ENSG00000088826	1316	1739	1690	958	759	955	783	906	918	1170	1902	1985	988	1523	890	1497	868	1575	956	1052	1361	160	975	748	1286	957	807
ENSG00000088827	6	16	8	17	3	299	51	264	6	10	24	9	2	22	10	32	0	0	114	18	14	0	3	4	11	0	6
ENSG00000088832	14183	18154	11102	16966	13939	13928	18730	15189	16298	6545	11960	12882	9594	12213	13040	22925	11286	18768	12678	18999	16324	11002	16034	10246	19859	8593	24186
ENSG00000088833	3102	3237	3839	2990	2399	2543	2681	2561	2492	1834	2515	2604	1944	3443	2664	3179	2059	3472	2104	2540	3123	612	2409	1887	4017	2122	3449
ENSG00000088836	483	563	1250	435	437	621	454	590	328	591	445	581	303	406	606	191	62	311	384	356	532	18	257	117	709	372	377
ENSG00000088854	4204	3506	4475	4440	3433	4049	1381	3521	3748	2369	2232	2085	1731	4250	4378	1820	1240	3603	2783	1843	2304	1575	2185	1446	4599	1336	4025
ENSG00000088876	935	886	1464	675	516	761	528	627	611	595	738	920	432	1117	630	600	432	723	556	478	717	232	531	390	837	361	735
ENSG00000088881	506	529	897	248	144	243	312	305	183	178	209	223	112	680	191	119	58	155	410	293	619	0	157	90	586	490	110
ENSG00000088882	993	463	765	3398	3681	4536	5681	4761	3946	15414	11551	11576	10858	18560	11570	657	535	910	1604	2635	3119	4	1163	688	1440	424	901
ENSG00000088888	8232	6440	9000	10247	8447	9330	5071	7713	7933	5826	6116	6650	6615	9921	8816	6300	6176	10344	6761	7659	6252	2514	6867	6645	10910	6880	10792
ENSG00000088899	645	960	1275	464	460	915	415	1049	468	583	506	512	566	725	1043	413	189	610	622	467	623	60	506	361	1297	660	660
ENSG00000088930	6787	5132	5963	6906	6090	6074	2302	5889	6089	3206	4257	3336	2373	6761	6024	4806	1871	8356	4659	3757	3723	4858	4942	3173	7743	2275	8522
ENSG00000088970	1136	1115	1324	1028	843	1039	888	910	931	1363	1928	1839	1304	2156	1780	709	410	782	683	740	900	433	731	412	1895	1380	1400
ENSG00000088986	6619	8924	6750	6835	5796	5951	8415	6946	6224	2764	5885	5279	4081	6604	4764	10343	5754	9381	6061	8890	8756	6395	7009	5545	8822	3493	9645
ENSG00000088992	7	2	10	4	0	52	13	15	0	4	7	0	0	7	1	12	2	8	14	1	0	0	2	0	4	0	2
ENSG00000089006	4537	4958	4808	4918	4088	4109	3645	4400	4734	3358	4241	4094	2740	4632	5097	5032	2763	5083	2918	3743	3892	4016	3721	2757	7508	3131	8956
ENSG00000089009	31966	40281	29649	36960	32882	30990	49306	36201	37384	19352	37838	33183	28242	32846	26031	51235	26832	40632	30067	42111	36879	9496	26719	23556	50514	34785	52214
ENSG00000089012	1	0	1	0	0	13	8	7	1	0	1	0	0	2	0	11	0	0	7	10	0	0	0	0	1	0	0
ENSG00000089022	1423	1279	1492	1647	1296	1528	868	1611	1495	1169	1152	1141	812	1650	1831	1496	851	1775	1211	1258	1279	1402	1606	1022	1895	1132	1838
ENSG00000089041	651	519	682	653	484	792	233	770	493	215	401	265	232	713	526	306	141	524	341	217	278	48	145	193	1045	847	451
ENSG00000089048	1042	1004	1015	1569	1101	1342	752	1318	1461	764	899	929	713	1325	1275	1148	702	1278	850	1050	769	779	964	759	1524	914	1592
ENSG00000089050	1095	761	542	1122	1063	1066	488	942	1066	373	596	568	501	886	994	872	520	1349	899	1099	692	969	886	630	1097	364	1385
ENSG00000089053	9015	9249	12755	9136	7658	9095	6753	8357	7917	8543	8266	8984	4997	9966	8494	6838	3554	8559	6250	6377	7964	7373	8090	4313	9244	4293	8771
ENSG00000089057	3818	3215	4872	3282	2326	3065	1398	2458	2473	3146	3138	2943	1556	5132	4294	2101	910	4110	2540	1685	2353	1357	2242	1326	2903	920	2480
ENSG00000089060	2224	2139	3845	1503	1107	1467	965	1366	1029	1179	1732	1568	1028	2792	1382	1030	515	1495	1623	1192	1808	102	1053	778	1632	750	2033
ENSG00000089063	6900	8055	4837	7135	6070	6341	7453	7108	7167	4231	7602	7825	5328	6680	6400	8240	3551	7082	6543	8208	8179	4714	6444	3506	8087	3705	8751
ENSG00000089091	242	262	368	225	176	268	190	238	236	213	201	253	139	311	252	150	99	256	187	135	240	236	225	154	259	127	260
ENSG00000089094	1795	1687	1943	1833	1743	2129	819	2015	1649	909	917	797	769	1981	1547	1318	693	1841	1286	1039	1144	843	1149	910	2420	829	2351
ENSG00000089101	0	2	4	9	0	42	6	20	0	2	3	5	0	6	2	12	0	0	25	22	4	0	2	0	1	0	0
ENSG00000089116	0	2	7	2	0	34	8	35	0	0	0	2	0	0	1	10	0	2	20	0	4	0	2	0	3	0	0
ENSG00000089123	259	278	289	268	288	283	152	258	206	232	232	192	176	293	341	199	110	330	264	206	349	342	292	173	449	122	425
ENSG00000089127	310	83	191	1075	1220	1050	421	2543	1005	219	235	98	139	124	54	774	440	328	408	418	477	109	599	319	325	181	86
ENSG00000089154	12606	11589	21271	15061	12086	14077	5543	11287	11398	11597	9919	9521	6441	14848	16386	7354	3758	16109	8001	5999	8579	3670	10460	5926	19164	4847	16795
ENSG00000089157	60483	69823	58943	85523	79434	70071	82273	82083	90015	47805	89714	79062	60666	73403	59935	79714	50645	76723	61075	78650	64096	32196	55142	44433	120201	67563	116381
ENSG00000089159	11567	9393	12269	20306	18702	19215	7646	15764	17729	7092	6636	7219	4626	11407	8469	5574	3948	8808	6193	4235	6252	996	6118	4056	13406	2375	15537
ENSG00000089163	81	73	142	69	60	305	102	237	59	64	101	77	105	109	68	72	41	42	115	57	117	36	63	54	112	82	74
ENSG00000089169	6	19	2	4	0	69	12	112	0	1	0	2	0	0	0	17	0	0	49	4	1	0	0	0	3	0	0
ENSG00000089177	1157	1078	1042	803	575	623	369	731	620	443	702	633	404	1252	849	789	367	1261	949	688	901	559	797	451	1058	342	1069
ENSG00000089195	796	746	748	759	664	720	488	834	751	359	642	632	369	747	694	901	436	1065	575	697	589	474	610	530	1051	595	1149
ENSG00000089199	18	26	29	8	13	94	19	88	2	18	12	3	10	20	34	6	2	18	57	14	24	0	14	12	29	6	6
ENSG00000089220	9071	10665	9211	8505	6825	7573	11191	8063	8312	4046	8712	8893	6441	9451	7368	12011	6451	10577	7580	10664	10874	2328	6329	5252	10286	5046	10933
ENSG00000089225	3075	3369	3525	3304	2693	2991	2351	2990	2998	1666	2642	2761	1507	3473	1869	3588	1975	3695	2297	2460	2823	218	517	1593	2756	1254	3259
ENSG00000089234	1398	1422	1325	1355	1269	1222	886	1143	1241	785	1035	1070	738	1427	1264	1213	596	1445	1064	1229	1101	900	1190	685	1599	665	1548
ENSG00000089248	4638	5443	7805	5043	4378	4668	5808	5512	4848	4343	7745	8425	6813	8057	6136	6204	4996	5175	3957	5221	5478	645	3812	3826	6910	6102	5979
ENSG00000089250	19	10	19	6	7	462	63	404	4	6	32	6	8	46	21	45	2	1	188	33	6	0	0	0	18	6	4
ENSG00000089280	17483	17547	26898	19446	16654	18869	14574	17370	16529	15887	16765	17479	12033	21939	15527	18956	13383	20268	9903	10354	14603	8307	12299	12045	21687	13564	21821
ENSG00000089289	2301	2503	2673	1817	1508	1634	1814	1647	1603	1003	1511	1407	1182	2128	1611	2172	1191	1998	1950	2444	2408	1302	1337	1057	2586	1514	2669
ENSG00000089327	3293	3380	3639	4594	4663	4381	8073	5121	4941	1899	4166	5640	3371	4200	2811	6586	5750	4440	3541	4957	3948	320	3787	3532	5135	4700	5170
ENSG00000089335	2450	2315	2718	2261	1735	2272	1122	2108	1961	2241	2108	2226	1207	2977	2501	1450	817	1860	1325	1294	1589	1730	1687	825	2358	875	2177
ENSG00000089351	4125	4361	6494	3132	2751	3178	3203	3066	2560	3535	3712	3989	2860	5480	4299	3722	2545	3697	3509	3730	4178	618	3778	2616	8425	9879	3701
ENSG00000089356	5	1	5	7	1	104	10	80	0	3	5	10	0	10	36	12	2	0	55	25	9	0	0	13	20	30	0
ENSG00000089472	2831	2474	4090	4750	4279	4918	1530	4143	4228	7511	4351	3158	3417	5983	9241	845	488	1447	1769	1185	1245	1834	3051	960	4176	570	4547
ENSG00000089486	1383	1551	1961	1139	767	805	747	1036	811	1105	1362	1208	951	1411	1743	1152	891	1626	1182	1153	1292	220	910	766	2021	524	1654
ENSG00000089505	137	74	135	209	136	199	39	149	188	66	74	78	59	154	74	21	7	88	95	91	82	21	107	40	186	27	134
ENSG00000089558	68	25	31	45	10	673	113	674	18	0	50	18	7	39	14	52	8	4	294	66	15	0	10	0	36	4	4
ENSG00000089597	44826	38278	74397	54446	46549	52170	23318	44162	45379	55826	52132	44080	27226	61624	57341	32750	22289	58864	32299	40852	48826	11899	35689	23715	63624	29139	59543
ENSG00000089639	1720	1852	2587	1866	1477	1771	757	1528	1407	954	1067	1081	1109	2496	1738	791	567	1255	1027	688	1137	70	838	605	1863	751	1345
ENSG00000089682	781	544	591	791	579	772	296	670	659	502	484	438	465	743	896	522	225	915	423	333	381	640	710	309	725	270	926
ENSG00000089685	668	715	460	1545	1296	1495	968	1242	1509	70	194	244	254	678	445	3785	2196	4341	1079	1534	1459	1106	1476	2102	3003	427	4160
ENSG00000089692	36	40	66	56	47	90	53	75	31	18	17	24	13	72	10	117	75	133	71	46	90	2	58	48	77	8	87
ENSG00000089693	9501	10946	11605	9869	7959	8456	9164	9456	9047	5059	7915	9611	6046	9141	5177	10807	7765	11659	8655	9384	11279	1793	7373	6361	11378	6746	10698
ENSG00000089723	125	144	119	111	125	109	44	105	106	31	81	66	39	107	91	69	19	166	94	64	57	56	113	53	154	24	126
ENSG00000089737	9492	9121	12506	8673	7715	8562	5940	8156	7672	7256	10546	10691	6670	12330	9718	6696	3310	9159	5736	5967	6828	3186	7749	3985	8952	3346	9589
ENSG00000089775	1072	1048	983	900	631	805	508	765	664	859	731	756	512	1227	1245	791	661	801	723	562	749	922	913	613	1263	714	1171
ENSG00000089818	1562	1608	1588	1586	1198	1529	842	1260	1333	1005	1423	1487	812	1751	1699	1480	781	1801	1154	1179	1276	1204	1502	1016	1996	870	1999
ENSG00000089820	102	142	301	85	47	164	89	105	40	205	57	93	105	147	148	54	31	101	115	80	136	0	81	48	211	46	67
ENSG00000089847	179	171	342	85	56	325	148	356	30	127	177	227	125	174	125	90	66	86	235	145	194	6	61	59	57	16	65
ENSG00000089876	1770	1911	2507	1841	1398	1649	1165	1633	1692	1705	1811	1897	1229	2036	2174	1623	639	2124	1302	1269	1594	2428	2023	1009	2245	959	1914
ENSG00000089902	2333	1902	1804	3641	3060	3338	1440	2926	3219	1571	1695	1548	1188	2808	2909	1891	908	3219	1626	1415	1387	2200	2300	1434	3613	856	4576
ENSG00000089916	3707	3091	3103	3960	3391	3797	1456	3605	3601	2537	1971	2035	1230	3636	4345	1987	1167	4396	2335	1922	2174	3474	3229	1572	4399	1379	4668
ENSG00000090006	88175	81715	166093	59865	43871	49151	26427	42920	38871	53300	86261	85061	26973	114346	28777	17220	12286	22338	40861	26753	48642	456	12476	10339	11367	6421	7048
ENSG00000090013	1500	1698	1492	1440	1347	1560	2040	1548	1548	818	1842	1685	1542	2316	1258	1470	856	1244	1138	1547	1669	186	841	832	2244	1081	2102
ENSG00000090020	5078	4563	7009	6185	5500	6075	3473	5583	4959	2603	4495	4842	2598	6311	4401	3143	1891	4208	3328	2456	3214	421	3360	2034	5963	4068	4750
ENSG00000090054	4658	3921	4424	4479	3780	4579	1756	4196	4165	2907	3554	2625	2743	5252	5141	3272	1441	4975	2896	2430	2755	3128	3928	2388	5047	1697	5374
ENSG00000090060	9629	9000	7137	10385	8165	8723	5590	9052	8737	6337	7297	7171	5032	9543	9363	9005	4614	12713	7491	8310	7577	9562	8365	5456	12763	4955	14232
ENSG00000090061	479	404	448	635	506	490	227	429	487	309	359	455	306	499	484	430	151	725	354	346	295	280	506	306	720	194	825
ENSG00000090097	4244	4673	6029	4136	3675	3841	3676	3612	3612	1988	2838	3096	2031	3621	2506	4014	2875	4620	2973	3281	4113	138	1944	2050	4299	1727	4128
ENSG00000090104	10	4	6	6	0	6	0	8	0	0	0	4	2	4	2	36	16	20	6	4	2	0	0	8	2	0	0
ENSG00000090238	2027	2416	3020	1482	1298	1429	2005	1431	1294	905	1580	1946	1134	2362	950	857	918	602	1689	1738	2530	123	1116	815	2090	1031	1997
ENSG00000090263	594	817	606	569	518	561	891	688	541	496	850	697	682	784	717	1253	706	998	565	745	763	420	771	620	1015	682	1108
ENSG00000090266	1470	1817	1879	1363	1259	1279	1723	1369	1402	832	1525	1447	1288	1633	1297	1791	1531	1851	1397	1824	2129	1094	1262	1347	2283	1146	2330
ENSG00000090273	3934	4615	5104	4273	4013	3841	4412	4151	4146	1894	3689	3922	3417	4799	2769	5502	4284	5669	3231	3757	4269	695	3118	3771	6118	3998	5871
ENSG00000090316	5756	5498	6733	5491	4566	5019	3209	5175	4646	3342	4182	4056	2920	5922	4712	3831	2024	5309	3445	3360	4012	1496	3811	2422	6338	2504	5727
ENSG00000090339	2543	3399	7461	3120	2647	3357	1136	2917	2488	7475	1313	1174	1695	2136	3105	1684	1810	1889	2201	2251	1676	547	2720	1547	4504	3446	1570
ENSG00000090372	5555	6346	8135	5907	4613	5486	4691	5197	4760	3742	5085	5822	3651	6996	4446	4299	2597	5706	4213	3989	5304	385	3646	2897	7095	3906	5785
ENSG00000090376	974	558	572	2351	2298	2456	889	2097	2333	2377	2182	2266	1128	2461	2777	1069	1391	698	1062	1236	586	1906	1336	1045	5200	3369	2902
ENSG00000090432	2193	2076	3295	1870	1746	1973	948	1796	1832	1099	2044	1876	1156	2575	1660	1266	755	2059	1570	1346	1821	642	1936	1159	2293	851	2215
ENSG00000090447	573	502	538	582	538	815	529	773	589	300	475	578	426	672	329	465	310	424	438	307	376	29	188	245	931	783	896
ENSG00000090470	1906	2052	1841	1920	1540	1724	1466	1633	1677	713	1493	1444	1021	1767	1304	1524	766	1715	1156	1538	1565	648	995	693	1979	1141	2088
ENSG00000090487	3943	4260	3535	4368	3230	3676	3555	3727	3819	3205	5226	4218	3748	5657	4767	4164	2194	4212	3335	4208	4069	2554	2607	1896	6701	4012	6184
ENSG00000090512	0	0	0	2	0	19	2	11	0	0	0	7	0	2	3	1	0	0	14	1	0	0	0	0	0	0	0
ENSG00000090520	2695	2874	3470	2352	2077	2253	1911	2346	2329	1373	2331	2263	1621	2592	2358	3004	1515	3455	1601	1526	1940	3005	2544	1817	4056	3484	2602
ENSG00000090530	1706	2712	5031	958	617	976	441	943	696	5119	725	689	1643	1186	7346	1469	988	3249	1268	1126	1338	1002	1291	899	3180	732	1717
ENSG00000090534	24	13	25	32	8	42	15	33	26	22	54	56	11	15	8	2	4	6	7	6	17	0	9	4	30	4	44
ENSG00000090539	253	246	481	634	524	734	440	572	570	1448	1805	1860	801	863	653	86	60	134	144	151	208	0	84	40	832	176	1156
ENSG00000090554	54	45	63	54	57	137	28	112	43	35	35	30	33	46	29	43	53	17	60	31	26	0	22	22	61	56	18
ENSG00000090565	4770	5235	7472	4229	3274	3537	3061	3606	3117	3285	3734	4256	3311	6668	4391	2472	1747	3751	3591	3383	4394	596	2447	1891	5538	2896	5463
ENSG00000090581	3845	4328	6045	3764	3317	3652	4361	3888	3481	3173	5160	5156	4173	6108	4101	2739	2196	2437	2496	2627	3378	509	2065	1741	3357	2494	3315
ENSG00000090612	907	896	760	809	693	751	579	732	751	546	769	623	478	908	1071	1039	661	1202	712	681	581	941	908	621	769	521	890
ENSG00000090615	7418	7554	11064	8318	6762	7875	4926	7795	6653	6482	5634	5803	5763	8569	7734	7081	4647	7527	5883	5531	6576	3919	6922	5624	9524	6377	8374
ENSG00000090621	8089	9611	9359	9053	7741	7575	7884	7740	8303	4660	6397	7130	4472	7435	6209	8607	5117	9402	6454	8030	7528	4150	7073	5309	12546	6115	12591
ENSG00000090659	0	2	0	0	2	66	10	32	0	0	2	0	4	0	7	2	2	0	11	9	2	0	0	0	2	0	2
ENSG00000090661	107	171	356	52	37	326	71	287	52	194	95	84	136	129	253	31	14	72	181	85	99	24	113	29	196	84	97
ENSG00000090674	2107	2156	4330	2131	1500	2074	1629	1782	1605	2121	2891	3263	1810	3592	2322	1344	682	1562	1369	1302	1867	165	1513	757	2105	899	1961
ENSG00000090686	5227	5235	6222	5319	4432	5076	2956	4687	4676	4394	4993	5121	3463	6119	6542	3638	1738	4963	3286	3084	3830	6224	4488	2463	7310	2436	8839
ENSG00000090776	2801	2536	3844	3432	3069	3297	2578	3639	3715	1296	2222	2075	1327	2694	1461	1174	830	1792	1642	1286	1935	146	1453	924	1948	720	2174
ENSG00000090857	2247	1736	2721	2165	1569	2164	998	1619	1595	1850	1263	1233	1032	2492	3400	852	550	2035	1413	937	1260	1685	2579	872	2846	759	2307
ENSG00000090861	12869	11808	15806	15890	14387	14109	9473	13093	14002	7375	10629	10180	7855	20457	16607	9205	4657	13991	7137	7156	8727	2893	6919	5519	20661	9302	19031
ENSG00000090863	23431	19560	38629	28031	24168	27273	11817	22204	22979	28852	25198	22379	14750	28726	28601	14675	9850	28133	16037	19092	23076	14463	22779	12297	26555	11519	26090
ENSG00000090889	595	519	469	1162	1029	982	442	990	1164	64	141	173	107	448	339	1811	644	2460	399	549	573	729	909	976	1569	206	2478
ENSG00000090905	11332	10198	12280	10674	8198	9207	5206	7511	7658	6668	6706	6830	4139	11435	8971	7580	2803	11716	5291	4340	5634	6142	6505	3917	9951	2951	11391
ENSG00000090924	9449	8822	13721	7693	5663	6849	3951	5443	5132	4627	4107	4556	3189	9907	7683	4654	2707	7136	4751	3892	5952	1018	5178	2746	7640	1726	7621
ENSG00000090932	11	10	16	14	0	195	16	159	5	6	8	2	8	34	6	23	14	4	78	29	24	0	12	8	25	14	29
ENSG00000090971	1751	2169	2898	1262	1012	1155	1247	1328	994	1049	1281	1313	1305	1865	1179	1759	1925	1902	1599	1588	2135	72	820	1178	1638	1439	1428
ENSG00000090975	3105	3191	4920	1684	923	1313	616	1034	1101	688	1076	962	507	2606	1064	2737	1477	5057	2321	1516	2674	148	1086	1526	1556	289	1172
ENSG00000090989	3443	2638	2770	3665	3118	3481	1708	3294	3528	1686	2094	1890	1331	3580	3502	2886	1412	3745	2013	1633	1796	3320	2508	1913	3600	1220	4137
ENSG00000091009	853	873	574	817	662	736	644	870	778	481	663	532	479	733	712	1114	512	1054	677	763	639	988	713	565	853	484	1087
ENSG00000091010	5	3	2	2	0	3	0	5	0	1	2	1	1	6	0	6	0	0	0	0	0	0	0	0	0	6	3
ENSG00000091039	7976	5859	4099	8526	6975	7525	3254	6962	7603	2213	3020	2360	1937	5486	6007	5714	3056	9323	5881	5762	4901	15755	8900	4433	8315	4024	7293
ENSG00000091073	859	876	1322	575	490	683	564	682	450	430	553	680	364	882	547	763	430	713	612	640	850	63	534	430	832	584	781
ENSG00000091106	45	46	65	49	69	109	69	94	85	40	67	49	54	60	118	50	14	35	32	45	38	35	63	14	91	37	56
ENSG00000091127	815	790	672	1189	933	1119	628	1014	1036	718	888	948	587	1119	1200	835	446	941	404	428	535	807	899	539	1576	864	1543
ENSG00000091128	45	61	54	48	13	68	32	75	20	15	13	13	8	27	28	74	58	110	76	52	54	52	42	27	46	29	33
ENSG00000091129	303	342	593	396	385	577	183	512	499	662	477	433	489	269	2796	412	375	301	446	462	183	2025	1013	492	5013	3992	665
ENSG00000091136	117218	120817	230755	117800	98371	115000	61423	97126	92294	162468	129414	114194	77312	187361	160913	61104	33211	80989	68553	72401	96786	36873	65271	34149	98588	53794	77296
ENSG00000091137	31	38	30	64	55	90	18	91	60	22	14	22	18	42	76	29	24	26	27	31	34	350	110	35	65	46	48
ENSG00000091138	0	3	4	0	2	28	2	11	0	0	0	0	0	0	2	1	0	0	22	8	1	0	0	0	6	0	0
ENSG00000091140	3585	3246	2868	4021	3188	3235	1563	3561	3565	1641	2306	1897	1530	3418	3667	3666	1619	5380	2610	3013	2386	4499	3258	2350	4505	1205	5198
ENSG00000091157	1131	890	1083	1418	1160	1441	439	1051	1106	747	845	722	432	1468	1443	768	421	1765	827	642	746	955	1017	623	1345	358	1585
ENSG00000091164	3462	4128	3200	3029	2469	2757	3065	2809	2970	1384	2507	2585	1889	3041	2202	4251	2248	3972	2772	3596	3490	2143	2578	2191	3496	1906	3716
ENSG00000091181	0	0	3	2	2	20	6	19	0	0	0	0	0	2	3	4	0	2	8	9	0	0	3	0	4	0	0
ENSG00000091262	365	415	864	294	204	665	344	590	170	582	626	580	336	657	456	351	265	268	434	394	404	14	105	203	287	143	210
ENSG00000091317	5093	4030	3517	4464	3543	4148	2130	4422	4162	1852	3131	2183	2761	4829	5266	4811	2408	6797	3848	3500	3618	6950	4530	2951	4914	1419	6417
ENSG00000091409	1130	1200	1566	1601	1377	1523	284	1249	1522	640	240	148	571	491	3467	1817	883	5759	768	1311	1259	736	1202	1696	1946	238	1804
ENSG00000091428	135	139	125	70	44	92	15	76	72	69	74	69	27	110	93	281	114	308	107	76	119	150	106	113	79	48	8
ENSG00000091436	7259	6016	4479	8340	6909	6946	3370	6443	7746	2393	3805	3348	3215	7234	6412	4625	2872	7360	6737	6592	5613	4223	4022	2899	8530	2468	11114
ENSG00000091483	3581	3914	3875	4659	3939	4121	4717	4596	4470	1906	3630	3318	2131	3921	3105	4759	1808	4731	2603	3549	3158	4296	4814	2518	5306	2340	6254
ENSG00000091490	3988	4152	5476	1856	1102	1674	702	1253	976	566	946	822	525	2536	987	3336	1501	6259	3801	2638	3481	5016	6575	2715	2577	191	3138
ENSG00000091513	60	43	97	24	19	196	49	183	23	32	37	49	36	58	62	36	16	13	84	33	14	0	34	5	34	20	28
ENSG00000091527	11409	10122	9008	14212	11896	11852	6479	11533	13216	4390	6382	6141	4899	9978	10094	8967	5267	13177	8237	9337	7798	6708	10025	6738	16712	6318	19771
ENSG00000091536	331	294	416	258	148	815	215	646	114	99	172	163	58	309	158	189	79	106	400	121	155	10	50	79	157	62	150
ENSG00000091542	3086	3545	3000	3291	2918	3059	2358	3174	3095	2094	3637	3564	2465	3464	2984	2767	2227	3402	3176	3164	3900	1710	3633	2651	4132	2203	3576
ENSG00000091583	0	0	1	0	2	16	3	23	0	0	0	0	0	4	0	1	2	0	7	5	2	0	0	0	2	0	5
ENSG00000091592	7814	8475	10847	5286	3780	4863	3473	4282	3536	2850	3814	4627	2398	6619	2383	4105	2663	4926	4979	3767	6513	1459	4857	2909	5283	2527	5045
ENSG00000091622	464	583	1285	547	480	583	254	508	378	174	183	142	193	382	565	202	74	273	402	224	263	4	155	63	828	219	850
ENSG00000091640	3536	3796	5399	3185	2793	3269	3782	3418	2680	3138	4195	5350	3020	3935	2082	3397	2828	2748	2666	2971	4158	371	2082	1982	3650	3271	2961
ENSG00000091651	479	417	465	634	573	681	477	622	701	136	192	228	212	421	453	1256	537	898	307	342	371	755	532	513	1110	450	1068
ENSG00000091656	1439	883	832	2271	2228	2253	813	1789	2144	975	891	778	635	1849	1821	584	291	1248	1024	870	718	2423	2319	710	2002	323	2925
ENSG00000091704	12	11	10	11	8	66	22	76	4	11	21	25	13	34	14	8	0	2	45	16	1	0	6	0	10	0	8
ENSG00000091732	931	961	1239	1082	852	911	871	967	916	535	991	1123	623	1080	816	1211	749	1327	773	823	1036	684	804	593	1265	610	1442
ENSG00000091831	63	38	48	219	230	208	75	249	201	252	176	166	122	185	226	24	12	45	55	22	29	194	128	18	129	12	172
ENSG00000091844	823	544	422	1196	983	1016	375	917	1098	141	229	209	126	387	310	1324	806	1540	548	616	573	626	411	785	729	359	709
ENSG00000091879	74	74	225	43	12	67	19	41	21	32	20	17	36	61	56	48	23	70	166	116	147	60	59	48	65	20	8
ENSG00000091947	1325	1446	2008	1307	1081	1253	1206	1165	1163	817	1229	1266	940	1480	1112	1675	1380	1694	1146	1440	1412	307	972	971	1833	1232	1547
ENSG00000091972	177	287	164	52	21	67	24	52	22	109	71	72	57	160	126	69	42	132	106	116	116	1879	1890	544	94	2	90
ENSG00000091986	81686	77338	108304	65218	52247	63563	27001	58216	50095	142345	165542	131758	108289	199734	172576	19774	12705	34224	49237	39016	47821	66721	90957	29056	53304	7429	80905
ENSG00000092010	5371	6411	5677	6350	5651	5390	7835	6456	5861	1623	4209	3568	3003	4941	2480	6547	3765	5283	4299	5753	5374	2397	3267	3181	6132	4951	6273
ENSG00000092020	1092	929	922	1031	779	866	494	950	803	566	656	560	415	844	907	877	486	1277	871	1068	884	1585	837	602	993	346	1133
ENSG00000092036	231	221	226	265	210	273	133	274	230	162	245	221	148	354	237	226	136	304	201	184	236	136	208	133	433	125	445
ENSG00000092051	4	5	12	8	13	164	24	93	2	7	13	5	6	16	17	20	1	0	55	21	6	0	4	4	6	0	13
ENSG00000092054	2	3	0	10	0	89	6	58	0	1	0	4	2	8	0	24	0	0	27	4	2	0	2	0	2	0	0
ENSG00000092067	2	6	0	0	4	15	2	28	0	0	10	0	0	0	0	4	0	2	12	12	0	0	0	0	0	0	0
ENSG00000092068	468	320	490	1527	1765	1697	1476	1662	1768	1975	2539	2627	1438	2139	2618	353	194	441	627	939	896	6	388	256	2069	873	2429
ENSG00000092094	1749	1782	2750	1327	1127	1261	1243	1039	1050	1120	1158	1250	1046	1946	1844	1342	902	1338	935	915	1381	524	1078	731	1558	663	1460
ENSG00000092096	408	322	638	377	353	410	303	336	332	426	411	526	386	603	288	193	209	297	288	264	455	28	270	247	475	298	316
ENSG00000092098	1384	1162	1846	1511	1343	1476	566	1263	1197	1026	1168	1107	764	1659	1455	671	383	1290	703	525	810	149	975	483	1651	580	1363
ENSG00000092108	3879	4154	3688	3613	3059	3464	3274	3654	3389	2296	3276	3378	2137	3434	3383	4986	2471	4766	2798	3423	3407	4768	3733	2403	4368	2154	4842
ENSG00000092140	1409	1099	1072	1517	1299	1611	598	1313	1494	942	782	799	630	1464	1822	1744	737	2281	973	898	933	3131	1517	1089	2224	649	2685
ENSG00000092148	10623	8363	9347	12571	10125	11340	4660	10264	11200	7572	7178	6382	4849	11986	13522	6075	3010	13441	7285	5162	5617	9874	8412	4796	11625	3324	13273
ENSG00000092199	17787	20883	19397	18876	15835	17153	18446	17933	17500	9478	16562	14753	13212	18374	13709	28190	15966	26391	14580	17797	18088	8412	14361	13404	24599	12837	27887
ENSG00000092200	31	21	16	14	13	116	36	111	17	14	12	36	15	24	29	21	10	21	28	45	21	10	10	10	16	16	13
ENSG00000092201	7056	6231	7348	7816	7119	7558	3743	6666	8274	4475	5681	5231	3677	8776	7461	6264	3070	9478	4331	4046	4313	5305	5730	4174	10408	3555	11707
ENSG00000092203	4045	3925	4088	3766	3040	3333	2343	3137	3277	2046	3045	2815	1952	4121	3447	3249	1711	4793	2665	2737	3127	1843	3124	1845	4921	1502	5211
ENSG00000092208	234	262	208	268	222	294	162	319	227	139	301	187	176	310	263	270	164	355	231	230	209	328	285	223	370	111	363
ENSG00000092295	117	145	187	114	121	169	147	184	129	132	123	104	68	108	197	66	70	93	76	79	145	10	179	70	224	210	188
ENSG00000092330	1850	1780	2047	2145	1885	1906	1280	2297	2181	1042	1889	1794	1199	2507	1675	1387	744	1860	1424	1639	1713	580	1600	993	2244	923	2340
ENSG00000092345	6	2	2	23	16	6	8	18	18	0	0	0	2	0	2	85	70	18	32	44	20	6	33	90	271	402	0
ENSG00000092377	0	0	4	0	0	16	6	10	0	0	0	0	0	0	0	3	0	0	18	0	0	0	0	0	3	0	0
ENSG00000092421	669	800	1182	472	256	461	184	443	225	900	350	271	320	405	1129	244	117	576	448	295	459	76	232	114	574	51	516
ENSG00000092439	5194	4703	4913	5791	4752	5689	2720	4975	5361	3811	3904	3851	2697	6054	6407	3113	1341	4783	3088	2564	2939	4730	3819	2118	5885	2264	5957
ENSG00000092445	2584	2571	4574	3091	2240	3113	1700	2734	2508	831	1094	905	999	2803	2067	1428	907	2100	1683	1692	1978	114	965	861	3466	1352	3156
ENSG00000092470	421	353	358	740	628	625	311	661	830	119	160	170	158	470	370	715	324	781	366	443	343	315	338	375	1050	238	1523
ENSG00000092529	131	96	134	109	98	87	46	67	81	130	125	144	74	163	89	31	17	31	60	51	37	25	40	26	61	40	63
ENSG00000092531	1455	1315	1291	1373	1341	1498	693	1492	1435	983	1002	856	742	1580	1707	1214	583	1952	1241	1284	1243	1954	2196	1021	2445	911	2437
ENSG00000092607	590	370	608	2095	2171	2131	1547	2176	2427	933	1013	983	555	1044	1233	142	83	241	453	862	601	144	469	195	1910	585	1540
ENSG00000092621	8271	7473	8190	13189	12382	12786	12053	13604	12255	8479	15226	15653	11852	15955	8368	11459	5695	12960	5811	6261	7520	1884	7521	6118	16849	8232	17034
ENSG00000092758	81	38	104	110	153	167	86	194	105	1533	1442	1778	571	113	90	104	83	210	116	163	325	0	243	141	262	32	67
ENSG00000092820	3803	4523	5461	3916	3259	3519	2190	3531	3340	1680	1518	2025	2252	3352	8441	4840	2560	6123	2448	2730	2933	2069	3812	2904	7677	1358	8160
ENSG00000092841	22614	30494	34974	19430	15305	16444	20344	18146	16184	7507	13403	14304	15940	22542	17309	30750	29274	26934	22406	25795	30272	8825	28030	26070	33857	13699	38420
ENSG00000092847	2969	2623	3402	2908	2224	2746	1548	2297	2561	2207	2133	2135	1529	3262	3073	2195	1349	3801	2445	2410	2644	1197	2161	1574	3159	1048	3202
ENSG00000092850	27	25	22	6	6	115	18	97	8	12	18	6	4	17	12	33	1	22	91	34	19	0	2	13	8	4	2
ENSG00000092853	265	148	122	824	829	748	141	556	822	66	67	27	15	229	259	382	178	966	155	215	162	538	404	277	956	86	1524
ENSG00000092871	792	782	772	651	571	576	272	527	497	408	415	451	326	639	706	637	348	916	639	547	576	166	382	407	765	265	877
ENSG00000092929	142	160	184	152	118	443	137	338	105	121	176	196	155	256	165	105	75	85	196	91	124	0	96	79	190	66	139
ENSG00000092931	1157	1068	1593	1078	932	1231	682	1146	1123	894	1010	1012	700	1423	1271	772	538	1151	1107	864	1029	1324	1271	673	923	563	1068
ENSG00000092964	10769	10478	10842	17088	15315	15820	9967	14438	15633	7193	11565	10113	7870	15892	11942	8332	5881	10066	9056	9058	9384	7865	10452	6975	10352	2930	12385
ENSG00000092969	935	1108	1500	472	184	368	138	367	268	1494	429	253	645	659	5236	469	185	1539	814	609	678	4259	3559	1032	874	156	94
ENSG00000092978	1035	1025	1008	916	816	1029	590	892	898	711	720	721	557	1154	1056	1022	458	1289	658	548	827	952	915	552	962	424	969
ENSG00000093000	3697	3196	3232	3790	2888	3262	1920	2831	3363	2160	2479	2284	1662	3940	3897	2952	1204	4170	2293	2364	2328	2426	2721	1860	4229	1113	5137
ENSG00000093009	245	182	233	666	560	588	357	531	561	40	62	125	62	255	172	790	395	778	239	286	269	296	364	413	1084	468	1461
ENSG00000093010	9055	10530	13600	7144	6121	6795	9101	7962	6647	3372	7814	9634	5694	9709	4774	8907	4931	8573	7002	7534	10205	1524	6474	4535	10669	8236	10176
ENSG00000093072	250	280	247	746	713	862	453	819	735	516	488	636	319	377	650	224	180	82	336	307	180	240	756	232	1566	275	1992
ENSG00000093100	16	12	17	22	31	37	3	56	15	21	4	15	7	33	37	7	4	29	15	0	2	24	20	16	44	13	38
ENSG00000093134	32	32	88	6	0	6	6	0	0	0	10	6	0	24	0	14	30	4	31	48	60	2	6	14	110	137	0
ENSG00000093144	3174	2835	2511	3122	2557	2940	1992	2936	3052	2247	3251	2774	2580	4131	4105	3208	1683	3716	2512	2997	2662	3637	2840	1987	4485	2312	4950
ENSG00000093167	4241	4372	4078	5912	5223	5374	5174	5739	5898	3105	3875	4424	3264	4606	4389	4895	3035	4314	3450	3955	4285	1838	3698	2636	7176	4276	6667
ENSG00000093183	2811	2295	2406	3599	3033	3320	1461	3291	3412	1770	2140	1911	1730	3513	3702	2298	1096	3638	2323	2378	2196	2529	3060	1699	4118	1226	4743
ENSG00000093217	165	122	147	370	274	381	95	273	278	120	156	117	111	296	218	188	103	257	143	137	109	84	178	127	378	140	433
ENSG00000094631	2853	2638	4716	2702	2437	2979	2195	2522	2213	3300	3185	3808	2295	4741	3534	2207	1219	2669	1842	1477	2511	498	1991	1299	4015	2592	2858
ENSG00000094661	2	0	0	0	0	13	4	6	0	0	0	0	0	0	2	6	0	0	5	20	0	0	0	0	0	2	2
ENSG00000094755	5	6	0	2	0	18	8	7	1	1	4	0	22	2	36	24	8	0	12	0	3	0	0	16	9	0	0
ENSG00000094804	500	386	469	1166	1091	1175	555	1097	1149	140	203	270	172	392	551	1311	468	1254	313	527	428	664	913	679	2216	849	2339
ENSG00000094841	447	584	414	520	430	385	403	416	477	248	452	358	329	485	466	589	292	713	487	523	419	607	611	372	494	184	634
ENSG00000094880	1611	1623	1632	1747	1443	1702	951	1382	1571	929	1427	1169	847	1895	1582	1847	865	2536	1213	1142	1348	1504	1661	976	2326	792	2753
ENSG00000094914	3227	3648	5648	2640	2134	2509	2724	2364	2072	2359	3146	3557	1665	3740	2456	2860	1812	2596	2108	2409	3419	427	2110	1561	3420	1870	3093
ENSG00000094916	6103	5464	5501	9252	7950	8207	4719	7013	7968	3258	3611	3965	3345	6018	6280	7027	4212	10613	4883	6043	5249	6742	6807	5146	8956	3214	11772
ENSG00000094963	7492	8348	6910	2169	153	1049	695	874	166	34	1901	1587	538	5279	45	378	188	511	6046	3821	5720	1542	2223	319	82	22	176
ENSG00000094975	2966	2609	2783	2925	2316	2827	1346	2680	2732	1856	1225	1237	1166	2383	4297	2626	1732	4543	2039	1951	1936	4898	3219	2071	3926	1528	3449
ENSG00000095002	1340	1455	1230	1700	1388	1495	973	1316	1512	396	639	582	387	1080	897	1586	758	2094	847	1034	954	1066	935	830	1902	530	2739
ENSG00000095015	1092	938	882	650	444	503	132	475	423	267	251	132	163	875	856	540	244	1028	747	359	540	1834	1137	487	833	148	950
ENSG00000095059	2196	2287	2865	2229	1987	2148	2228	2141	1970	1503	2051	2126	1315	2640	1501	2327	1341	2383	1725	1876	2304	495	1811	1339	2874	2060	2260
ENSG00000095066	1710	1762	3038	1443	1117	2118	653	2019	1081	1635	1550	1890	1008	2318	1590	817	849	1214	1494	1178	1942	173	1041	945	2269	900	1719
ENSG00000095110	8	3	4	0	1	10	2	6	5	2	0	2	0	10	2	2	1	0	4	3	0	0	8	0	3	0	5
ENSG00000095139	13360	11945	11627	13233	11128	12443	6931	10976	11952	5942	9073	9028	5890	11958	9971	12702	6404	19505	9943	10873	10331	15384	14497	7567	15533	5781	18093
ENSG00000095203	48	91	58	19	10	73	10	74	2	61	23	22	16	23	121	23	22	36	46	24	47	160	124	47	68	8	48
ENSG00000095209	505	367	276	327	269	434	250	373	342	340	542	411	421	790	894	630	234	859	394	452	346	540	553	390	831	764	464
ENSG00000095261	3136	2872	2619	3692	2723	3054	2010	3048	3156	2183	2719	2998	1844	3334	3296	3534	1408	4145	2422	2907	2650	2764	2619	1811	3863	1544	4740
ENSG00000095303	17286	13180	27792	11305	7666	10649	4037	9291	8180	8673	11898	9431	5935	19070	6778	20248	14335	35888	18964	17988	19907	20218	27164	17659	39530	27863	25622
ENSG00000095319	5457	4735	8016	7770	6635	7287	4788	6025	6702	4341	4607	4829	2733	6563	5742	4402	2017	6875	2948	2790	3212	1988	3829	2275	7402	2877	6959
ENSG00000095321	3860	3813	4522	3784	3122	3266	2737	3163	3330	2095	3261	3733	2187	5117	2894	2306	1589	3366	3206	3183	3465	299	2572	1661	4076	1524	3626
ENSG00000095370	17	70	139	15	5	210	40	187	0	114	16	6	64	18	172	36	4	27	126	59	12	0	28	8	60	26	8
ENSG00000095380	1329	1544	1465	1279	1058	1215	1236	1297	1198	586	1004	1047	728	1381	817	1552	868	1700	1007	1222	1254	538	1404	990	2345	1272	2201
ENSG00000095383	2063	1878	2431	2703	2453	2525	1622	2283	2410	1316	2276	2380	1796	4266	3039	1043	585	996	1091	870	1396	139	1096	517	2582	523	3307
ENSG00000095397	609	581	852	653	431	573	377	477	482	701	616	708	383	762	654	229	123	416	470	245	470	19	360	189	672	257	419
ENSG00000095464	59	38	50	58	40	67	15	54	43	65	35	43	24	39	52	37	11	25	16	45	25	15	37	15	84	24	73
ENSG00000095485	807	745	969	714	632	668	427	650	662	453	520	453	461	830	769	926	841	1289	651	692	556	555	625	742	1253	539	1185
ENSG00000095539	505	515	800	311	217	307	135	224	233	382	352	395	201	576	422	345	281	483	371	376	444	48	264	251	482	112	564
ENSG00000095564	5959	5010	5490	7060	5802	6780	2104	5474	6322	5069	3539	4310	1505	6115	6309	2582	1198	5510	2695	1828	2931	5175	4728	2152	7793	1818	6428
ENSG00000095574	949	811	633	938	821	948	497	903	877	603	599	528	472	879	1056	619	326	929	741	832	696	1366	947	579	1147	462	1314
ENSG00000095585	7	9	5	1	0	30	6	37	6	0	3	6	2	8	4	3	0	2	22	7	12	0	0	0	4	0	0
ENSG00000095587	12	51	137	16	16	102	35	143	13	38	11	9	66	12	571	15	2	24	106	48	30	6	11	0	120	6	23
ENSG00000095627	8	6	0	20	9	55	5	45	18	2	0	0	0	3	5	2	4	0	17	2	2	230	99	37	4	0	20
ENSG00000095637	38	44	44	52	28	136	61	112	51	326	348	348	151	105	270	37	20	92	82	34	58	245	286	86	302	0	377
ENSG00000095713	0	4	5	4	0	31	9	38	6	21	1	6	12	4	15	9	0	12	10	14	0	0	0	0	16	0	2
ENSG00000095739	391	515	511	168	88	119	141	180	97	646	134	128	176	238	454	208	134	603	445	497	646	2152	3938	1255	762	26	640
ENSG00000095752	669	692	1223	376	224	357	279	329	180	238	206	298	348	598	979	950	581	925	500	606	752	212	503	611	1773	2223	587
ENSG00000095777	2	4	3	0	2	47	0	37	0	4	0	0	0	0	1	2	0	0	29	0	0	0	0	0	2	0	2
ENSG00000095787	6857	6093	5723	7548	6095	6755	3155	6112	7029	4380	5180	5229	3465	7434	6678	5084	2632	8202	5056	5297	5116	4877	6902	3729	9269	3023	9015
ENSG00000095794	592	801	651	582	529	605	511	651	596	499	633	670	554	688	936	1104	429	1126	581	858	786	988	708	582	852	377	757
ENSG00000095906	2185	2917	3529	2018	1643	1668	1996	1863	1725	1378	1978	2158	1768	2460	1438	1981	1468	2185	1794	1901	2570	102	1583	1452	3214	1800	2421
[truncated: 30,190 more rows]

## Sheet: RLD
PrimaryID	A1	A2	A3	A13	A14	A15	A7	A8	A9	A10	A11	A12	A4	A5	A6	A27	A25	A26	A19	A20	A21	A22	A23	A24	A18	A17	A16
ENSG00000000003	10.9938	11.2262	11.3458	10.2285	10.0842	10.1846	10.558	10.2468	10.0514	10.2887	10.5247	10.1749	10.56	10.6937	10.724	10.935	10.9248	10.6367	11.0111	11.2352	11.1932	11.4412	10.6565	10.4971	10.1546	10.0965	10.025
ENSG00000000419	10.2923	10.5401	10.1103	10.4135	10.5926	10.3485	10.7359	10.6175	10.6971	10.3183	11.0639	10.9437	11.0048	10.3792	10.4948	11.138	11.1069	10.7752	10.4359	10.7731	10.6563	11.3506	10.8138	10.9484	10.661	10.8739	10.7516
ENSG00000000457	9.3103	9.16261	9.35225	9.17269	9.23678	8.98811	8.70591	9.03072	9.09679	9.38118	9.16219	9.02685	8.67131	9.24133	9.42495	8.97617	8.49376	9.24882	9.35539	8.70502	9.04849	9.40747	9.10684	8.55287	9.08289	8.65421	9.03166
ENSG00000000460	7.64769	7.74571	7.61365	8.23684	8.74056	8.42451	7.97833	8.25392	8.32547	7.99448	7.70633	7.80735	7.64101	7.79409	8.08782	8.68199	7.82403	8.73829	7.44288	8.28335	7.78254	8.71556	8.28321	8.36088	8.57181	7.46882	8.89274
ENSG00000000938	5.47073	4.79745	5.12084	5.66529	5.75312	7.81579	6.79421	7.56034	5.99012	6.26119	5.75742	5.66645	5.53763	5.88793	5.32202	5.80835	5.86367	4.19562	6.97885	6.13396	5.00199	4.19562	5.41331	5.31828	5.61166	4.79093	5.0648
ENSG00000000971	13.872	13.7557	14.3341	13.3316	13.1843	13.2236	12.7265	13.2202	13.1589	14.0473	13.8401	13.5572	13.4389	14.1048	13.755	13.0929	12.9188	13.3973	13.6383	13.5743	13.7156	13.748	13.2241	12.9121	12.1937	12.4782	12.4451
ENSG00000001036	11.8719	11.8676	12.2097	12.1518	12.2657	12.1105	12.4444	12.1939	12.2679	12.1525	12.6279	12.4601	12.5268	12.1099	12.0173	12.6172	12.9428	12.3486	11.8234	12.2406	12.0024	11.1765	11.6076	12.2808	11.7622	12.1899	11.8343
ENSG00000001084	11.3771	11.2456	11.0714	10.4485	10.0011	10.0972	9.47087	10.2019	9.87745	10.1623	10.2209	9.99435	10.11	10.7075	10.5716	11.4604	11.1412	11.6899	11.2389	11.1232	11.1428	10.6869	10.3859	11.0452	10.741	11.2656	9.88656
ENSG00000001167	10.7293	10.6275	10.4719	10.6183	10.5328	10.3494	10.1399	10.1534	10.3263	10.6023	10.2492	10.1113	9.93058	10.4879	10.6077	10.9507	10.4967	11.1667	10.58	10.4081	10.4706	10.7629	10.428	10.6749	10.3458	9.82916	10.178
ENSG00000001460	8.79494	8.53677	8.70963	8.36481	8.41499	8.60675	8.5822	8.48321	8.13009	7.83107	8.27689	8.4644	8.43081	8.64132	8.54018	9.20364	9.09567	9.13764	8.98944	8.93949	8.87858	7.55981	8.60322	8.59711	8.81969	8.99618	8.80023
ENSG00000001461	11.9458	11.761	11.9876	11.2263	10.8737	11.2542	10.5641	11.0503	10.885	10.6976	10.6739	10.8648	11.0729	11.3924	11.3771	11.6017	11.4417	12.2797	12.5701	12.0503	12.1321	11.723	12.1008	11.7099	10.989	9.85898	11.2001
ENSG00000001497	10.8232	10.8493	11.1527	10.8245	10.8849	10.6147	11.1628	10.6229	10.7878	11.0548	10.9679	11.0716	11.0566	10.9882	11.1208	11.0531	10.9966	10.9125	10.2708	10.5327	10.6163	10.0696	10.5718	10.7887	10.8136	10.8666	10.7255
ENSG00000001561	5.77107	6.10818	6.4975	5.21637	5.1231	5.21565	6.15482	5.39997	5.9437	7.06734	5.95638	5.5965	7.15131	5.98171	8.34117	6.48413	6.39102	6.33303	6.25217	7.11534	6.8071	9.37439	7.66633	7.21075	7.80524	5.80639	8.15816
ENSG00000001617	10.9505	10.8682	11.6251	10.0404	9.57392	9.96324	10.0093	10.0444	9.56501	10.9712	11.0639	10.8736	11.2183	11.7776	11.4055	10.5776	10.6519	10.979	11.0307	10.4927	10.8347	8.47426	9.95961	10.5202	10.709	11.0327	10.7738
ENSG00000001626	7.61823	7.57112	7.84188	6.54873	5.17734	6.19867	6.0397	5.75801	4.9111	6.87925	6.27745	5.76376	6.22369	7.01008	7.62756	7.17636	6.71762	7.59872	7.51977	7.35341	7.35618	6.23368	6.09444	6.75372	6.26899	4.79093	5.40755
ENSG00000001629	12.1807	11.9448	11.5483	12.2631	12.2839	12.0846	11.5276	12.2169	12.2679	11.9223	11.6828	11.6176	11.6712	11.9216	12.2774	11.8071	11.4724	12.2524	12.1426	11.8801	11.8355	13.4527	12.3768	11.908	11.9566	11.1816	12.1701
ENSG00000001630	7.37174	6.51092	6.41217	8.63503	8.87026	8.68988	6.30997	8.66889	8.76532	6.21098	6.35605	5.96336	7.35539	7.75078	7.74598	6.38174	6.22681	7.85524	7.23511	6.74195	6.3114	5.69167	7.65923	7.99745	8.476	8.28751	8.09418
ENSG00000001631	11.1581	11.0237	10.9302	11.0467	11.1411	11.057	10.7089	10.9342	11.2165	11.3005	11.1336	11.1005	10.9458	11.0833	11.22	11.0916	10.3626	11.0546	10.7763	10.7019	10.8849	11.6004	10.9434	10.855	10.8125	10.2412	11.0782
ENSG00000002016	9.70721	9.67653	9.98571	9.93626	9.91736	10.035	9.51408	9.94641	9.82864	10.2958	9.76374	9.58449	9.67896	10.1118	9.91983	9.62909	9.51543	9.6095	9.70605	8.88517	9.5861	9.89404	9.76334	9.62341	9.89166	9.9633	9.77694
ENSG00000002079	6.02805	6.05235	5.9469	5.87844	5.40782	8.06457	6.53339	8.31669	5.37227	5.16777	5.66044	5.63203	4.98865	5.96353	5.35957	6.1058	5.53987	5.11176	7.17267	6.13396	5.36573	5.02033	5.1274	5.55473	5.69864	6.0153	5.0648
ENSG00000002330	8.63174	9.16261	8.81802	8.70846	8.64828	8.48358	9.50151	8.88073	8.43338	8.39576	9.2056	9.11057	9.90089	8.99306	8.17033	8.87465	9.49505	8.45635	9.01598	9.15461	9.42271	5.99266	8.27399	9.11312	8.79631	9.21192	8.70374
ENSG00000002549	11.9143	11.8299	11.6173	12.0862	12.3504	11.9587	11.5865	12.4097	12.2541	10.802	11.4822	11.261	11.1261	11.5074	10.9079	11.4891	11.5168	11.4218	11.6986	11.5956	11.7179	11.3153	11.6379	11.6372	11.2235	10.6634	11.3893
ENSG00000002587	4.19562	5.04078	5.16054	4.19562	4.85699	6.19867	5.3637	6.49871	4.65089	4.72222	4.67676	4.19562	4.98865	5.24539	4.19562	5.32049	5.4061	5.34351	6.41039	5.36827	5.12286	4.19562	5.41331	5.44344	5.19912	4.79093	4.19562
ENSG00000002726	5.22059	4.9301	5.07911	4.71392	5.1231	7.27255	5.6925	7.18085	4.65089	5.34873	5.788	5.30662	5.16104	5.60167	5.24206	5.44587	4.19562	4.19562	6.39163	5.64978	4.19562	4.19562	4.19562	4.76747	5.12725	4.19562	4.97533
ENSG00000002745	8.98797	8.5863	8.40242	8.24066	8.0207	8.25015	7.51725	8.57264	8.08662	5.29231	6.61493	6.30553	6.33531	7.72116	5.8958	9.25069	9.07293	9.31959	8.92865	8.727	8.83277	7.18069	7.45271	8.79992	6.1456	6.05308	6.1935
ENSG00000002746	8.85637	8.24434	8.29871	9.78021	9.93768	9.76634	8.97716	9.33292	9.87037	8.48816	8.13044	8.56689	7.76951	8.54089	7.79622	8.79114	8.99281	9.57666	9.07606	8.82873	8.8482	5.64145	7.60112	8.82801	9.50844	8.98269	9.79487
ENSG00000002822	10.4348	10.4437	10.8898	10.5843	10.7641	10.5889	11.3644	10.7216	10.6826	9.98383	10.3275	10.4786	10.5229	10.365	9.88567	10.6167	10.7075	10.3953	10.2585	10.4959	10.7045	7.89647	9.72168	10.2958	10.3185	10.7308	10.5578
ENSG00000002834	14.2581	14.287	14.2459	14.2528	14.235	13.9872	13.9999	13.9946	14.1644	13.3086	13.5105	13.6233	13.8827	14.0407	13.852	14.0783	14.191	14.3341	14.1526	14.0861	14.1551	12.4078	14.3862	14.415	14.5372	13.6321	14.7985
ENSG00000002919	9.47914	9.56689	9.41956	9.45597	9.56462	9.74642	9.66152	9.7119	9.41744	9.34328	9.61644	9.6381	9.80339	9.2989	9.43899	9.63619	9.86145	9.49341	9.86198	9.54074	9.74607	9.65614	10.0186	9.89062	9.72404	9.65032	9.66074
ENSG00000002933	10.5956	10.7919	10.9432	8.97646	8.00972	8.66459	9.55116	9.14298	8.42178	9.42332	10.2912	10.573	10.5326	10.2288	8.67394	7.08432	7.88828	7.01751	11.1867	10.9216	11.5147	6.10168	8.70609	7.21075	6.79982	6.25858	7.23125
ENSG00000003056	11.3297	11.0995	11.3987	11.4371	11.4985	11.2504	10.0392	11.2558	11.4446	11.2546	11.2881	10.8808	11.2498	11.6334	11.681	10.8852	10.5437	11.6581	11.0242	10.407	10.7963	10.9905	11.4328	11.4178	11.4767	10.8968	11.404
ENSG00000003096	9.01515	8.99416	8.76249	9.04996	8.9611	8.88003	8.6339	9.01664	9.08216	8.22116	8.65455	8.37226	8.40075	9.12629	9.39287	10.5048	10.162	11.0136	9.27225	9.01879	9.28673	8.96721	8.43154	10.1589	7.93992	5.21285	7.9964
ENSG00000003137	10.1474	7.96363	8.69239	12.1811	12.6739	12.7007	11.166	12.3514	12.458	10.0987	8.5788	8.48967	8.29353	8.43593	8.26818	7.37014	6.98059	9.19524	9.67311	10.174	9.65609	8.51131	9.89211	9.39856	8.9351	6.48977	8.14419
ENSG00000003147	4.19562	5.99389	6.64277	4.61956	4.85699	5.63794	4.94623	5.43494	5.0953	7.83107	4.19562	4.87593	6.76533	5.20872	8.03778	4.19562	4.81403	6.07875	5.35861	5.45683	5.40751	4.19562	4.66754	5.31828	5.89076	4.79093	4.92605
ENSG00000003249	8.76054	9.66507	9.63566	7.78125	7.51365	7.81579	8.21321	8.10174	7.40065	8.8586	7.82311	8.42999	8.71102	7.98454	9.40006	8.89257	8.82871	9.07559	9.30369	9.10796	9.60256	5.19914	7.74887	8.40513	8.5104	6.25858	7.01489
ENSG00000003393	11.3648	11.1957	11.1943	11.5735	11.5616	11.4556	10.8414	11.4095	11.5955	11.4839	10.956	10.9908	11.137	11.2964	11.9555	10.9522	10.6535	11.417	10.962	10.8575	10.7747	11.8612	11.1917	11.0492	11.4261	10.9839	11.6113
ENSG00000003400	8.26681	8.08087	8.22173	8.3294	8.51135	8.77109	8.60122	8.55974	8.48258	8.00845	7.77618	7.98428	7.15131	7.81759	6.78084	7.73301	7.45028	7.89306	8.49322	8.49046	8.56399	9.45254	8.78275	8.41134	7.92426	7.80365	8.15816
ENSG00000003402	12.5919	12.4128	12.5744	12.3463	12.1899	12.16	11.963	12.0201	12.0863	12.9771	12.4405	12.5432	12.6628	12.4206	12.8037	11.7676	12.0859	11.9172	12.3339	12.2042	12.1779	12.8466	12.5526	12.2681	12.627	13.6385	12.1829
ENSG00000003436	12.868	12.8536	12.7844	12.6119	12.6109	12.5129	12.6322	12.558	12.6914	13.2645	13.2025	13.1025	13.1663	12.8531	13.0295	13.3745	13.6687	13.1049	12.8668	13.2282	12.9107	14.7218	13.4876	13.3072	11.4663	12.2591	11.5237
ENSG00000003509	10.0147	10.0968	10.2959	9.71739	9.62854	9.73568	10.1528	9.75914	9.6844	10.3432	9.98786	10.2774	9.93895	9.87756	10.2817	10.1775	10.2231	9.68111	9.75235	9.80597	9.95555	10.5064	9.83386	9.81319	9.51885	9.70059	9.55422
ENSG00000003756	13.0845	13.116	13.64	12.9655	12.9423	12.943	12.9623	12.8376	12.9502	13.7435	13.293	13.4545	12.9055	13.1771	13.1329	12.7967	12.7043	12.8096	12.4759	12.367	12.8607	13.3939	12.7428	12.6614	12.7306	12.3313	12.8164
ENSG00000003987	6.99136	6.98883	7.05937	6.5865	6.53588	7.22663	7.18934	6.99857	6.69089	7.30327	6.80487	6.81409	7.09145	6.52964	7.61515	7.29034	6.48047	6.71808	6.63279	6.84178	6.87042	8.92211	7.65923	7.13671	6.74614	6.89809	7.12727
ENSG00000003989	9.4126	8.89946	8.91458	7.90225	6.93153	7.62392	6.23474	7.27979	7.21393	6.44457	7.67007	6.62371	6.89463	7.90789	8.33365	8.67855	8.46606	9.69048	8.48901	8.08163	8.40595	13.6047	12.2925	10.8742	8.59418	8.88454	6.13449
ENSG00000004059	11.5861	11.8318	11.6453	11.2497	11.2879	10.8995	12.5061	11.3458	11.4317	11.008	11.8208	11.8616	11.9532	11.6892	11.1799	11.9277	11.8518	11.3246	11.6692	12.0244	12.121	9.22652	11.1696	11.5073	11.3801	11.3848	11.7123
ENSG00000004139	9.05934	8.7849	9.14004	8.92054	8.68315	9.30752	8.62463	9.25514	8.5866	8.80379	8.51518	8.46864	8.53411	8.87548	8.54668	8.27563	7.87777	8.73051	9.04204	8.33203	8.49109	7.9516	8.69233	8.42982	8.54909	8.12464	8.34678
ENSG00000004142	11.934	12.1319	12.0478	11.999	11.9866	11.7583	12.1879	11.8391	12.0795	11.5602	12.0679	12.1671	12.1189	11.9151	11.6025	12.3513	12.3823	12.3494	12.2067	12.3343	12.3572	10.4833	11.9314	12.1124	12.2609	12.2549	12.3889
ENSG00000004399	13.0227	12.8678	13.5549	13.8091	13.9384	13.8451	13.4701	13.7073	13.8039	14.9897	14.4427	14.2899	14.4138	14.5519	14.7134	12.136	12.3444	12.8484	12.9098	12.8353	13.0033	13.1471	14.4971	13.3977	13.6367	13.1909	13.6621
ENSG00000004455	11.5249	11.7256	11.5431	11.6599	11.7383	11.4779	11.9178	11.569	11.7282	11.6642	11.9002	11.8335	11.8416	11.7106	11.6949	12.337	12.6543	11.833	11.7139	11.9314	11.7288	12.7439	12.1625	12.068	11.985	12.2394	12.0651
ENSG00000004468	5.08777	5.1373	5.33574	4.92477	5.32235	6.53446	5.3637	6.45583	4.19562	6.87925	4.19562	4.87593	5.16104	4.89135	5.9399	5.3641	4.19562	5.96834	5.70616	5.36827	5.12286	5.34708	5.23308	4.19562	5.19912	4.79093	4.19562
ENSG00000004478	10.5745	10.88	10.7345	10.5394	10.4744	10.3765	10.6924	10.5019	10.4145	10.6573	10.9066	11.0855	11.0633	10.8377	10.6415	11.5349	11.3577	11.4583	10.6893	11.2069	11.1087	10.6514	11.2021	11.5956	11.2278	11.952	10.9039
ENSG00000004487	12.2276	12.2856	12.2258	11.9438	11.8362	11.7738	11.9055	11.8504	11.8971	12.0424	12.0864	11.9379	11.9271	12.1394	12.0085	12.2984	12.0819	12.5039	11.9522	12.1355	12.1505	12.2436	11.9579	12.0502	11.9573	11.8363	11.9618
ENSG00000004534	12.5008	12.5072	13.1055	12.4631	12.3938	12.5078	13.0983	12.4683	12.3423	13.2254	12.9413	13.1716	12.8663	12.7971	12.5304	12.6037	12.7131	12.1511	12.2166	12.6418	12.9728	11.8311	12.4703	12.3844	12.2794	13.4324	11.9893
ENSG00000004660	8.62881	8.21705	8.48202	9.67018	9.80804	9.79893	9.82986	9.81169	9.72576	8.26249	8.38771	8.37679	8.55609	8.55488	8.61637	8.38956	8.73326	7.8408	8.78167	8.82873	8.66162	6.40928	8.1534	8.52452	9.42645	9.56545	8.92773
ENSG00000004700	10.9778	10.2769	10.0489	11.5603	11.686	11.3934	9.69724	11.4335	11.6715	10.2395	9.97611	9.69523	9.54824	10.4376	10.5483	10.1969	9.73399	11.2106	10.5967	10.2016	10.0182	12.5197	11.3999	11.0581	10.7707	9.08723	11.1895
ENSG00000004766	10.2605	10.0235	9.90797	10.3168	10.2992	10.2782	9.93831	10.162	10.3721	10.1052	9.95234	9.70244	9.79188	10.0609	10.4083	10.2671	9.44283	10.3248	9.92242	9.82644	9.81358	11.296	10.3182	9.91481	9.95053	9.55638	10.3371
ENSG00000004776	11.8494	12.0926	11.1688	11.5934	11.7465	11.3027	12.5767	11.4427	11.7614	11.8023	12.8604	13.3226	12.6078	12.227	11.7651	11.3808	11.5236	10.578	11.5407	11.6621	11.8626	7.76915	11.0051	10.864	10.8246	9.56846	11.1321
ENSG00000004777	9.61554	9.47144	9.79734	10.0028	10.1726	9.99621	9.68395	9.68991	9.83592	8.85476	9.1596	9.42584	9.00249	9.76915	9.2549	9.64502	10.1468	9.39034	9.15512	8.60571	9.35092	6.1694	8.67844	9.51249	9.43472	8.18889	9.75077
ENSG00000004779	9.93164	10.3466	9.87021	9.88244	9.92756	9.90813	10.3197	9.99505	9.94501	9.55469	10.2431	10.1749	10.2794	9.66743	9.55948	10.7778	10.6882	10.3977	10.289	10.5594	10.5669	10.9303	10.4495	10.645	10.0871	10.0434	9.98453
ENSG00000004799	7.92732	7.97766	7.82382	6.05899	4.76962	5.96084	6.63243	5.15771	4.65089	5.78804	5.95638	5.79444	5.89188	7.20287	5.98245	5.62562	6.50899	6.30387	7.36156	7.87991	7.63995	8.8517	7.65923	7.15183	5.71936	4.79093	5.74685
ENSG00000004809	5.03819	4.9301	4.47894	5.03468	4.19562	6.21523	5.10995	6.33413	4.19562	4.19562	4.19562	4.19562	4.19562	5.08823	4.19562	5.00083	4.19562	4.19562	5.77032	4.68529	4.19562	4.19562	4.19562	4.19562	4.58145	4.19562	4.19562
ENSG00000004838	6.8338	6.05235	6.29363	6.6707	6.88332	7.89557	6.5538	8.05181	6.55127	6.86366	6.50036	6.77246	6.22369	6.65322	6.1756	6.50046	6.811	6.2435	7.12943	6.20254	6.79407	5.95406	6.26272	6.51262	6.04053	6.70925	6.22201
ENSG00000004846	4.71612	4.19562	4.59565	4.61956	4.66531	6.23157	5.10995	6.08898	4.19562	5.45255	4.67676	4.19562	5.48408	5.72044	6.69917	4.85586	4.19562	4.19562	5.31147	4.68529	4.66519	4.19562	4.53006	4.19562	4.80299	4.19562	4.19562
ENSG00000004864	9.49691	9.70478	9.41807	9.59185	9.66906	9.42748	9.11899	9.45795	9.63181	9.87802	9.46922	9.41271	9.37391	9.6815	10.2292	9.69177	9.34376	10.165	9.29168	9.28119	9.257	10.0592	9.57215	9.83409	9.74747	9.48486	9.50877
ENSG00000004866	10.0729	10.1242	10.351	9.8994	9.64453	9.64105	9.92142	9.66457	9.78867	9.90985	10.1792	10.232	9.69881	9.93313	10.0828	9.95288	9.65968	9.7785	9.74356	9.95905	10.1731	10.3001	10.5232	9.73877	10.1403	10.4466	10.3651
ENSG00000004897	12.1293	11.8972	11.6166	12.3467	12.3203	12.2556	11.987	12.2393	12.4289	12.0181	11.8569	11.891	11.8861	11.8501	12.0756	12.3791	12.1835	12.561	11.9643	12.0662	11.9067	13.4323	12.4695	12.2744	12.2144	11.8854	12.4888
ENSG00000004939	6.1387	5.75138	5.45559	5.43368	4.76962	8.68988	6.23474	8.72773	4.65089	4.19562	5.47687	5.14921	4.19562	5.92632	4.94349	5.88987	4.19562	4.19562	7.48611	6.53447	5.32206	4.19562	4.19562	4.19562	5.7597	4.19562	4.19562
ENSG00000004948	4.19562	5.64889	6.06798	4.19562	4.19562	4.61925	4.19562	5.15771	4.19562	7.09414	4.19562	4.19562	5.81309	4.19562	8.32611	4.19562	4.19562	5.68718	4.7888	4.19562	4.19562	5.19914	4.19562	4.19562	5.94277	4.19562	4.19562
ENSG00000004961	10.2328	10.29	9.96947	9.98586	10.0067	9.92003	10.1862	9.85845	10.127	10.0492	10.6212	10.3178	10.4574	10.1491	9.92607	10.3429	10.116	10.311	10.1825	10.4505	10.2424	10.9086	10.6378	10.3597	10.1679	10.3745	10.2561
ENSG00000004975	11.6332	11.6597	11.8652	11.7534	11.7478	11.7325	11.5709	11.7176	11.7568	11.6377	11.8952	11.9448	11.8471	12.0352	11.5462	11.3021	11.2167	11.3865	11.3872	11.1314	11.4505	8.28028	10.7017	11.1954	11.5058	11.6074	11.285
ENSG00000005001	5.47073	5.53588	5.58791	4.71392	4.93348	7.38814	5.97787	7.17228	4.83685	6.26119	5.39329	4.78613	4.75986	5.13037	5.15423	5.72067	5.81571	4.70326	6.85073	5.90216	4.93329	4.19562	4.19562	5.31828	5.56544	5.21285	4.19562
ENSG00000005007	12.7244	12.7304	13.1579	12.956	12.979	12.8796	12.7235	12.8447	12.894	13.0752	13.0415	13.0749	13.001	13.1409	12.9144	12.04	12.1616	12.4568	12.574	12.28	12.6079	10.5003	12.4416	12.3018	12.7428	12.596	12.6264
ENSG00000005020	10.6282	10.5148	10.0245	9.72421	9.5496	9.48311	9.3042	9.50407	9.74601	8.49807	9.18278	9.12138	8.7733	9.47229	8.22416	10.1065	10.0891	10.8198	10.7084	10.5107	10.3781	9.21161	9.61284	10.0872	9.07231	8.33792	9.40603
ENSG00000005022	11.8579	12.0124	11.6376	12.0595	12.0891	11.7692	12.0579	12.0186	12.1195	11.5501	12.3025	11.9629	12.2436	12.0169	11.8397	12.6602	12.7508	12.7307	12.094	12.4148	12.1412	13.2312	12.2333	12.5454	12.4903	12.2356	12.7239
ENSG00000005059	8.97188	8.94285	8.63683	9.75115	9.66558	9.19048	9.8218	9.35173	9.77357	7.52486	8.45286	8.26893	8.41285	8.63607	8.28775	10.1493	10.0076	9.88963	9.23006	9.76943	9.43502	10.4833	9.54183	9.68608	9.14306	7.42919	9.76335
ENSG00000005073	7.89338	7.08837	6.87578	9.25786	9.78098	9.46047	9.93083	9.73929	9.83737	9.73275	10.3333	10.3013	10.676	9.90833	9.74596	7.30847	7.66176	6.07875	8.04828	8.637	8.09461	5.02033	6.79136	6.99261	9.76179	10.1477	9.84414
ENSG00000005075	9.78026	10.2862	9.95202	9.76575	9.9634	9.61785	11.0756	9.61873	10.0651	9.4024	10.1311	10.5271	10.6392	9.85516	9.33589	10.6122	11.1618	10.0438	10.2634	10.4906	10.6307	7.05045	9.95387	10.41	10.1786	10.9323	10.0259
ENSG00000005100	10.5312	10.5611	10.547	10.7722	10.8654	10.7542	10.2204	10.6245	10.6987	10.8384	10.5447	10.6013	10.5464	10.6469	10.8368	10.4714	10.1939	10.8941	10.4435	10.2378	10.2271	11.0555	10.7978	10.6941	11.003	10.5106	10.8825
ENSG00000005102	5.56124	5.37491	5.23478	5.87844	6.13056	6.6575	6.63243	6.81108	6.42803	4.19562	4.87297	4.67888	4.19562	5.17045	4.63061	4.85586	5.25124	5.27273	4.95792	5.27076	5.40751	7.29983	8.09694	6.92343	4.96059	4.19562	4.67669
ENSG00000005108	6.55706	7.40713	7.20751	6.70524	6.83335	7.07905	6.00917	6.48457	6.91089	8.71743	6.87142	6.99321	8.37004	9.46047	10.2171	7.28119	6.48047	8.15254	6.70939	6.68144	7.18952	7.08417	7.23973	7.1816	6.60186	4.79093	6.48865
ENSG00000005156	10.008	9.86607	9.98571	9.7997	9.79537	9.85828	9.52903	9.75208	9.79615	9.57118	9.69377	9.77261	9.76388	9.86864	10.0142	10.2603	10.2044	10.7524	9.64317	9.71739	9.68041	9.6671	9.99081	10.2874	10.2094	9.74384	10.3007
ENSG00000005175	10.2367	10.1563	9.77532	10.3249	10.3989	10.3652	10.3662	10.4304	10.4548	10.1277	10.0024	9.84604	9.9902	9.81396	9.96294	10.4292	10.1641	10.5467	10.0926	10.2146	10.1334	11.0855	10.3997	10.3371	10.1036	10.2184	10.4496
ENSG00000005187	5.22059	5.40923	5.48344	5.43368	5.944	6.45481	5.77065	5.70592	5.64954	8.51281	5.59074	5.66645	5.96579	5.46821	6.15757	5.27475	4.81403	7.61015	5.8011	5.64978	5.22806	6.58829	5.89984	6.02295	5.89076	5.97631	5.68253
ENSG00000005189	7.70483	7.74023	7.67044	7.99126	8.0042	8.17639	7.79985	8.16286	8.15369	7.49525	6.99556	7.33231	7.01281	7.25933	7.2391	8.56014	8.42348	8.42453	7.80502	8.21749	8.13049	8.58267	7.86434	8.34799	8.06298	6.87835	8.41811
ENSG00000005194	10.8852	10.9215	10.9877	10.5066	10.4664	10.3459	10.7445	10.3476	10.5321	10.9243	11.1585	10.9974	11.0334	10.8331	10.9285	10.9663	10.881	11.213	10.7432	10.8501	10.9254	10.7655	11.0729	11.0748	10.6385	10.7783	10.661
ENSG00000005206	11.7885	11.8632	12.6069	11.8661	11.8026	11.8385	12.0327	11.8099	11.6837	12.5023	12.3578	12.4909	11.9924	12.1042	11.6307	11.5311	11.8478	11.2519	11.499	11.332	11.9879	8.49291	11.5984	11.55	11.7777	12.126	11.5034
ENSG00000005238	10.6157	10.8607	10.9582	10.7131	10.6153	10.4415	10.3067	10.4418	10.5588	11.0952	10.5085	10.6204	11.0137	10.6093	11.3332	10.685	10.9057	10.8344	10.8129	10.5492	10.8417	9.70484	11.3223	11.0211	10.6739	10.603	10.1547
ENSG00000005243	11.1138	11.3373	11.1895	11.0396	11.0979	10.9722	11.8648	11.0697	11.0901	11.0388	11.8052	11.7608	11.8031	11.2968	10.9495	11.128	11.4266	10.7344	11.2395	11.5625	11.74	9.52365	11.2527	11.3134	10.8812	10.0965	11.3287
ENSG00000005249	10.0826	10.1522	9.81562	9.06723	8.37285	8.59192	8.73632	8.54998	8.69005	7.54426	7.91257	7.95425	7.64101	9.06512	8.21601	11.0216	10.7639	11.0995	10.7317	10.8358	10.6694	8.61707	8.57724	10.3819	9.29778	9.18076	9.0579
ENSG00000005302	10.65	10.8037	10.5305	10.813	10.9684	10.7858	10.7349	10.779	10.9542	10.6628	10.4714	10.5681	10.2958	10.4593	10.7417	10.595	10.425	10.6009	10.3848	10.6026	10.579	11.1794	10.8475	10.5846	10.6029	10.2858	10.7704
ENSG00000005339	12.7389	12.2919	12.5575	12.8064	12.7705	12.6471	11.7079	12.4188	12.6251	12.3672	12.3746	12.157	12.1308	12.8178	12.4168	11.887	12.0102	12.6734	12.4448	12.0547	12.0189	11.2693	12.4062	12.1359	12.7306	12.1698	12.9248
ENSG00000005379	7.89338	7.455	7.70049	8.09207	7.66889	8.51538	7.90346	8.3805	7.9093	8.65684	9.07123	9.12675	8.60961	8.76677	8.40704	6.96288	6.98059	6.13047	8.03676	7.47204	7.45724	4.19562	6.52915	6.58277	8.86738	8.29482	9.22106
ENSG00000005381	4.71612	4.86729	4.68478	4.61956	4.93348	6.66921	5.60848	6.59371	4.19562	4.19562	4.67676	5.14921	4.75986	4.89135	4.94349	5.48437	4.81403	4.19562	5.77032	5.16152	4.19562	4.19562	4.19562	4.99921	4.91221	4.19562	4.75027
ENSG00000005421	4.19562	4.62271	4.88416	4.19562	4.19562	4.98126	4.84747	4.8821	4.19562	4.72222	4.19562	4.19562	4.75986	4.19562	4.50378	4.6645	4.19562	4.19562	5.0288	5.03589	4.19562	4.19562	4.53006	4.19562	4.19562	4.19562	4.19562
ENSG00000005436	9.65204	9.65497	9.04438	9.5027	9.42551	9.32911	9.44221	9.15802	9.39197	9.43624	9.4587	9.55093	9.40749	9.46787	9.46322	9.68323	9.10018	9.32132	9.33212	9.24107	9.25005	10.741	9.50496	9.25431	9.25011	9.46884	9.30639
ENSG00000005448	9.27702	9.47964	9.61493	9.57235	9.59053	9.31656	10.1318	9.53401	9.50413	8.31953	9.37397	9.04399	9.09161	9.12254	8.6348	10.3697	11.2198	9.30222	9.92553	9.87801	9.70094	8.7675	9.55896	10.3305	9.63829	10.245	9.75307
ENSG00000005469	11.3507	11.502	11.4829	10.6343	10.3467	10.4357	10.5629	10.598	10.5719	10.2483	10.4072	10.4849	10.1681	10.7877	10.5098	11.3281	10.9759	11.4591	11.2977	11.168	11.3908	11.3266	10.5671	10.778	9.86844	8.15713	9.95095
ENSG00000005471	5.90646	6.16162	6.43712	5.78853	5.32235	6.11248	5.6925	5.90154	5.19761	7.6284	5.14513	5.25717	5.42758	5.76464	5.98245	5.32049	5.4061	7.09352	6.60089	6.5171	6.51941	4.78269	5.56565	5.70252	6.36954	4.19562	6.47711
ENSG00000005483	12.1371	11.9568	11.8937	12.1674	12.08	11.875	11.692	11.6291	11.9962	11.6565	11.5712	11.7272	11.3107	11.9472	11.8509	11.7968	11.8364	12.1687	11.9541	11.9702	12.0004	12.2177	12.2006	11.6024	11.6313	11.1885	11.8896
ENSG00000005486	11.616	11.7023	12.0706	10.957	10.854	10.7674	11.4262	10.8943	10.8674	10.6803	11.3285	11.4697	11.2498	11.4603	10.5056	11.524	11.5867	11.3786	11.6617	11.9349	12.1089	9.69416	11.1813	11.2715	10.9181	11.4102	10.5166
ENSG00000005513	7.16601	6.94111	7.34146	8.25583	8.8763	8.51223	8.67485	8.6044	8.69005	6.56708	6.00763	5.90967	5.81309	6.68505	6.06334	5.86332	6.39102	5.11176	6.58466	5.16152	6.15157	4.19562	6.57655	5.98729	7.23295	7.54488	5.66025
ENSG00000005700	11.7513	11.4467	11.0884	12.0411	12.1052	11.8597	11.6095	11.9441	12.1212	11.8122	11.6281	11.5448	11.5951	11.6445	12.0079	12.1028	11.8303	12.2336	11.6162	11.6828	11.395	13.4688	12.2142	12.0477	11.9678	11.7368	12.1345
ENSG00000005801	9.88579	10.3067	10.3758	10.1817	10.1404	10.2149	10.5036	10.1209	10.3324	11.1234	10.2601	10.4263	10.3232	9.8023	10.906	10.8344	10.3073	10.2625	9.5575	9.91353	9.93549	10.8057	10.2103	10.3403	10.0209	10.1874	9.73576
ENSG00000005810	11.8964	11.4137	11.7987	12.2271	12.2989	12.0769	11.2053	11.9793	12.2714	12.2943	11.9427	11.8203	11.5426	11.9483	12.096	11.3632	11.4176	12.1877	11.8075	11.5081	11.3918	12.6264	11.7999	11.4437	12.0429	11.6205	12.3105
ENSG00000005812	10.5059	10.6052	9.90903	10.9172	10.8401	10.7792	10.2096	10.9323	11.0711	10.1325	10.4397	10.0729	10.5627	10.6186	10.8863	10.614	10.547	10.7383	10.9718	11.1301	10.5872	12.5152	10.9657	10.9527	10.8978	9.84663	11.4206
ENSG00000005844	5.64466	4.98757	5.53697	4.98183	4.93348	8.65606	6.96901	8.78979	4.65089	4.19562	5.98228	5.0251	4.75986	5.43932	5.19926	6.27065	4.19562	4.96588	7.85185	5.9576	4.93329	4.19562	4.66754	4.19562	5.51711	4.19562	4.19562
ENSG00000005882	10.5569	10.594	10.6371	9.78021	9.70338	9.65536	9.68839	9.3177	9.54381	9.90428	10.2209	10.348	9.50659	10.1381	9.5055	9.40835	8.89246	9.5636	10.2597	10.0547	10.207	7.88707	9.38835	9.14696	9.59834	8.72619	9.69218
ENSG00000005884	13.2338	13.9217	14.9251	13.2342	13.0635	13.0292	12.8773	13.0637	13.0734	14.7995	11.7446	11.9682	13.9405	12.6366	14.6826	12.9269	13.235	13.8396	13.1076	13.0318	13.5429	12.6963	14.1958	13.5695	13.5551	13.1023	12.7277
ENSG00000005889	10.5645	10.5401	10.4354	10.6321	10.5797	10.4538	10.3634	10.6976	10.5402	11.1202	10.662	10.5582	10.7069	10.6527	11.2165	10.2909	10.2416	10.7677	10.5154	10.5877	10.4364	12.6463	11.5243	10.8076	10.7129	10.2506	11.0021
ENSG00000005893	13.3154	13.086	13.1281	13.3293	13.4634	13.2754	12.7434	13.3221	13.4793	13.558	13.8433	13.4075	13.6829	13.7991	13.9239	12.9751	13.1829	13.1842	13.1085	13.2508	12.95	14.385	13.3794	13.2115	12.9416	13.2105	13.1683
ENSG00000005961	6.40826	5.86779	6.16311	5.49654	5.72311	8.52478	7.08353	8.41317	6.01269	5.82369	6.31734	5.82432	4.88452	6.03469	6.00318	6.9396	7.36204	5.11176	8.00165	6.66588	6.50327	4.19562	5.97649	6.4637	6.24258	5.71119	5.40755
ENSG00000006007	12.2237	12.1912	12.1886	11.9306	11.8144	11.7536	11.7232	11.8831	11.9855	11.5974	12.0453	11.9048	11.9182	11.975	11.781	11.9542	11.667	12.2086	12.3663	12.3661	12.3867	12.0588	12.0832	11.7774	11.6205	11.2079	11.702
ENSG00000006015	10.4704	10.5448	10.8399	10.3811	10.6779	10.5641	11.461	10.7886	10.5312	11.2266	11.2312	11.4404	11.2097	10.7396	10.0351	10.6221	11.2746	10.0302	10.3927	10.7634	11.0493	8.17632	10.1675	10.6397	10.4956	10.4757	10.3837
ENSG00000006016	8.11134	8.05906	8.50195	8.70294	8.96677	9.24641	9.53397	9.44925	9.02719	14.4801	15.0936	15.3482	14.2346	12.508	12.2538	7.90258	8.25556	7.24892	9.10382	9.2984	8.56399	8.96721	10.7439	9.94288	11.105	6.59176	11.8012
ENSG00000006025	9.80641	10.1211	10.5435	9.07365	8.80529	9.21389	9.33004	9.24712	8.55865	10.19	9.60886	9.87822	9.90944	9.85629	10.0443	9.30963	9.23737	9.44834	9.58532	9.09395	9.70433	7.21144	9.34509	9.18364	9.82714	9.22725	9.73808
ENSG00000006042	12.7179	12.8781	12.8789	12.1366	12.1049	12.0014	12.4941	12.2324	12.0666	11.692	12.4672	12.233	12.1157	12.636	11.9046	12.1682	11.9715	12.0676	12.7411	12.801	12.9349	11.7522	12.0861	11.8601	12.446	11.8714	12.7833
ENSG00000006047	4.79558	5.1373	4.19562	4.92477	4.85699	6.62176	5.60848	7.12863	4.83685	5.098	4.19562	4.67888	4.19562	4.99647	5.05608	5.12154	5.25124	4.7808	5.99664	4.96444	4.85682	4.19562	5.00597	4.19562	5.26548	4.19562	4.19562
ENSG00000006062	10.2849	10.3653	10.5619	10.3329	10.3215	10.2061	10.225	10.1513	10.4491	9.89308	9.8659	10.0119	9.39232	10.2943	9.53846	9.53534	9.30527	9.54157	9.72225	9.42689	9.76893	7.08417	8.87696	9.30845	9.51885	8.90376	9.78594
ENSG00000006071	5.53193	5.18159	4.88416	5.58423	4.76962	8.03849	6.30997	7.99047	4.51821	5.098	4.95123	4.78613	4.88452	5.28061	4.63061	6.23139	4.19562	4.19562	6.97885	5.32077	5.27627	4.19562	4.19562	4.19562	5.35678	4.19562	4.19562
ENSG00000006116	4.19562	4.9301	4.19562	4.79305	4.19562	6.29495	5.10995	6.14564	4.19562	4.72222	4.53662	4.19562	4.19562	4.59988	4.19562	4.6645	4.19562	4.19562	5.86032	4.68529	4.66519	4.19562	4.19562	4.19562	4.19562	4.19562	4.19562
ENSG00000006118	12.7649	13.0391	13.8718	11.7421	11.4083	11.4887	11.5594	11.4238	11.344	13.8979	12.97	12.9493	13.182	12.6736	12.9817	11.9317	12.4433	12.2356	12.3757	12.2459	12.8571	10.5366	13.4744	12.9006	13.3835	15.0545	10.4439
ENSG00000006125	13.8049	13.6729	13.7859	13.7963	13.7767	13.6019	13.1693	13.4811	13.7202	13.105	13.2416	13.0828	13.1375	13.6183	13.8377	13.6086	13.6079	14.1642	13.8167	13.6915	13.5132	13.7806	13.58	13.5612	13.6079	12.5696	13.9543
ENSG00000006128	4.19562	5.04078	4.88416	4.19562	4.19562	5.29376	4.19562	5.20288	4.65089	4.19562	4.19562	4.87593	5.85314	5.08823	5.46425	4.85586	5.53987	4.19562	5.44653	4.19562	4.19562	4.19562	4.86011	4.19562	4.86	5.71119	4.58902
ENSG00000006194	10.406	10.518	10.7018	10.2701	10.2408	10.3317	10.3731	10.2825	10.378	10.6694	10.5664	10.7143	10.8029	10.4966	10.4278	10.0584	10.1138	10.0459	10.2286	10.1156	10.3834	9.51153	10.3426	10.1699	10.2341	10.898	10.1044
ENSG00000006210	6.3194	6.42841	6.50925	6.49665	6.64247	7.71486	6.84413	7.50037	6.74293	5.63313	5.25267	5.44115	5.30385	5.62647	5.32202	6.72403	6.8554	6.25886	7.63164	6.84178	6.08604	8.34334	10.2127	8.86915	6.82589	8.35201	4.97533
ENSG00000006282	12.3568	12.5054	12.9053	11.9332	11.8853	11.8052	12.5055	11.7904	11.7932	11.8954	12.1433	12.3971	12.1152	12.4166	11.7683	12.0296	12.3234	11.9135	12.2473	12.244	12.7627	9.76986	11.5799	11.9764	12.1261	11.9686	12.1859
ENSG00000006283	7.99285	7.74571	8.54101	8.46609	8.73393	8.95375	8.40413	8.78703	8.63759	10.3997	10.3852	10.4859	9.0803	8.68267	8.15335	7.09486	5.90977	7.64944	8.34733	7.76366	8.02002	4.19562	7.7949	7.32164	7.74401	7.2433	7.71786
ENSG00000006327	12.2174	12.5224	12.7195	12.0654	12.1155	11.9044	12.9961	12.1	12.1287	10.7231	11.0037	11.7569	11.8037	11.5456	10.9267	12.806	13.439	12.3076	12.1184	12.1829	12.4901	9.01094	12.8877	12.9793	12.5787	13.6935	12.4321
ENSG00000006377	4.71612	4.71775	4.19562	4.79305	4.19562	5.49564	5.24581	5.92385	4.19562	4.19562	4.19562	4.19562	4.19562	4.89135	4.63061	5.00083	4.19562	4.61082	5.63812	5.27076	4.19562	4.19562	4.19562	4.19562	4.19562	4.19562	4.19562
ENSG00000006432	5.47073	6.94111	7.35418	5.66529	5.66057	7.19516	5.91272	7.31904	5.37227	8.88147	5.02152	5.0251	7.79759	5.92632	9.64971	6.30875	5.76568	7.40862	6.89043	5.81385	5.6602	5.02033	5.23308	6.05761	7.15375	6.54174	5.61428
ENSG00000006451	11.3485	11.3373	10.6907	11.7828	11.9474	11.6046	12.0218	11.6809	12.0356	11.1698	11.7207	11.6412	11.9444	11.6005	11.9646	11.7829	11.8057	11.4743	11.4917	11.7392	11.448	13.2061	12.2124	11.8436	11.658	12.0096	11.6416
ENSG00000006453	8.59915	8.5863	8.82707	8.44309	8.13118	8.67588	8.31473	8.6538	7.95304	9.28733	8.68015	9.06653	9.31078	8.92797	9.37838	8.20553	8.84491	8.2826	8.7398	8.26842	8.61905	9.83207	9.67179	9.01067	9.64306	9.88819	9.61353
ENSG00000006459	9.59768	9.10013	8.7719	9.36991	9.45403	9.40732	8.33193	9.0812	9.38602	9.4818	8.93521	8.65141	9.27483	9.66615	9.95564	8.68543	9.10018	9.16096	9.41861	8.89167	8.82343	10.7514	9.90557	9.27825	9.06166	8.94608	9.2027
ENSG00000006468	10.0314	9.65352	9.42553	10.6686	10.8121	10.3529	9.79526	10.3653	10.8545	8.16622	8.29122	8.16282	8.2537	9.3654	8.87589	10.6995	10.8506	11.2881	10.6672	10.7047	10.4251	9.52967	10.0432	10.7828	9.82609	9.54419	9.47579
ENSG00000006530	10.0523	10.1886	10.163	10.1118	10.0738	10.0207	10.4099	10.0211	10.2033	10.2082	10.2467	10.3832	10.191	10.0871	10.3068	10.6416	10.4303	10.4332	9.88933	10.1211	10.0492	10.1732	10.0713	10.0892	10.2046	10.4051	10.4101
ENSG00000006534	11.9092	11.7912	11.8193	11.7157	11.7702	11.613	11.9528	11.6007	11.7637	11.2318	12.0813	12.1769	11.7939	12.2959	11.599	11.8169	11.8677	11.7646	11.6826	11.6329	11.8781	9.23023	10.8955	11.5195	12.4846	11.9907	12.743
ENSG00000006555	4.79558	4.19562	4.19562	4.92477	4.66531	5.43281	5.56391	5.32605	4.19562	4.93632	4.67676	4.19562	4.19562	4.19562	4.50378	5.32049	4.19562	4.19562	5.26183	5.32077	4.19562	4.19562	4.19562	4.19562	4.19562	5.71119	4.19562
ENSG00000006576	11.6571	11.2961	11.1675	11.1766	11.1247	11.1316	10.4418	11.0995	11.1386	10.6976	10.5733	10.3119	10.5614	11.2077	11.2266	11.3313	11.1302	11.6822	11.5728	11.1464	11.1138	12.9169	11.821	11.5123	11.1127	10.039	11.6589
ENSG00000006606	5.56124	5.37491	5.68313	4.19562	4.66531	5.81058	5.87878	5.90154	4.97783	4.93632	5.25267	4.87593	4.98865	4.99647	4.19562	5.22661	5.06373	5.11176	6.7242	6.08608	6.17268	4.19562	6.02504	5.91267	5.29692	5.6072	4.97533
ENSG00000006607	10.863	10.7362	10.4719	11.1571	11.1542	11.0864	10.298	10.8586	11.128	10.6429	10.5378	10.488	10.5354	10.9918	11.067	10.2831	10.0337	11.0066	10.6597	10.4593	10.5425	11.3013	10.9988	10.7514	11.4354	10.1069	11.9167
ENSG00000006611	4.71612	4.19562	4.19562	4.49593	4.19562	5.83325	5.03254	5.75801	4.19562	4.19562	4.19562	4.19562	4.19562	4.68994	4.19562	5.12154	4.19562	4.19562	5.48776	4.19562	5.12286	5.34708	4.93694	4.76747	4.80299	4.19562	4.19562
ENSG00000006625	8.33325	8.55865	7.98274	8.17029	8.32943	8.3906	9.33288	8.30899	8.47512	8.45801	8.91995	8.86909	9.12504	8.34541	8.61017	9.3251	9.16612	8.46888	8.26596	8.94887	8.68244	9.13467	8.63594	8.83264	8.24081	9.01397	8.25882
ENSG00000006634	8.46743	8.47565	8.02282	9.10951	9.21076	9.04361	9.09239	9.23299	9.28531	8.54661	8.19795	8.67729	8.69626	8.6202	8.63174	9.92851	9.82656	9.77347	8.56296	8.8688	8.82343	9.68069	8.83063	9.53537	9.27491	9.44281	9.89074
ENSG00000006638	7.53234	7.69555	8.02282	8.16226	8.02616	8.49957	8.16922	8.31285	7.88126	6.86366	7.47342	7.44094	7.66155	7.76052	7.6581	7.7918	8.87679	7.86954	8.62564	7.95036	8.00904	4.78269	7.50921	8.2952	7.82648	6.73157	7.86606
ENSG00000006652	11.2576	11.4038	11.3157	11.208	11.1891	11.2218	11.6241	11.35	11.342	12.2548	12.2995	12.4559	12.3627	11.8238	12.3114	11.6634	11.4879	11.3691	11.22	11.3772	11.4854	12.56	11.7826	11.4171	11.7135	12.6707	11.3804
ENSG00000006695	8.78971	8.58934	8.36867	8.75718	8.72726	8.8126	8.50353	8.65683	9.15854	8.51281	8.85725	8.61743	8.86852	8.81171	8.74068	8.67855	8.52094	9.47648	9.06481	8.37911	8.86651	8.29453	8.79889	8.69193	9.19596	9.27228	9.44204
ENSG00000006704	10.4415	10.5811	10.9228	10.1837	10.0473	10.302	10.3522	10.4462	9.87745	11.3735	11.4082	11.6214	11.4614	11.2262	10.7544	10.6859	10.7809	10.4116	10.6948	10.6105	10.7355	7.68474	9.5684	10.0015	10.7033	11.2242	10.4275
ENSG00000006712	11.412	11.6564	11.842	11.3882	11.4926	11.3527	11.9031	11.4366	11.4626	11.2042	11.6168	11.9364	11.9324	11.6005	11.2276	11.7599	12.2025	11.633	11.4932	11.784	11.8871	9.00662	11.1351	11.6424	11.3564	11.6328	11.4421
ENSG00000006715	11.6985	11.5008	11.2688	11.6985	11.7555	11.5688	11.1009	11.628	11.8224	11.6719	11.492	11.4564	11.3861	11.7307	12.0387	11.0437	11.3755	11.6	11.6505	11.6459	11.3079	12.7964	11.5979	11.4788	11.384	11.0239	11.7641
ENSG00000006740	6.96316	7.10573	6.8304	7.13165	7.24792	8.50907	7.59574	8.66889	6.89955	7.29179	6.73493	7.16245	7.51109	6.82444	7.41472	7.09486	6.76511	6.86143	7.81181	7.41853	7.15971	8.12935	8.72649	7.66323	7.77932	7.06411	7.09081
ENSG00000006744	11.7327	11.9185	12.46	11.8189	11.7498	11.646	12.1549	11.6705	11.7441	12.0339	12.0634	12.1655	11.8855	11.8362	11.9716	11.8363	11.6386	11.8832	11.5493	11.6158	11.9969	11.1803	11.7311	11.5521	11.848	11.4718	11.7802
ENSG00000006747	6.19057	5.7013	5.74955	6.98211	7.55219	7.76356	6.70672	7.52734	7.7195	7.43412	7.74168	7.50897	7.42939	6.87097	7.53835	6.65355	6.59107	5.23519	6.11927	6.69682	6.45365	5.69167	6.56094	6.2766	7.73504	8.84033	7.15576
ENSG00000006756	10.2969	10.2806	10.8382	10.0578	10.2017	10.1211	10.3009	10.0741	10.0824	10.5076	10.3042	10.0104	10.2359	10.1399	10.3922	9.93572	10.1533	10.2196	10.2829	10.3492	10.1521	8.75211	9.68399	9.88395	10.2838	10.329	10.3807
ENSG00000006757	8.07724	8.48873	7.99085	8.28941	8.39828	8.0341	9.00951	7.97593	8.13958	8.1411	8.84114	8.80349	8.59907	8.24187	8.36715	8.49511	7.82403	7.94347	8.04828	8.46014	8.53756	8.44263	8.48044	8.07005	8.27511	8.39345	8.58489
ENSG00000006788	4.92784	4.62271	5.12084	5.08407	4.66531	6.82331	5.5174	6.70675	4.19562	5.34873	5.43595	4.95452	4.19562	4.99647	4.94349	5.27475	4.19562	4.61082	6.35329	5.27076	5.4476	7.29983	7.5171	6.41292	4.46885	4.79093	5.0648
ENSG00000006831	11.2323	11.1091	11.1075	11.7143	11.7555	11.5998	11.3595	11.5508	11.8275	11.2451	11.4738	11.1917	11.5885	11.4984	11.5853	11.6498	11.5616	11.8962	11.4404	11.4857	11.3918	11.7111	11.6759	11.5181	11.7706	11.9433	11.8593
ENSG00000006837	5.79476	6.07124	6.33436	6.0775	6.25425	6.50844	6.12701	6.30185	6.19919	6.07602	6.41204	5.63203	6.3083	6.10197	6.38945	5.00083	5.60082	5.96834	6.33368	6.08608	5.9685	5.87294	6.02504	6.41292	5.90835	6.56698	5.78779
ENSG00000007001	4.49722	4.71775	4.68478	4.19562	4.52847	5.21565	4.94623	4.8821	4.51821	5.098	4.67676	4.19562	4.88452	5.13037	4.63061	4.6645	4.19562	4.19562	5.26183	5.03589	4.19562	4.19562	4.77234	4.19562	4.58145	4.19562	4.47422
ENSG00000007038	5.08777	4.98757	5.03504	4.79305	4.85699	6.70373	5.30662	6.69464	4.19562	4.19562	5.08574	5.25717	4.19562	4.76549	4.19562	5.80835	4.19562	5.27273	6.04716	5.16152	4.93329	4.19562	5.00597	4.76747	5.12725	5.80639	4.75027
ENSG00000007047	10.9622	11.2393	11.2679	10.6952	10.5611	10.6882	11.1999	10.6429	10.4976	11.2072	11.4191	11.6104	11.7248	11.2822	11.0636	10.8321	11.1874	10.7389	11.1486	11.1031	11.3339	8.92211	10.7572	10.9431	11.081	11.7064	10.7475
ENSG00000007062	5.26067	7.31368	6.71495	4.86239	4.66531	7.41561	5.94573	7.13747	5.5201	9.41812	4.87297	4.53813	7.79759	5.17045	10.013	5.99058	4.19562	8.35194	7.18327	6.88243	7.3028	4.19562	7.24928	6.75372	7.85982	4.19562	4.75027
ENSG00000007080	10.9011	11.361	11.179	10.8333	10.834	10.5844	11.9159	10.8234	10.7825	10.5462	11.2798	11.5819	11.4577	11.1334	10.2895	11.6586	12.1405	11.0215	11.1905	11.475	11.6452	6.58829	10.817	11.4737	11.1006	11.8369	11.0486
ENSG00000007129	4.62137	4.49817	5.03504	4.49593	4.19562	4.92424	4.94623	5.00491	4.19562	5.16777	4.19562	4.19562	4.75986	4.19562	5.35957	4.19562	4.19562	4.19562	5.09355	4.19562	4.19562	4.19562	4.19562	4.19562	5.04846	4.19562	4.19562
ENSG00000007168	12.7877	12.5964	12.5848	12.9032	13.0152	12.794	12.1089	12.7876	12.9867	12.6316	12.6786	12.4794	12.5044	12.8155	13.1098	12.522	12.6045	13.0455	12.7006	12.5851	12.5057	14.1784	13.1157	12.9474	12.8193	12.1703	13.0465
ENSG00000007171	5.26067	5.18159	4.88416	4.92477	4.85699	7.30235	5.87878	7.15499	4.51821	4.56901	5.08574	4.19562	4.19562	5.31453	4.8085	5.52149	4.19562	4.19562	6.7242	5.81385	4.52838	4.19562	4.53006	4.76747	5.00584	4.19562	4.58902
ENSG00000007174	5.67111	5.40923	5.45559	4.79305	5.0022	8.21956	6.42642	8.00008	4.75207	5.34873	5.39329	5.0251	4.19562	5.43932	5.52847	5.99058	4.19562	4.19562	7.25532	6.26761	5.22806	4.19562	4.19562	5.17375	5.35678	4.61805	5.1059
ENSG00000007202	12.8777	12.5242	13.0587	13.0748	13.1071	12.9742	12.319	12.7859	13.0358	12.8281	12.4373	12.3902	12.5553	12.8476	13.0541	12.0048	12.1095	13.0223	12.7389	12.2654	12.4777	12.9195	12.9276	12.4255	12.8841	12.3348	12.8906
ENSG00000007216	4.62137	4.19562	4.19562	4.61956	4.19562	5.91981	4.19562	6.02963	4.19562	4.19562	4.53662	4.19562	4.19562	4.76549	4.19562	5.44587	4.19562	4.19562	5.73869	5.27076	4.66519	4.19562	4.66754	4.19562	4.19562	4.19562	4.47422
ENSG00000007237	10.295	9.94398	9.79734	11.4205	11.8699	11.4234	11.26	11.3777	11.6633	9.54994	9.49414	9.48974	9.10284	9.16688	8.61327	8.26648	8.45201	9.2324	10.2172	10.7294	10.6519	5.95406	9.50496	8.70714	9.33362	7.2433	8.8113
ENSG00000007255	8.47725	8.46575	8.18339	7.81762	7.64061	8.85045	8.98441	8.85193	7.38467	8.15998	8.92302	8.8882	8.84641	8.74985	8.18711	7.4042	8.07452	6.79164	8.8909	8.34157	8.65812	4.91222	8.09694	7.74457	8.70337	9.6158	8.33454
ENSG00000007264	5.26067	5.59386	5.19846	5.58423	4.76962	7.77416	5.41759	7.65497	4.65089	4.83881	5.14513	4.19562	4.75986	5.52364	5.05608	5.86332	4.19562	4.19562	7.58478	5.87345	4.19562	4.19562	4.66754	4.19562	5.63406	4.19562	4.58902
ENSG00000007306	4.19562	4.19562	4.19562	4.71392	4.52847	5.49564	5.18058	5.85562	4.83685	4.19562	4.19562	4.19562	4.59586	4.59988	4.19562	4.5279	4.19562	4.19562	4.95792	5.27076	4.76947	4.19562	4.19562	4.19562	4.19562	4.19562	4.19562
ENSG00000007312	4.79558	4.62271	4.59565	5.4656	5.0022	6.13019	6.12701	6.42644	6.01269	6.26119	6.76334	6.24409	6.28071	5.99963	5.75268	5.62562	5.76568	4.7808	6.11927	4.68529	4.66519	4.78269	4.86011	4.76747	6.42866	4.79093	7.15576
ENSG00000007314	4.98513	4.71775	4.68478	5.29454	4.85699	7.12164	6.40394	6.85501	4.97783	5.34873	5.62614	5.5965	5.07956	5.40959	4.94349	6.17015	4.19562	4.61082	6.35329	5.9844	4.85682	4.19562	4.86011	4.19562	4.86	4.19562	5.43578
ENSG00000007341	9.32123	9.26107	9.2767	9.39917	9.4214	9.36788	9.12884	9.32723	9.23329	9.35693	9.42885	9.48974	9.29781	9.22744	8.9291	9.89042	9.61003	9.41802	9.04204	9.14377	8.96321	9.9557	9.64529	9.37972	9.20082	9.31953	9.46183
ENSG00000007350	4.79558	4.62271	4.75957	4.19562	4.19562	5.9405	5.5174	5.96727	4.19562	4.56901	4.53662	4.19562	4.19562	4.89135	4.19562	5.00083	4.19562	4.19562	5.52739	4.19562	4.76947	4.19562	4.66754	4.19562	4.73966	4.19562	4.58902
ENSG00000007372	6.93436	6.8404	6.39952	6.5359	6.48746	7.32429	7.35719	7.36474	6.86496	7.0808	6.27745	6.45646	6.41316	6.9766	7.1553	6.79103	5.65853	6.61724	6.85073	6.42666	7.3028	7.85849	6.09444	6.64944	5.85479	6.59176	6.8926
ENSG00000007376	10.0632	10.2712	10.6894	10.1034	10.1616	9.89974	10.4897	10.0513	10.1645	10.3623	10.3841	10.4943	10.4618	10.3232	10.1148	9.99629	10.6823	10.0153	10.0871	10.5065	10.5406	7.13327	9.86481	10.243	10.5632	11.1797	10.1035
ENSG00000007384	13.2643	13.1943	13.8698	13.4932	13.6129	13.5436	13.7588	13.5066	13.4944	13.3146	13.2199	13.4748	12.9327	13.4146	12.7114	13.0253	12.8748	12.6641	12.9057	12.6377	13.3082	10.3536	12.7159	12.5535	12.7711	12.857	12.5812
ENSG00000007392	11.9906	12.2552	12.5786	11.8334	11.7927	11.8234	12.6172	11.8136	11.7321	12.781	12.3379	12.5821	12.4741	12.1097	12.1307	12.3451	12.6585	11.5731	11.6282	11.979	12.2769	11.4641	11.5238	11.9469	11.9293	13.2783	11.5071
ENSG00000007402	6.72527	6.41414	6.85781	5.74083	5.75312	6.48189	6.92349	6.56725	5.0953	7.12043	6.00763	6.28538	6.1942	6.31268	6.2109	6.25117	5.90977	5.86801	6.53473	6.34956	6.25377	5.34708	5.95148	6.12414	5.90835	6.89809	5.90264
ENSG00000007516	7.23799	7.47503	7.88605	6.57403	6.23445	6.91393	6.68852	7.16366	6.42803	6.52748	6.08071	5.69983	6.48665	6.87097	6.6626	7.65768	7.61178	7.86954	7.16198	6.88243	7.61836	4.78269	6.72347	7.55451	7.46326	6.56698	7.04576
ENSG00000007520	10.7504	11.0862	10.9059	10.8008	10.9087	10.5163	11.3085	10.8274	10.799	10.2157	10.9605	11.0862	11.2002	10.81	10.216	10.9824	11.6223	10.8149	11.1512	11.1786	11.483	8.46169	10.5386	11.0392	11.1153	11.3077	10.91
ENSG00000007541	10.8864	11.1295	11.7408	10.698	10.8019	10.6785	11.196	10.779	10.6458	11.2913	11.3605	11.4591	11.2781	11.1583	10.6818	10.6807	11.0957	10.4091	10.8583	10.7879	11.3372	7.76915	10.6644	10.5344	10.8568	11.436	10.4181
ENSG00000007545	10.3458	10.3803	10.6441	10.1076	10.023	10.0007	10.1512	10.2407	10.0351	10.5258	10.2553	10.3594	10.407	10.2918	10.2542	10.0936	9.97365	9.93877	10.0703	9.72831	10.2424	9.57986	9.69437	10.0036	10.0606	10.3881	9.98356
ENSG00000007866	12.7724	12.926	13.1155	12.3175	12.1322	12.007	12.4219	12.0165	12.1132	12.1857	12.3083	12.4859	12.0792	12.5107	12.0647	12.1602	12.2305	12.0583	12.2242	11.9694	12.4839	9.86815	11.6623	11.8338	12.0016	11.8344	11.9975
ENSG00000007908	4.19562	4.79745	4.75957	4.19562	4.19562	5.03407	4.19562	4.50494	4.19562	4.93632	4.19562	4.19562	4.19562	4.59988	4.19562	4.19562	4.19562	4.19562	4.68108	4.19562	4.19562	7.91508	7.33242	5.65543	4.58145	4.19562	4.19562
ENSG00000007923	10.8567	10.7225	11.0127	10.7516	10.9247	10.7661	10.4922	10.5401	10.8248	11.0312	10.8466	10.9044	11.0018	10.8642	10.9446	10.7272	10.1512	10.9592	10.6792	10.4024	10.6154	9.33022	10.7137	10.5569	10.8547	10.662	10.7951
ENSG00000007933	10.0281	10.5795	9.98571	8.52672	7.42499	8.08595	8.6971	7.89579	7.10051	5.54669	8.60577	8.63263	8.00424	9.55382	6.34314	8.56388	8.27167	8.18713	10.0576	9.82474	10.1509	7.61796	8.15842	8.11648	6.0088	6.54174	6.50009
ENSG00000007944	8.90563	8.85725	8.83158	8.87713	8.92079	9.04361	8.96987	9.33859	9.12086	8.45293	8.91688	8.59044	8.60435	8.37412	7.83943	9.35554	8.91821	9.71037	9.28442	9.30571	9.18108	10.0467	9.59449	9.28501	8.90362	7.2433	9.16181
ENSG00000007952	5.56124	5.4424	5.56274	5.40072	5.17734	5.43281	5.30662	5.70592	5.41132	5.54669	5.43595	5.63203	5.36769	5.37893	5.32202	5.75065	5.86367	4.84878	5.63812	5.9844	5.27627	7.27098	6.13866	5.70252	5.29692	6.25858	5.18235
ENSG00000007968	6.72527	6.62583	6.32092	7.6432	8.01522	8.30581	7.48666	8.21324	7.72583	5.9246	6.33684	5.79444	6.53347	6.74654	6.8579	7.31745	7.47851	7.47278	7.05038	6.84178	6.75424	5.78586	6.33924	6.77365	7.89642	6.81736	8.06108
ENSG00000008018	11.9443	12.3773	12.0993	11.9391	11.8207	11.6768	12.7286	11.9058	11.9835	11.7101	12.3226	12.2308	12.452	11.964	11.6448	12.8904	12.8142	12.4177	12.1122	12.5375	12.4056	12.2824	12.1147	12.5737	12.0735	12.4198	12.1931
ENSG00000008056	7.28401	7.52709	7.38548	6.40029	6.21434	6.42715	7.16363	6.26875	6.55127	5.50069	5.98228	6.59189	5.81309	6.1343	5.35957	6.97437	7.46447	6.89978	7.1073	7.06945	7.43265	5.19914	6.96528	6.88749	6.76427	5.29077	6.42991
ENSG00000008083	10.4423	10.3286	10.2488	10.7483	10.8782	10.7055	10.3396	10.3918	10.603	10.3824	9.68658	9.83132	9.91369	9.85855	10.3464	10.1443	10.6036	10.1563	10.0995	9.95595	10.0155	9.81245	10.1374	10.4632	10.2646	10.5838	9.96388
ENSG00000008086	9.77497	9.49428	9.21603	9.14247	8.7172	9.01724	8.10393	8.79255	8.50839	8.87769	8.62096	8.5104	8.45442	9.07485	9.74313	9.11742	9.12692	9.98629	9.72046	8.89814	9.14407	10.4972	9.59633	9.24045	9.14643	8.73695	9.12505
ENSG00000008118	6.15623	6.27822	6.16311	6.09575	5.69227	5.17384	5.60848	5.80784	5.37227	4.93632	5.55413	5.85346	5.30385	5.17045	5.46425	6.79103	6.61735	5.47116	6.53473	6.85547	6.10826	4.19562	6.07174	5.74772	6.02477	6.08974	5.46324
ENSG00000008128	7.55118	7.46171	7.94151	7.07201	7.19013	7.52044	7.43415	7.10177	7.24978	7.29179	7.27434	7.45826	7.31688	7.54054	7.08445	7.34404	7.42148	6.81194	7.42521	7.25483	7.63995	5.83021	6.83053	7.12141	7.20705	8.12464	6.55587
ENSG00000008130	11.6693	11.7245	11.8953	11.6929	11.7358	11.6507	11.4054	11.7016	11.7085	12.0399	12.1031	12.1329	12.0262	11.9146	11.8469	11.2824	11.1147	11.5306	11.589	11.5415	11.7027	11.0239	11.4563	11.5145	11.7376	11.4556	11.6021
ENSG00000008197	4.19562	4.19562	4.59565	4.49593	4.66531	5.29376	4.19562	5.24583	4.19562	4.93632	4.19562	4.19562	4.98865	4.59988	4.19562	4.19562	4.19562	4.19562	5.09355	4.68529	4.19562	5.34708	4.93694	4.76747	4.58145	4.19562	4.19562
ENSG00000008226	6.24041	5.18159	5.92858	5.81167	5.72311	7.17915	6.40394	7.16366	5.73749	5.63313	5.62614	6.06412	5.48408	6.06879	6.06334	6.1909	5.25124	5.27273	7.2851	6.2246	5.75274	4.19562	6.00101	5.38287	6.0088	5.29077	5.72581
ENSG00000008256	12.1804	12.1451	11.9696	12.1048	12.2187	12.007	11.6217	12.0847	12.1896	11.2326	11.908	11.7749	11.7636	12.4575	11.9616	11.4281	11.3331	11.8354	12.1616	11.8206	11.9976	11.7778	12.1202	11.6954	12.1941	11.4417	12.5392
ENSG00000008277	6.69095	6.78713	6.55525	6.14893	5.78237	6.88438	5.65129	6.89757	5.79255	7.56339	6.76334	6.32538	6.62246	6.83387	7.0935	6.14907	6.39102	6.7606	7.12943	6.2246	6.01687	4.19562	6.04861	6.05761	6.63197	6.05308	6.99129
ENSG00000008282	11.7743	11.4911	11.5696	11.7047	11.7895	11.5976	11.3644	11.6806	11.8088	11.0565	11.5668	11.2598	11.4837	11.7261	11.8397	12.039	12.0859	12.1402	11.7525	12.1131	11.6938	13.3961	11.9303	12.1247	11.7317	11.7926	12.1312
ENSG00000008283	10.4188	10.1221	10.5298	11.0901	11.2385	11.1585	11.1612	11.2448	11.2707	10.654	10.9907	10.9075	10.6558	10.3839	9.96294	10.1981	10.3208	10.2316	10.5349	10.4339	10.5282	9.20786	10.1157	10.2671	11.1872	11.4854	11.0575
ENSG00000008294	12.4023	11.9911	11.7727	12.7052	12.7657	12.5017	11.728	12.4965	12.7223	12.2624	11.9781	11.7205	12.0311	12.48	12.9322	11.7801	11.6433	12.3656	12.1799	11.7261	11.6654	13.813	12.9121	12.3678	12.3691	11.6443	12.4944
ENSG00000008300	9.02633	9.26487	9.82354	8.75452	8.19553	8.69821	7.82444	8.61691	8.20426	10.0576	7.99675	8.0195	9.35213	8.6202	10.1483	7.82969	8.11975	9.1474	8.99241	8.15389	8.68244	6.40928	8.3329	7.83085	9.40695	9.45913	8.47774
ENSG00000008311	10.4573	10.0796	9.98672	10.6117	10.4453	10.439	9.26008	10.3077	10.5186	10.9677	9.82558	9.98699	9.7988	10.3506	10.8882	9.93859	9.52885	10.7996	10.0815	9.16269	9.77378	10.6909	10.2389	10.146	10.9607	9.59528	11.169
ENSG00000008323	6.40826	5.93249	6.32092	6.29628	6.15203	6.95237	6.18202	6.86577	5.87054	6.40108	5.69371	5.5965	6.87689	6.32649	6.47744	6.65355	6.91941	7.21919	7.12943	6.26761	5.72273	5.34708	5.45357	7.1668	6.5814	6.79641	6.2772
ENSG00000008324	8.2478	8.82411	8.13672	8.68626	8.78938	8.62726	9.55846	8.63547	8.78656	8.86627	9.22807	8.75572	9.34584	8.45695	8.61945	9.45529	9.30136	8.78159	8.53056	9.13832	8.7563	9.72858	8.54314	9.06674	8.67801	9.62161	8.74589
ENSG00000008382	7.46762	7.78886	7.69553	7.20476	7.00084	8.3203	7.7664	8.3583	6.58038	6.99799	7.67739	7.59747	8.21963	7.696	7.37836	7.75288	8.33434	7.44107	8.20045	7.96899	7.66122	5.64145	7.64492	8.22637	7.69861	8.37288	7.80951
ENSG00000008394	12.3902	12.4124	12.1181	12.5315	12.5729	12.5317	13.1889	12.7463	12.7473	11.8898	12.5556	12.4659	12.9666	12.649	12.5789	13.5651	13.6427	12.9915	12.7083	12.9272	12.6811	14.6805	12.8458	13.0811	12.3923	13.4683	12.4328
ENSG00000008405	9.92331	9.84338	9.54405	9.63444	9.38166	9.68357	8.74915	9.56979	9.67631	9.47431	9.67391	9.66048	9.59932	9.92777	9.74031	9.11742	9.43927	9.95996	9.86523	9.59942	9.67351	11.162	10.1737	9.90386	9.96393	9.81909	10.0936
ENSG00000008438	5.77107	5.30238	5.12084	5.03468	5.17734	6.90415	5.3637	6.61966	4.75207	5.50069	4.87297	5.0251	5.30385	5.62647	5.05608	5.06353	4.95019	4.7808	6.58466	4.88487	4.52838	4.19562	4.93694	5.38287	5.61166	5.03174	5.02141
ENSG00000008441	14.0187	13.841	13.7324	14.303	14.3835	14.1083	14.0653	14.061	14.2876	13.2198	13.984	14.0371	13.9484	14.1349	13.3465	13.0472	13.7579	13.4971	14.0305	13.9944	13.8911	10.7642	13.1133	13.5453	13.5116	12.6916	13.9153
ENSG00000008513	12.6185	12.5567	12.9381	11.8538	11.4171	11.5725	11.4228	11.3823	11.3793	12.1638	12.2314	12.1901	11.7852	12.6065	11.8919	12.0228	11.9016	12.5147	12.8706	12.2582	12.6439	12.3293	12.6553	12.2422	11.981	12.1963	11.7567
ENSG00000008516	6.24041	6.17895	6.44942	5.63893	6.06386	8.1883	6.67008	8.18827	5.87054	6.40108	6.25703	5.93682	6.55628	6.18129	6.00318	6.1909	6.07837	5.23519	7.34283	6.11025	5.83834	5.11466	5.63428	6.05761	6.30761	6.43567	5.78779
ENSG00000008517	9.11692	9.59434	8.81802	9.64454	9.89822	9.36265	10.3522	9.47863	9.84894	9.07241	7.9732	8.30737	7.93021	8.12276	7.88137	9.23205	10.8045	7.15777	9.23006	9.31057	8.82655	8.38388	10.2139	10.0795	9.29019	11.5176	8.22604
ENSG00000008710	14.2785	13.9005	14.4715	14.5256	14.6177	14.4655	13.8414	14.2363	14.2981	14.7562	14.4153	14.4783	14.1325	14.7852	14.3427	13.3646	13.4505	13.6927	13.7884	13.0441	13.7628	11.3153	14.1508	13.6809	14.4007	14.1569	14.24
ENSG00000008735	6.69095	6.78713	6.87578	6.18317	6.42002	9.00387	7.18934	9.05159	5.19761	6.67931	7.16311	7.0634	6.70594	6.45707	6.71114	6.06099	6.32781	5.63709	8.11549	6.4078	6.79407	4.19562	6.16019	5.60625	6.74614	5.97631	6.55587
ENSG00000008838	11.8645	11.8203	12.266	11.9744	11.9796	11.9679	11.9319	11.9169	11.8718	12.116	12.1288	12.2592	11.8758	12.0384	11.8922	11.7555	12.0538	11.9078	11.766	11.6173	11.9459	9.94673	11.4845	11.6179	11.9214	12.0645	11.9195
ENSG00000008853	9.76701	9.78636	10.2044	9.96875	9.8377	9.65821	9.93457	9.61407	9.77963	9.95899	10.0633	10.1059	10.3781	10.4733	10.1997	9.50269	9.89552	9.79349	9.98788	10.059	10.1792	7.59499	9.5815	9.79197	9.92824	9.96559	10.0183
ENSG00000008869	11.048	11.0862	11.2991	10.9919	10.9138	10.8801	10.949	10.6902	11.0494	11.2676	10.6811	10.7399	10.469	10.898	11.647	10.9285	10.1403	10.9692	10.639	10.2339	10.6849	11.7309	11.2626	10.4868	10.8062	10.1597	10.9441
ENSG00000008952	12.8194	12.7369	12.3757	12.7455	12.7924	12.674	12.8276	12.8829	12.9339	12.2865	12.6702	12.5497	12.8358	12.6872	12.9296	13.1324	13.2728	12.8731	12.8511	12.9374	12.7042	14.0999	13.0736	12.8895	12.4646	13.0201	12.6223
ENSG00000008988	13.8043	14.3136	13.5445	14.0291	14.1822	13.7748	15.4187	14.182	14.0866	13.6978	14.6231	14.1259	14.7316	13.808	13.5613	14.9866	15.0741	14.0689	14.3787	14.8899	14.5735	14.6729	13.874	14.4243	14.2608	15.0642	14.2333
ENSG00000009307	14.6282	14.4592	14.1599	14.6827	14.7204	14.5367	14.382	14.624	14.8576	14.052	14.3675	14.1338	14.3705	14.311	14.3735	14.5295	14.414	14.8592	14.7763	14.8361	14.4907	15.2169	14.651	14.5271	14.4448	14.348	14.6904
ENSG00000009335	12.5042	12.3132	12.0543	12.7596	12.7608	12.5264	12.1093	12.5049	12.7422	12.3571	12.2826	12.2308	12.3443	12.5061	12.6331	12.3527	12.183	12.8931	12.5706	12.4859	12.3762	12.8797	12.8404	12.5306	12.7485	12.2194	12.8658
ENSG00000009413	12.7136	12.1376	11.7843	13.2617	13.3689	13.2162	12.4126	13.1177	13.3763	14.3364	13.9393	13.7588	13.3859	13.5475	13.7985	11.3908	11.065	11.978	12.4518	12.1599	11.7887	12.3889	11.7265	11.2984	12.9115	11.207	13.6028
ENSG00000009694	5.29905	5.62172	5.36711	4.61956	4.76962	5.98085	4.19562	5.05922	4.9111	7.09414	4.67676	4.67888	5.63725	4.76549	6.88965	5.12154	4.19562	5.71141	5.20931	4.68529	4.85682	4.19562	6.04861	4.19562	6.02477	4.19562	4.58902
ENSG00000009709	4.62137	4.19562	4.68478	4.79305	4.19562	6.14766	4.94623	6.02963	4.65089	4.19562	4.19562	4.67888	4.19562	4.94592	4.63061	4.85586	4.19562	4.19562	5.94395	4.19562	4.66519	4.19562	4.19562	4.19562	4.19562	4.19562	4.19562
ENSG00000009724	7.98827	7.52068	7.60307	7.91189	8.02616	9.72893	7.82444	9.79255	7.87558	8.36899	7.36833	7.32287	7.57754	8.06907	8.92661	7.28119	6.71762	7.5814	8.98944	6.97286	7.10856	8.41029	7.83319	7.60991	7.96692	7.08138	7.75983
ENSG00000009765	4.62137	4.79745	4.19562	4.19562	4.66531	6.23157	5.10995	5.85562	4.19562	4.72222	5.20057	4.67888	4.19562	4.19562	4.19562	4.19562	4.19562	4.19562	5.97058	4.54269	4.66519	5.58882	5.23308	4.19562	4.19562	4.19562	4.58902
ENSG00000009780	8.73351	8.68619	8.59503	9.27282	9.19877	9.3309	9.03418	9.29066	9.39394	9.05576	9.13867	8.93796	9.27483	9.0415	9.57227	8.89257	8.72744	8.804	8.93793	9.04234	8.84205	9.74679	9.04327	9.20877	8.56428	8.9872	8.91548
ENSG00000009790	4.19562	4.19562	4.75957	4.92477	4.76962	5.08343	4.19562	4.94624	4.51821	4.93632	4.67676	4.19562	4.75986	4.89135	5.35957	4.93222	4.19562	4.48971	5.0288	5.16152	4.66519	4.78269	4.19562	4.76747	4.73966	5.21285	4.87288
ENSG00000009830	10.4671	10.6553	11.3205	10.8737	10.9131	10.7608	10.5174	10.7424	10.8049	11.7016	11.0224	11.0386	10.7312	11.0412	11.3721	10.2534	10.2272	10.5334	10.3224	10.1114	10.5753	10.1654	10.8644	10.3992	10.9405	11.1132	10.7395
ENSG00000009844	11.0091	11.0607	10.4869	11.0226	11.0567	10.8192	11.0908	10.9292	11.1677	10.5014	10.9686	10.8503	11.0186	10.8088	11.0454	11.6107	11.139	11.5186	11.1067	11.4036	11.0392	12.4188	11.413	11.1545	11.0713	10.6913	11.3922
ENSG00000009950	5.40562	5.18159	5.03504	6.02112	6.59782	8.20791	6.33411	8.00008	5.96713	10.8501	11.1861	11.7395	9.74729	7.41005	6.41943	5.72067	4.19562	5.37701	7.37083	6.30923	4.93329	4.19562	5.3275	4.99921	5.19912	5.29077	5.0648
ENSG00000009954	12.4994	12.1987	12.3801	12.8262	12.8617	12.6426	12.4339	12.6337	12.8122	12.6155	12.5897	12.5417	12.6628	12.6626	12.5923	12.5068	12.504	12.9321	12.5599	12.6116	12.3825	12.5596	12.449	12.5843	12.5436	12.4766	12.7794
ENSG00000010017	11.571	11.594	11.2778	11.2966	11.1504	11.1685	11.4168	11.1492	11.3302	11.1322	11.5351	11.4366	11.3172	11.4875	11.1799	11.2976	11.0603	11.4101	11.5047	11.6884	11.5045	12.5691	11.6442	11.359	11.4261	11.4335	11.3966
ENSG00000010030	6.59492	6.53732	6.62142	7.19683	7.24792	7.59426	7.59574	7.86453	6.87659	6.26119	6.66119	6.88077	6.55628	6.06879	5.43057	6.639	6.26137	5.61116	7.14037	6.98531	7.25671	5.87294	6.16019	6.38677	6.21561	7.06411	6.20784
ENSG00000010072	9.23527	9.12963	8.8693	9.10534	9.11705	8.89701	9.03068	9.16867	9.37606	9.02186	9.1596	8.99195	9.0803	8.92797	9.17749	9.46729	8.86624	9.6095	9.1175	9.26378	9.16639	10.7358	9.77153	9.12826	8.93898	9.20031	9.01836
ENSG00000010165	11.289	11.1466	11.47	11.0248	11.0197	10.9322	10.7154	11.0353	11.0575	11.727	12.0322	11.9911	11.4186	11.4655	11.1169	10.5459	10.6209	11.319	11.022	11.0174	11.2627	10.3331	10.7777	10.9205	11.1716	10.764	11.3748
ENSG00000010219	8.77917	9.33164	9.21431	9.09275	9.17694	9.20418	10.2049	9.0237	9.24647	8.56558	9.25505	9.48974	9.23117	9.10365	8.89385	9.9543	9.97855	8.89262	9.16832	9.75348	9.61883	8.34334	9.03513	9.55509	9.47807	10.2655	9.54366
ENSG00000010244	12.8675	12.8193	12.6728	12.8804	12.8104	12.7756	12.6912	12.7594	12.9177	12.71	12.7315	12.6635	12.472	12.7729	12.9345	13.148	13.0455	13.1624	12.6437	12.7464	12.7067	14.0259	13.0133	13.0264	12.8553	12.5707	13.1346
ENSG00000010256	12.6415	12.9163	13.0981	12.4781	12.4312	12.4305	13.2719	12.5499	12.5284	12.1517	12.8195	12.8851	12.7376	12.6148	12.2054	13.2172	13.2047	12.9456	12.7006	12.9969	13.0796	11.1027	12.3554	12.7825	12.9233	13.2382	13.0639
ENSG00000010270	10.5653	10.5116	10.0832	10.4261	10.4624	10.4822	10.5916	10.646	10.6047	10.2801	10.4214	9.95567	10.56	10.5238	10.6415	11.1455	11.1225	10.9948	10.8656	11.1417	10.7908	11.3335	10.8857	10.8898	10.7186	10.6704	10.7313
ENSG00000010278	13.9281	14.0639	14.4554	13.2328	13.0406	12.9962	13.4503	13.1603	12.9699	9.81217	12.1275	11.8183	11.6522	12.908	11.7882	13.9983	14.23	13.6759	13.8417	13.986	14.0465	13.2794	13.3991	13.613	12.3985	12.3331	12.5911
ENSG00000010282	4.71612	4.19562	4.82515	4.79305	4.19562	5.17384	5.24581	5.62295	4.19562	5.16777	4.19562	4.19562	4.75986	4.89135	5.00195	4.85586	4.19562	4.19562	4.19562	4.54269	4.19562	4.19562	4.19562	4.19562	4.19562	4.19562	4.19562
ENSG00000010292	11.655	11.5719	11.5547	12.3071	12.3671	12.0477	11.5515	11.8946	12.2464	11.1836	11.3268	11.4159	11.2252	11.5863	11.3388	12.4718	12.2289	12.8336	11.5254	11.5482	11.6293	11.8505	11.9391	12.1995	12.4153	11.3967	12.8356
ENSG00000010295	11.9906	11.9269	12.5873	12.5076	12.675	12.5184	13.1912	12.6072	12.6077	12.8444	12.7713	13.0868	12.3908	12.2802	12.0737	11.6035	11.5875	11.3686	11.8894	12.0069	12.5851	9.82963	11.7935	11.7017	11.6975	11.9016	11.4485
ENSG00000010310	6.30399	7.17307	7.11303	5.74083	5.17734	8.21956	6.42642	8.04719	5.14802	7.10734	5.69371	5.25717	6.91214	5.92632	7.71729	6.53251	7.53333	6.22795	7.7566	6.55162	6.68515	5.95406	7.11974	6.94105	7.2005	6.19371	6.47711
ENSG00000010318	7.94161	7.79416	7.5155	8.01378	8.2571	8.76582	8.18192	8.75627	8.33375	8.31953	8.05958	8.3992	8.37004	8.2384	8.06982	7.43746	7.66176	7.11797	7.95344	7.6214	7.36489	7.25633	7.48527	7.7642	7.8557	7.61706	7.67461
ENSG00000010319	6.33464	5.4424	5.58791	7.71666	8.15627	8.2875	7.8645	8.57905	7.96377	7.64643	6.33684	6.15731	6.22369	5.4963	5.15423	5.94127	5.06373	5.98745	6.25217	5.53828	5.22806	4.19562	6.2022	6.21779	6.22917	4.19562	5.34854
ENSG00000010322	13.6668	13.6439	14.1762	13.37	13.3868	13.2786	13.1588	13.1663	13.1402	14.2822	13.812	13.9067	13.5415	13.8555	13.9123	12.8723	12.5873	13.1873	13.1361	12.7473	13.4202	11.7815	13.0277	12.8381	13.4628	12.6788	13.4302
ENSG00000010327	5.13443	5.1373	5.48344	4.92477	4.85699	6.93328	6.09858	7.27979	5.76535	5.63313	4.95123	5.79444	5.53763	5.43932	5.96136	5.62562	5.06373	4.84878	6.69441	6.66588	5.27627	5.78586	6.83053	5.55473	5.56544	5.36262	5.02141
ENSG00000010361	9.11273	9.11916	9.25341	8.85989	8.68315	9.15665	9.41832	9.18555	8.9806	8.98715	9.56249	9.60963	9.36772	9.28221	8.48704	8.87465	9.25364	8.54777	9.39859	9.29595	9.30919	6.58829	8.20286	8.46607	8.83854	9.42963	8.92976
ENSG00000010379	4.86521	5.4424	5.92858	4.92477	4.85699	6.29495	6.20865	6.14564	5.19761	5.59077	5.14513	4.19562	6.55628	4.76549	7.07533	5.27475	4.19562	4.96588	5.20931	5.49836	5.4476	4.19562	4.19562	4.19562	5.44014	5.03174	4.19562
ENSG00000010404	12.1024	12.1035	11.9264	12.2715	12.3772	12.1446	12.189	12.1152	12.4272	12.2009	11.9461	12.0253	11.7928	11.6822	12.3099	11.7542	11.7235	11.9401	12.1523	12.3039	12.1128	13.3378	12.5764	11.9189	11.6071	11.1943	11.5842
ENSG00000010438	7.03712	6.38513	6.27977	8.53296	8.70368	8.58894	9.00239	8.60125	8.79256	5.16777	5.55413	6.6079	6.48665	5.92632	5.00195	7.7918	8.0087	7.09352	7.5363	7.81268	7.44089	6.84869	7.94227	7.70448	7.69861	6.61609	7.85321
ENSG00000010539	8.67502	8.571	8.63167	9.13839	8.74717	8.76052	8.61063	8.67787	8.73756	9.08231	8.91072	9.02398	9.01839	8.85076	8.9562	8.75893	8.31892	8.69897	8.7398	8.49474	8.82655	9.7312	8.95965	8.69702	8.78771	8.47934	8.64801
ENSG00000010610	12.3066	12.436	12.9377	10.757	9.61598	10.2464	10.7056	10.2214	9.62678	8.32511	10.7874	10.5332	9.62808	11.2972	6.2109	13.0733	13.2112	13.2763	12.3646	12.6377	12.8402	7.66283	9.76334	12.5206	8.87754	6.97434	6.67097
ENSG00000010626	8.10289	8.00531	8.52719	8.01825	7.99865	8.12364	8.77867	8.24184	7.81756	8.17243	8.30541	7.99612	8.10482	8.36461	7.46409	8.14187	8.61219	7.98343	8.57888	8.5656	8.76608	7.22656	8.21255	8.13163	7.79665	8.92743	7.8575
ENSG00000010671	5.08777	4.62271	4.19562	5.08407	4.66531	5.58327	5.03254	6.00919	4.19562	4.19562	4.67676	4.19562	4.59586	4.94592	4.94349	5.17569	4.19562	4.61082	5.40355	5.03589	4.66519	4.19562	4.19562	4.76747	4.19562	4.19562	4.58902
ENSG00000010704	9.93875	9.82933	10.0372	10.2616	10.3292	10.1375	9.87929	10.1416	10.467	10.35	10.0976	10.0854	10.7143	10.4548	10.5866	10.6372	10.8863	10.4585	10.0981	10.3398	10.1409	10.6207	10.3741	10.5245	10.1965	10.2088	10.7539
ENSG00000010803	10.836	10.8588	10.8088	10.5722	10.6207	10.345	10.8661	10.4009	10.6275	10.5861	10.9296	11.1402	10.9111	11.0097	10.6361	10.8837	10.5764	10.7983	10.8929	11.0862	11.1816	9.80005	10.5367	10.5101	10.9458	11.0543	10.964
ENSG00000010810	11.2075	11.0597	11.0097	12.1196	12.3125	12.0922	12.5114	12.0754	12.3636	12.6319	12.8945	12.8013	12.8698	12.1186	12.3836	10.8949	11.1335	10.8271	11.3776	11.7598	11.5282	11.3548	11.8087	11.2203	11.7275	12.3215	11.4428
ENSG00000010818	10.751	10.3085	10.2638	11.281	11.2851	11.1032	10.3182	10.79	11.2121	10.8568	10.5859	10.657	10.5005	10.8445	11.2001	9.97124	10.5748	10.4718	10.7546	10.5797	10.3437	11.375	11.3139	10.4647	11.0387	11.0872	10.989
ENSG00000010932	5.90646	5.59386	5.12084	7.09788	7.72383	7.43587	7.09721	7.76078	7.61416	7.06734	7.21477	6.89373	8.2671	8.58791	8.77708	5.12154	5.06373	4.19562	5.77032	6.4078	5.8105	4.78269	5.3275	4.99921	6.34512	5.03174	7.03811
ENSG00000011007	11.4301	11.6704	11.8303	11.4852	11.365	11.2816	11.5889	11.357	11.447	11.7469	11.4374	11.5312	11.4766	11.5435	11.6953	11.6716	11.5843	11.6558	11.3096	11.4149	11.4751	11.499	11.578	11.5324	11.3593	11.5523	11.3283
ENSG00000011009	10.6913	11.0948	11.2946	10.6917	10.6252	10.4934	11.2291	10.6716	10.6106	10.8616	10.7396	10.7547	11.1533	10.8135	10.848	11.2423	11.447	10.8589	10.7343	11.0511	11.2224	8.22924	10.6052	10.9052	10.8403	11.0597	10.4685
ENSG00000011021	11.2129	10.8911	11.3907	11.7974	11.92	11.8781	11.0465	11.6117	11.854	11.8235	11.2207	11.2095	11.3653	11.6695	11.8221	11.1442	11.0158	11.393	10.7379	10.2555	10.8176	9.65062	10.706	10.8975	11.4936	11.813	11.1678
ENSG00000011028	15.7674	15.6024	16.7048	15.8649	15.847	15.8552	15.9081	15.7612	15.5999	17.4755	17.033	17.03	16.7232	16.8362	16.2516	14.2741	15.0273	14.8484	15.7262	15.7749	16.0513	12.6344	15.4118	15.0202	15.9134	16.2495	15.8094
ENSG00000011083	5.86304	4.79745	4.82515	5.83435	5.52366	6.54729	5.84383	7.05581	5.79255	5.02154	4.78355	4.87593	4.75986	4.89135	5.46425	5.27475	4.19562	4.19562	6.44712	6.01062	4.66519	4.19562	4.66754	5.17375	5.19912	6.19371	4.19562
ENSG00000011105	12.2346	12.2323	12.8274	11.4606	11.3204	11.249	11.479	11.3704	11.4365	11.0969	11.6186	11.3866	11.4059	12.031	11.3611	11.0564	11.4541	11.5335	11.9365	11.7415	12.0449	10.1846	12.0901	11.7846	10.6144	10.5059	10.3147
ENSG00000011114	11.2614	11.1243	10.7471	11.3929	11.3963	11.2659	10.9756	11.0867	11.3522	11.0573	10.9364	10.9937	10.8983	11.0348	11.4799	11.1992	10.8928	11.5717	11.3007	11.2517	11.0385	12.4102	11.3417	11.0422	11.3377	10.8431	11.4976
ENSG00000011132	9.85731	9.93566	10.171	9.68981	9.72359	10.0589	10.0057	10.0046	9.60478	9.86471	10.0771	10.3877	10.0913	10.0182	9.44942	9.75511	10.1094	9.14934	9.92086	9.58547	10.0196	6.82879	9.43655	9.7632	9.91155	10.7534	9.43348
ENSG00000011143	9.10432	8.99873	9.19173	9.1302	9.15477	9.00163	9.47859	8.95645	9.14218	9.26143	9.13339	9.27198	9.21746	9.23267	8.86293	9.33822	9.39231	9.247	8.86517	8.6524	9.13404	7.55981	8.60689	9.12826	9.29323	8.40024	9.35707
ENSG00000011198	10.5538	10.803	10.1772	9.96875	9.7286	9.71397	9.65925	9.64488	9.81691	9.57118	10.1231	9.80979	9.36461	9.97215	9.31892	10.5757	10.2618	10.726	10.4862	10.469	10.4666	10.728	10.2991	10.1103	9.72516	9.37218	10.2151
ENSG00000011201	6.24041	6.86114	7.02775	8.19413	8.43969	7.86617	7.26375	8.02383	8.31715	9.62632	6.88435	6.81409	7.0289	6.52964	8.93407	5.68988	6.03835	8.26832	5.91672	6.53447	6.01687	9.18896	7.90084	6.95845	7.72149	7.36057	7.43604
ENSG00000011243	10.9464	11.1228	11.6192	10.7443	10.7698	11.0495	11.3092	10.8827	10.7658	11.4938	11.3314	11.4099	11.3188	11.224	11.0124	10.9592	10.8823	10.7103	10.7607	10.5358	11.3152	9.27034	10.6914	10.6198	10.9923	11.8269	10.4138
ENSG00000011258	10.048	10.0269	9.86033	9.82147	9.66906	9.64392	9.78492	9.69138	9.85038	10.2006	9.87542	9.82473	9.60196	9.87978	10.1621	9.65029	9.66577	9.71955	10.0318	9.57744	9.64555	10.6638	9.81021	9.79435	9.85514	9.9472	9.6497
ENSG00000011260	10.2849	10.2232	9.99576	10.4583	10.4823	10.2596	10.5311	10.3836	10.6599	9.93372	10.3785	10.3119	10.1822	10.2801	10.0839	10.7584	10.5503	10.5938	10.1443	10.391	10.201	10.7488	10.2247	10.4131	10.5467	10.7455	10.8062
ENSG00000011275	11.9554	11.8812	11.9984	12.0018	12.1055	11.9679	11.8391	11.9487	11.9325	12.5142	12.324	12.3935	12.3897	12.2591	11.9955	11.5912	11.5786	11.764	11.7291	11.4472	11.6118	11.6189	11.9127	11.7143	12.2186	12.8057	12.0406
ENSG00000011295	10.6536	10.6312	10.6371	10.3846	10.3137	10.3344	10.1399	10.4374	10.4745	10.81	10.5358	10.4186	10.5816	10.6514	11.013	10.545	10.7075	10.8143	10.3141	10.3551	10.2804	11.2366	11.036	10.903	10.7376	10.6981	10.6444
ENSG00000011304	13.657	13.5897	13.4646	13.7136	13.7836	13.5479	13.6143	13.4813	13.6954	13.5378	13.6583	13.7831	13.6007	13.7229	13.3387	13.7567	13.6884	13.8505	13.4054	13.2068	13.3681	11.8499	13.4814	13.6195	13.921	13.7969	14.0515
ENSG00000011332	7.53865	7.41407	7.54898	7.326	7.39131	9.50699	8.13695	9.44225	7.30189	7.05374	7.09849	7.35101	7.26383	7.50031	7.13793	8.47937	8.23927	7.78151	9.07606	7.62926	7.43265	5.47509	7.04466	7.9808	8.00464	7.2585	7.85321
ENSG00000011347	9.62732	9.19087	9.50092	10.7069	10.9005	10.6841	10.5186	10.6183	10.7035	7.51506	7.69193	8.34942	7.1217	8.31282	6.34314	9.02029	9.41055	9.10193	9.5655	9.7119	9.81044	6.1694	9.46511	9.22997	9.17635	9.67846	6.6609
ENSG00000011376	10.5903	10.4063	10.9796	10.4485	10.402	10.3192	9.93457	10.39	10.3929	10.3877	10.3885	10.423	10.3626	10.5679	10.6475	10.3385	10.0778	10.8889	10.0027	9.95595	10.2389	9.71015	10.0897	10.396	10.4817	9.84663	10.4803
ENSG00000011405	11.8057	11.5168	11.1024	12.1292	12.1717	12.0933	11.1149	12.0253	12.099	12.3939	11.729	11.6736	11.7724	11.8988	12.6203	11.4152	11.3643	12.0145	11.4566	11.2946	11.2171	13.9675	12.677	11.8447	12.238	12.0179	12.3106
ENSG00000011422	10.9011	11.0459	11.3096	11.044	11.1708	11.0138	11.6345	11.1853	11.1573	11.0531	11.2624	11.3429	11.2149	11.1222	11.4585	12.1859	12.545	11.2805	11.4485	11.4411	11.0579	11.0555	11.1389	11.6118	11.227	12.0135	10.8095
ENSG00000011426	10.6807	10.1095	9.55769	11.8569	11.9627	11.6377	10.6924	11.4722	12.0413	8.20308	8.91072	9.07489	9.29455	10.1565	10.5724	12.6546	12.0156	12.9984	10.3825	10.6862	10.5128	13.581	12.1167	12.4263	12.3601	9.88819	13.1323
ENSG00000011451	12.1	12.2578	12.4266	11.9314	11.8316	11.8036	12.2	11.7883	11.8381	11.9952	12.1777	12.4901	11.8909	12.1807	11.7317	11.7717	11.9113	11.7916	12.0005	11.8546	12.3081	9.06171	11.7899	11.6666	11.9642	11.6556	11.9269
ENSG00000011454	12.1646	11.9876	11.9392	11.8593	11.8269	11.72	11.5	11.7129	11.8239	12.0224	11.9762	11.9933	11.9076	12.2037	12.1532	11.3417	11.4637	11.8291	11.875	11.8975	11.7593	12.3701	11.9961	11.728	11.9409	11.5446	12.2042
ENSG00000011465	18.5681	18.6402	18.6873	17.5551	17.2164	17.2729	17.74	17.4785	17.2714	18.2295	18.8452	18.6694	18.2984	18.6355	18.0769	17.0664	17.0376	17.177	18.3731	18.292	18.4176	16.9471	17.389	16.8893	16.6274	17.5855	16.0719
ENSG00000011478	9.44125	9.55297	10.2563	9.5169	9.5496	9.73029	9.75558	9.96972	9.40965	10.1293	9.70092	9.6898	10.132	9.5841	9.6928	10.0663	10.9587	9.74162	9.9036	9.77646	9.87055	8.41682	9.99501	10.3091	10.2584	11.4669	9.37656
ENSG00000011485	11.5633	11.6305	11.8745	11.9223	11.9449	11.6984	12.1729	11.6806	11.8967	11.467	11.8874	11.9797	11.6605	11.693	11.5109	11.742	11.8874	11.6835	11.4769	11.566	11.7899	10.7215	11.4715	11.7149	12.131	12.2427	12.1848
ENSG00000011523	10.3134	10.1367	9.97558	10.3374	10.3873	10.2464	9.8538	10.1556	10.2553	10.1747	10.3252	10.2082	10.1247	10.3839	10.1674	9.50463	9.6688	9.62075	10.2095	10.1846	10.0638	9.86577	9.91151	9.45965	10.1105	9.31595	10.4188
ENSG00000011566	11.826	11.6819	11.3443	11.4479	11.3831	11.2141	10.7896	11.2583	11.3763	11.3477	11.1572	10.8274	11.0993	11.4507	11.6773	11.4999	11.5168	11.7287	11.6234	11.4836	11.4271	12.8463	11.7474	11.5359	11.7049	11.7751	11.8215
ENSG00000011590	5.50178	4.98757	5.26968	5.71621	5.62793	6.39891	5.3637	6.33413	5.37227	5.8919	5.25267	5.82432	5.63725	5.4963	5.43057	5.12154	5.53987	4.70326	6.51766	5.9302	5.22806	4.78269	5.37135	5.74772	5.71936	5.80639	5.72581
ENSG00000011600	4.71612	4.49817	4.59565	4.49593	4.19562	6.62176	4.84747	6.45583	4.19562	4.19562	4.53662	4.19562	4.59586	4.99647	4.8085	4.6645	4.19562	4.70326	6.18745	4.54269	4.66519	4.19562	4.19562	4.19562	4.96059	4.61805	4.58902
ENSG00000011638	10.5933	10.6604	10.5207	10.3293	10.2981	10.1846	10.2731	10.2407	10.3054	9.64201	10.3147	10.2258	10.5856	10.5533	10.3106	10.3055	10.9722	10.1062	11.5218	11.3586	11.3234	9.3844	10.2223	10.4452	10.3897	11.1478	9.86551
ENSG00000011677	4.19562	4.62271	4.75957	4.19562	4.19562	5.03407	4.19562	4.50494	4.19562	5.23222	4.19562	4.19562	4.19562	4.19562	5.43057	4.19562	4.19562	4.19562	4.879	4.68529	4.19562	5.19914	4.19562	4.19562	4.58145	4.19562	4.19562
ENSG00000012048	9.1863	8.72539	8.62909	10.0813	10.0672	9.92003	8.99881	9.91389	10.2256	8.66125	8.53937	8.66994	8.21963	9.05729	9.2065	9.69517	9.4499	10.0799	8.86192	9.02471	8.86043	10.3638	9.65063	9.44763	10.1662	8.62554	10.702
ENSG00000012061	11.3033	11.5681	11.4401	11.5956	11.7341	11.5759	12.2694	11.7144	11.7179	11.2229	11.7016	11.8339	11.5872	11.3337	10.7959	11.7624	12.1659	11.2167	11.4453	11.6791	11.6754	9.59716	11.1484	11.6575	11.3961	12.1811	11.246
ENSG00000012124	5.53193	4.86729	5.77085	4.79305	4.66531	6.77026	5.30662	6.78857	4.83685	5.6739	4.87297	4.53813	4.75986	4.99647	4.8085	5.94127	5.06373	5.19599	6.29357	5.49836	5.27627	4.19562	5.1274	5.09127	5.19912	5.21285	4.87288
ENSG00000012171	11.9328	12.1165	12.8299	11.5473	11.4145	11.5883	11.8011	11.7082	11.3031	12.71	12.8806	13.1919	12.9023	13.0828	12.3116	11.4362	11.7545	11.2004	11.7112	11.5212	12.3453	6.56414	9.83699	11.0835	11.4181	9.76237	11.8534
ENSG00000012174	10.5993	10.002	10.2622	10.7007	10.7867	10.6365	9.15478	10.6968	10.8019	10.2744	10.0989	9.59614	10.1752	10.3823	10.8255	10.0794	10.116	11.3012	10.7711	10.323	9.96971	12.7439	11.3257	11.1406	10.5707	9.95643	10.9299
ENSG00000012211	9.10432	8.99645	9.14004	9.20814	9.17449	9.15867	9.3071	9.06305	9.04993	9.5404	9.63337	9.82142	9.43439	9.45153	8.98041	8.82885	8.82871	8.64205	8.96543	8.97663	8.99405	6.40928	8.44803	8.59711	9.22965	9.77546	9.08368
ENSG00000012223	4.79558	4.19562	4.19562	4.49593	5.22833	5.17384	4.84747	5.53315	4.51821	4.83881	4.67676	4.53813	5.30385	4.19562	5.52847	4.19562	4.19562	4.19562	5.15343	5.64978	4.19562	5.87294	5.56565	4.99921	4.80299	4.19562	4.19562
ENSG00000012232	11.8282	11.761	12.3774	12.0772	12.0652	12.0033	11.4162	11.8902	11.9335	12.1638	11.4806	11.2321	11.7272	12.0488	12.4916	11.3428	11.3388	12.1908	11.7944	11.5614	11.8132	11.243	11.9145	11.7093	12.2016	11.8344	12.204
ENSG00000012660	11.9107	11.1762	11.0542	12.9222	13.162	12.9948	11.8775	12.9579	13.1725	12.1068	11.945	11.3988	12.2708	12.3405	12.6524	12.1175	12.2356	12.5683	11.9484	11.8324	11.3992	13.3212	12.6348	12.7005	12.8304	13.0764	13.0023
ENSG00000012779	5.29905	5.40923	5.51055	4.79305	5.32235	6.03899	4.72934	5.85562	4.83685	5.50069	4.19562	4.19562	5.68385	4.89135	5.70074	5.88987	4.19562	4.90993	5.60246	5.53828	4.19562	4.19562	4.19562	4.19562	5.49209	4.19562	4.75027
ENSG00000012817	11.8576	11.5696	12.0497	11.696	11.6376	11.6634	11.2983	11.4957	11.7457	11.9625	11.8101	11.9448	11.4051	11.9734	11.1164	11.3702	10.945	11.3519	11.2556	10.5389	11.3839	7.79956	9.53029	10.6659	11.2681	11.4252	11.4528
ENSG00000012822	13.6898	13.5563	13.9618	13.1025	12.9704	12.9371	12.9439	12.9056	12.8238	13.1986	13.2543	13.2767	13.0047	13.4636	12.8079	11.9153	12.1262	11.9232	13.0889	12.5601	13.1524	11.1247	12.6698	12.0372	12.7106	12.663	12.8147
ENSG00000012963	10.2811	10.1746	10.0077	10.585	10.635	10.4257	10.4743	10.3391	10.5771	9.2172	10.0282	10.2094	9.91581	10.09	9.77528	10.3601	10.1293	10.4436	10.1681	10.2352	10.1974	10.6165	10.5115	10.04	10.0454	9.09561	10.5367
ENSG00000012983	12.1417	12.0082	11.5349	11.9475	11.8485	11.6592	11.442	11.7541	11.8356	11.5507	11.4576	11.3725	11.6687	11.9943	12.1441	11.73	11.5402	11.9491	12.0626	11.8923	11.8081	13.1398	12.3933	11.941	11.8075	11.273	12.0542
ENSG00000013016	12.4711	12.0217	12.1555	13.6096	13.7532	13.5854	13.4374	13.6498	13.8614	12.7565	13.2149	13.3124	13.1079	13.4147	13.048	11.4463	11.4654	11.7516	12.6359	12.7475	12.5917	11.4007	12.425	11.708	12.7582	12.8917	12.6712
ENSG00000013275	11.9161	12.1267	12.0079	11.7414	11.7875	11.6793	12.6388	11.8024	11.8029	11.528	12.0949	12.1691	11.9594	11.7695	11.4959	12.4934	12.3415	12.2025	11.8326	12.1555	12.0916	10.7616	11.8375	12.0282	11.8061	12.2776	11.7441
ENSG00000013288	13.2215	13.1454	13.8571	12.7573	12.6574	12.6437	12.2853	12.5457	12.5331	13.3937	13.107	13.0164	12.8377	13.5184	13.363	12.045	11.9782	12.613	12.8811	12.6052	12.9938	11.2273	12.6726	12.2093	12.3576	11.8244	12.2314
ENSG00000013293	10.4323	9.28373	9.09582	11.9429	12.1978	11.9765	10.6128	11.7859	12.2141	8.99765	8.09272	7.82074	7.64101	8.16357	6.02356	8.26188	8.73326	8.81139	9.23509	9.1998	8.81088	9.01524	9.14771	8.65056	7.62765	6.43567	7.97285
ENSG00000013297	14.3976	13.549	13.5912	15.7651	16.1053	15.8332	15.4672	15.8603	16.0748	13.4179	13.4216	13.2588	14.4604	14.6747	14.456	13.6744	14.1524	13.6027	13.9682	14.2929	13.8458	12.5254	13.7882	13.9438	14.1089	13.5958	14.5163
ENSG00000013306	11.3974	11.7362	11.8943	11.4326	11.4916	11.3252	12.0955	11.4645	11.3738	11.9943	12.0043	12.2825	12.1859	11.7859	11.5522	11.7551	12.091	11.2676	11.8016	11.8939	12.2336	9.29176	11.5827	11.6903	12.0022	12.3211	11.7441
ENSG00000013364	14.2054	14.2687	14.668	14.3618	14.4321	14.1874	14.9909	14.2727	14.2974	13.4127	14.0049	14.2661	13.8729	14.1997	13.0528	14.109	14.4702	13.9046	13.9676	14.0871	14.5419	10.9948	13.1115	13.854	13.4476	13.6103	13.5791
ENSG00000013374	11.3188	11.3178	11.2061	11.267	11.402	11.2333	11.2608	11.2638	11.3235	10.9596	11.4945	11.3737	11.2548	11.1792	10.9154	11.0819	11.1618	11.2287	11.2581	11.516	11.1707	11.5774	11.4589	11.1674	11.16	11.4285	11.4375
ENSG00000013375	12.0471	11.9856	11.8093	11.9749	11.9283	11.7642	11.8149	11.9665	12.0249	11.8489	11.4909	11.6621	11.4987	11.5975	11.9812	12.0586	12.0671	12.1086	11.7995	11.8915	11.6728	14.0176	12.7522	12.1932	11.9808	11.9839	11.988
ENSG00000013392	9.61701	9.55608	9.57926	9.01924	8.92952	9.05662	9.03068	9.04928	9.04491	9.29018	9.4353	9.22768	9.35526	9.32196	9.41256	8.82264	8.60587	8.85258	9.3577	9.31541	9.40197	10.5321	9.99221	9.33804	9.35703	9.55638	8.89274
ENSG00000013441	12.599	12.5782	12.8787	12.3182	12.3414	12.39	12.6984	12.3853	12.2908	13.6235	13.2094	13.4593	12.881	12.8567	12.7103	12.3524	12.6497	11.5796	12.1838	12.2022	12.5532	12.9601	12.058	12.2084	11.8361	12.5458	12.0553
ENSG00000013503	9.51922	9.4041	9.3863	9.5169	9.51135	9.46697	9.04115	9.40852	9.35998	9.4285	9.52671	9.54693	9.32363	9.30056	9.2065	9.61837	9.23737	10.1544	9.20466	9.09113	9.14407	10.6869	9.81972	9.80615	9.62389	8.79987	10.055
ENSG00000013523	10.5888	10.368	10.8675	10.4093	10.3831	10.3494	9.76613	10.163	10.1726	11.0805	10.3996	10.3719	10.2477	10.7137	10.6826	9.52581	9.18321	9.96327	10.2548	9.36758	9.86904	9.54758	9.8556	9.69627	10.6504	10.8506	10.4685
ENSG00000013561	11.0638	11.0547	10.4086	11.0483	11.0607	10.8953	10.8681	11.056	11.1208	10.807	11.0611	10.9648	11.1993	10.8771	11.2699	11.0858	10.9349	11.2925	11.2073	11.3853	10.9641	11.8244	11.185	10.9643	10.8225	10.5522	10.99
ENSG00000013563	7.88354	8.69186	8.99104	8.81968	8.77652	8.99263	8.97352	8.88332	8.86563	8.79979	8.76119	8.79	9.05739	8.73027	9.39287	8.31166	7.83494	8.23933	8.41105	8.25333	8.37214	7.32809	9.30727	8.59711	9.16479	9.03591	9.33272
ENSG00000013573	10.2309	9.93208	10.3329	10.8092	10.9755	10.941	10.699	10.7388	10.7997	10.5698	10.4492	10.3537	10.1375	10.5478	10.181	10.4744	10.4105	10.3093	9.76283	9.44907	10.0887	8.37049	9.68573	10.2131	10.6733	10.9985	10.658
ENSG00000013583	11.5552	12.0147	11.58	10.8496	10.5	10.5388	11.1025	10.7056	10.6689	10.0441	11.1772	11.3067	11.4744	11.319	10.4012	11.7304	12.0174	11.652	11.8815	12.0317	12.0818	10.7591	11.0168	11.7684	10.9673	11.4327	11.1281
ENSG00000013588	10.5752	11.1006	11.8693	10.8295	10.8684	10.7021	10.6069	10.5516	10.7428	12.5588	9.97169	10.3025	11.2599	10.1565	12.6199	11.6085	11.994	11.538	10.5671	10.9451	10.6519	12.6344	12.6154	11.9533	11.1909	7.30316	11.1356
ENSG00000013619	11.6636	11.6287	11.4961	10.5509	10.0285	10.0229	9.93831	9.83325	9.92193	11.6576	12.0916	12.173	11.5984	12.0849	11.5659	10.8882	10.4232	11.1135	10.6764	10.6531	10.8285	9.7442	10.2271	10.3866	10.8827	10.6292	11.2484
ENSG00000013725	4.86521	4.98757	4.98824	5.13055	4.19562	6.98051	5.3637	6.87646	4.65089	4.72222	4.87297	4.78613	4.88452	4.83174	5.32202	5.68988	4.19562	4.19562	5.97058	5.27076	4.66519	4.19562	4.19562	4.99921	4.86	4.79093	4.19562
ENSG00000013810	10.074	10.0358	10.3927	11.0248	11.1566	10.8911	11.0756	10.816	11.1309	9.84741	9.82884	10.2358	10.2728	10.0599	10.2211	11.9371	12.0439	11.5601	10.1037	10.3146	10.5771	9.76986	10.6591	11.6345	11.4192	11.0261	11.7805
ENSG00000014123	11.0853	10.485	9.88543	10.9907	11.0953	10.9398	9.98602	10.856	11.2076	10.4502	10.1363	10.2208	10.2827	10.6219	11.027	10.94	11.139	11.316	10.7598	10.3074	10.2747	12.4512	11.2344	11.0806	10.974	10.5121	11.2259
ENSG00000014138	9.67209	9.56535	9.69242	10.2169	10.4594	10.1747	9.89667	10.0605	10.2067	9.26143	9.55856	9.40831	9.39841	9.39521	9.2863	10.2522	10.2293	10.363	9.54946	9.68225	9.64201	9.4683	9.86787	9.96621	10.1378	9.27228	10.4615
ENSG00000014164	10.4482	10.6415	10.8582	10.0738	9.98449	9.9377	10.8885	10.0421	9.8873	10.3636	10.4672	10.7276	10.2239	10.4711	9.74172	10.5279	10.7738	10.3546	10.2817	10.399	10.684	6.8086	9.56652	9.99949	10.1917	10.4725	10.1512
ENSG00000014216	13.3104	13.469	13.8582	13.4585	13.4135	13.3074	13.5882	13.3713	13.4106	13.0251	13.213	13.47	13.1818	13.2352	13.2376	13.3588	13.3757	13.3257	13.1727	13.3048	13.5239	11.8708	12.7664	13.0322	13.3284	12.8082	13.3521
ENSG00000014257	8.57192	8.43903	8.79745	7.89255	7.80882	7.94794	7.79985	7.82177	7.63452	4.72222	7.12037	6.72952	5.81309	7.55183	5.91806	8.51068	8.42348	7.75092	8.55895	8.14301	8.08419	5.69167	6.60725	7.71461	7.37908	7.95013	7.57874
ENSG00000014641	12.0785	12.2238	11.8136	12.4249	12.5764	12.2851	12.7001	12.5599	12.6926	12.0164	12.5375	12.4368	12.3627	12.1324	12.1574	12.7884	12.2051	12.3962	12.0413	12.4504	12.1858	13.6732	12.505	12.3642	12.2301	12.1938	12.5023
ENSG00000014824	11.5007	11.3454	11.0052	11.4082	11.4274	11.3461	10.9162	11.3919	11.4682	10.9525	11.2863	11.0393	11.1224	11.1891	11.5147	11.6309	11.5978	11.9003	11.529	11.6421	11.3421	12.9462	11.7712	11.868	11.4003	10.8836	11.6942
ENSG00000014914	10.4955	10.3449	10.5075	10.5316	10.4604	10.7368	10.362	10.5253	10.4689	8.91511	9.06847	9.30314	9.34584	9.87867	9.76279	10.4393	10.8771	10.0901	10.5948	10.1512	10.5909	9.06171	10.3784	10.5173	9.96297	9.72238	10.0193
ENSG00000014919	10.8473	10.7846	10.5974	10.6806	10.7963	10.5186	10.4232	10.5548	10.6859	11.1082	11.0667	11.1369	10.7622	10.7243	11.0171	10.9052	11.0229	11.0644	10.6875	10.7047	10.6333	11.186	10.849	10.7923	10.7197	9.97469	10.9365
ENSG00000015133	5.79476	7.6669	8.47339	5.21637	4.52847	7.55167	6.12701	7.93642	4.97783	8.9371	5.51621	5.73225	8.86413	5.74275	9.55143	6.0145	5.53987	6.70724	7.06195	6.15723	5.89212	5.34708	6.32053	5.55473	7.4077	5.49215	4.58902
ENSG00000015153	9.25059	9.28561	8.62909	9.30773	9.04922	8.88491	9.24809	9.14945	9.37806	9.59671	9.21062	9.3406	9.49812	9.00939	9.36742	9.14009	9.45694	9.2917	9.28927	9.58347	9.31808	11.0618	9.82287	9.21232	9.26102	9.45913	9.48272
ENSG00000015171	12.3617	12.2618	11.9259	12.3383	12.3681	12.1411	12.3067	12.1454	12.4631	12.1796	12.3243	12.4085	12.1898	12.2627	12.2568	12.1079	11.9125	12.2632	12.2057	12.3293	12.2176	13.1647	12.3802	11.9801	12.1229	12.0157	12.3675
ENSG00000015285	5.69694	6.14406	6.53245	5.36661	5.22833	5.17384	5.73225	5.67895	5.64954	5.8919	5.47687	5.5965	6.72602	5.55029	5.80236	6.14907	6.74157	5.73513	5.77032	5.75103	5.6919	4.19562	5.23308	6.12414	5.5888	5.42948	5.86559
ENSG00000015413	5.33591	5.2237	5.16054	4.71392	4.19562	7.61213	6.06949	7.71472	4.9111	8.55613	8.90453	8.97418	8.08223	7.18109	7.38571	5.22661	4.19562	5.11176	7.1073	5.27076	5.27627	4.19562	4.53006	5.31828	6.47412	5.36262	6.72021
ENSG00000015475	10.8	11.0824	10.8048	10.8371	10.7963	10.7233	11.3399	10.8268	10.9781	9.91723	10.4116	10.5493	10.407	10.2323	9.87925	11.259	11.1214	10.6709	10.7711	11.2036	11.1322	10.0716	10.4393	10.6659	10.7815	11.502	10.534
ENSG00000015479	9.0352	8.81116	8.72424	8.60575	8.56096	8.6038	7.44481	8.57585	8.69968	9.64869	8.37432	8.40806	8.84641	8.80938	9.03689	8.16176	7.79078	8.39855	7.83863	7.49806	8.02002	9.72071	8.24123	8.39889	8.10175	9.02279	8.08689
ENSG00000015520	7.23018	6.74296	7.85971	5.71621	5.40782	7.55783	6.51268	7.63654	4.65089	5.78804	6.19375	5.5965	4.98865	6.46944	5.70074	6.82971	6.53692	6.62882	7.66955	7.41853	7.34743	4.19562	5.23308	6.60536	5.35678	5.49215	4.19562
ENSG00000015532	11.7934	12.0293	12.9032	11.5852	11.5884	11.5235	11.6725	11.4519	11.3723	12.3342	11.923	11.9475	12.2176	11.9538	12.2883	11.5729	12.0156	11.7137	11.8193	11.6488	12.2896	9.34054	11.7676	11.8714	11.7809	11.7692	11.1832
ENSG00000015568	5.64466	5.7013	5.53697	5.29454	5.0022	5.66428	5.30662	5.39997	5.28907	5.78804	5.14513	5.14921	5.42758	5.40959	5.67384	5.12154	5.06373	5.44075	5.35861	5.27076	5.55921	7.06741	5.89984	5.44344	5.41313	5.49215	5.56629
ENSG00000015592	4.62137	4.71775	4.59565	4.19562	4.19562	5.21565	4.94623	5.20288	4.19562	4.19562	4.78355	5.0251	4.19562	4.19562	4.63061	4.85586	4.81403	4.19562	4.7888	5.81385	4.19562	4.19562	4.53006	4.19562	4.86	4.19562	4.19562
ENSG00000015676	12.1032	12.0495	12.3442	11.9959	11.9942	11.8326	11.8707	11.8645	11.9716	12	12.0389	11.9125	12.1045	12.1205	12.2624	11.7668	11.9265	11.8968	12.0391	11.887	12.0831	10.8376	11.7943	11.9469	11.9694	11.8098	11.863
ENSG00000016082	5.33591	4.9301	5.07911	6.82486	6.80766	6.69232	6.87643	6.87646	7.10051	6.78293	7.28403	7.02875	6.41316	6.31268	6.62502	5.40583	4.81403	5.01771	5.40355	5.16152	5.48615	5.02033	5.1274	4.99921	6.50722	5.89438	7.1698
ENSG00000016391	8.17315	7.78354	8.15485	8.7625	8.98644	9.25396	10.1416	9.18555	8.97268	7.73334	7.60238	7.81406	7.35539	7.75078	6.6626	7.03043	5.81571	8.12901	9.08723	9.62886	9.75918	5.02033	9.05675	7.98915	8.77472	7.60529	8.01188
ENSG00000016402	5.29905	4.62271	5.16054	4.61956	4.85699	5.81058	4.57409	5.67895	5.0953	4.93632	5.14513	4.87593	4.98865	5.31453	5.58898	5.3641	4.19562	4.7808	5.48776	5.87345	5.12286	6.1694	5.41331	4.76747	5.5888	5.03174	5.78779
ENSG00000016490	4.62137	4.62271	4.19562	4.86239	5.62793	5.36579	4.72934	5.62295	5.37227	4.93632	4.67676	4.19562	4.19562	4.19562	4.63061	4.19562	4.19562	4.19562	4.879	4.79392	4.52838	4.19562	4.19562	4.76747	4.86	4.19562	4.19562
ENSG00000016864	11.9351	12.112	12.3097	11.984	12.077	11.8495	12.2984	11.9677	12.0277	12.2797	12.3456	12.3857	12.1017	12.065	12.0692	12.1063	12.0186	11.6431	11.7189	11.9175	11.886	12.7303	12.15	11.9074	11.6361	11.7796	11.7906
ENSG00000017260	12.7009	12.5702	12.6326	12.9296	12.952	12.8217	12.4804	12.8665	12.9639	13.0822	12.7831	12.6379	12.6726	12.743	13.2906	12.6341	12.5524	12.821	12.6323	12.4862	12.4797	14.6629	13.571	12.9329	12.8521	12.8763	12.7959
ENSG00000017427	5.47073	5.56526	5.16054	5.21637	4.19562	4.61925	5.10995	4.94624	4.19562	7.34825	7.41307	7.29415	7.41733	6.10197	6.19337	4.85586	4.19562	4.61082	5.94395	5.90216	6.06341	5.58882	5.81792	5.44344	4.66747	4.19562	5.0648
ENSG00000017483	10.1828	10.4251	10.9437	9.85415	9.93913	10.3165	10.2219	10.2687	9.79764	10.0659	10.417	10.5098	10.132	10.1184	9.40006	10.903	11.5786	10.2678	10.3562	10.1606	10.4086	8.35698	9.68746	10.5736	10.6981	11.5538	10.1694
ENSG00000017797	12.4513	12.4404	12.2198	12.0692	12.0803	11.8824	11.9121	11.9357	12.0777	11.6957	12.2031	12.2692	12.1161	12.1847	12.0347	12.0964	12.1212	12.3935	12.6261	12.6082	12.6363	11.9076	12.1912	12.0709	12.2675	11.7213	12.556
ENSG00000018189	12.0096	11.7016	11.6234	11.7033	11.68	11.6421	11.1092	11.4957	11.5976	12.1892	11.6715	11.7551	11.4548	12.0367	12.1296	11.2277	10.9636	11.5655	11.2904	11.0062	11.3965	12.0431	11.2219	11.1628	11.3337	10.6506	11.5748
ENSG00000018236	5.58977	6.77622	7.77764	5.66529	5.32235	6.09451	5.97787	6.2854	6.29205	7.80726	7.12037	6.36419	7.46498	6.88008	9.53029	4.6645	5.76568	5.86801	5.52739	5.41354	5.55921	5.02033	5.49229	4.76747	7.7078	5.80639	7.20427
ENSG00000018280	5.33591	5.18159	5.74955	5.43368	4.52847	7.50137	6.09858	7.50716	5.28907	5.54669	5.69371	5.5965	4.75986	5.24539	5.39571	6.27065	6.26137	4.96588	7.19379	5.75103	5.62756	5.02033	5.23308	5.65543	5.32732	5.49215	5.21814
ENSG00000018408	12.5734	12.2866	11.7518	13.1318	13.1633	12.9131	12.8399	13.0418	13.1945	12.4902	12.5131	12.4417	12.3173	12.3124	12.5002	12.3791	12.5765	12.412	12.7414	13.0966	12.5204	14.2868	13.2223	12.6503	11.5204	11.0809	11.7898
ENSG00000018510	10.8026	10.6818	10.0614	10.8396	10.6579	10.6444	10.3909	10.4969	10.8027	10.6125	10.6126	10.4142	10.4603	10.5823	11.0939	10.9176	10.7193	11.0675	10.7616	10.7818	10.5622	12.959	11.628	11.0679	11.003	10.6662	11.3662
ENSG00000018607	4.19562	4.19562	4.59565	4.19562	4.19562	4.98126	4.19562	5.00491	4.19562	4.19562	4.19562	4.19562	4.19562	4.48194	4.63061	5.00083	5.4061	4.19562	4.7888	4.19562	4.52838	4.19562	4.19562	4.76747	4.46885	4.19562	4.19562
ENSG00000018610	9.29191	9.46154	9.21947	9.32756	9.18425	9.06523	9.26008	9.35546	9.45955	9.19912	9.62399	9.37259	9.89875	9.40295	9.47007	9.84058	10.2877	9.53415	9.64506	9.84662	9.65259	9.07	8.98243	9.94715	9.45656	9.92388	9.59829
ENSG00000018625	6.89502	6.65008	6.76425	6.50986	5.48648	8.01192	6.30997	8.17562	6.14005	9.07572	9.34686	8.84321	8.36382	7.95098	7.61515	6.72403	6.811	7.82131	8.14258	6.92192	6.90706	4.78269	6.04861	6.73349	7.6847	7.62874	7.77355
ENSG00000018699	9.76301	9.6665	9.52612	10.0239	10.1164	9.94937	9.66378	9.87153	10.0262	9.04567	9.40277	9.35669	9.38621	9.65841	9.62385	10.1969	9.84545	10.1879	9.45784	9.61715	9.52026	10.8327	10.0391	10.2395	10.2444	9.79358	10.3455
ENSG00000018869	7.23799	7.63766	7.06716	7.57793	6.98952	7.31702	7.41259	7.32676	7.52969	7.50519	7.68468	7.33231	7.67171	7.2935	7.75165	6.9396	6.50899	7.22669	7.19379	6.77123	7.35618	8.35017	7.6734	6.92343	7.23295	7.2433	7.21107
ENSG00000019102	4.19562	5.30238	5.83251	4.61956	4.19562	5.49564	4.19562	5.67895	4.19562	4.72222	4.53662	4.53813	5.58859	4.83174	5.87313	5.48437	5.47517	5.34351	5.70616	5.45683	4.66519	5.69167	5.87316	5.44344	5.08883	4.61805	4.92605
ENSG00000019144	13.7317	13.5393	14.0341	13.7615	13.764	13.6524	13.1574	13.5201	13.5772	13.941	13.5432	13.7261	13.2973	13.6233	13.3225	12.5756	12.5716	13.0062	13.1711	12.5185	13.189	12.1828	13.4503	13.0643	12.8164	11.9416	12.9271
ENSG00000019169	4.19562	5.26389	4.59565	4.19562	4.19562	4.79261	4.72934	4.8821	4.19562	4.19562	4.19562	4.19562	4.19562	4.19562	4.63061	5.17569	5.06373	4.19562	5.0288	4.19562	4.19562	4.19562	4.19562	4.19562	4.73966	4.19562	4.19562
ENSG00000019186	6.2074	5.72661	5.07911	5.69104	5.89253	6.01991	5.80782	6.30185	5.58677	4.93632	4.67676	4.19562	4.75986	5.55029	5.32202	5.44587	4.19562	4.19562	6.09569	4.88487	5.32206	6.53955	5.3275	4.76747	5.12725	4.79093	4.87288
ENSG00000019485	8.32239	8.45246	8.7411	8.28572	8.26635	8.40766	7.97833	8.02853	8.03162	8.79578	8.52328	8.50628	8.22651	8.20681	8.47345	7.53277	7.66176	7.8408	8.48055	7.83318	8.31989	7.73808	8.67844	8.2334	8.17627	7.54488	8.05736
ENSG00000019505	4.79558	4.9301	4.59565	4.19562	4.19562	5.83325	4.72934	5.65131	4.19562	4.72222	4.19562	4.19562	4.19562	4.76549	5.24206	4.6645	4.19562	4.19562	4.95792	5.16152	4.85682	10.2554	8.99369	7.9808	4.46885	4.19562	4.75027
ENSG00000019549	12.0124	12.0689	11.5369	11.935	11.962	11.83	12.1031	11.8746	12.0255	12.5618	12.7838	12.6706	12.5529	12.243	12.2688	12.3067	12.5363	12.2081	12.1987	12.5903	12.2012	11.7223	11.5564	12.127	11.9621	12.4689	12.0669
ENSG00000019582	7.14117	7.37192	7.62414	5.98203	6.19391	6.79173	6.3578	6.90801	6.17978	6.54743	6.59915	6.80035	6.43811	6.36705	5.8958	7.10531	7.63699	6.58188	7.03871	7.22385	7.10856	4.19562	5.89984	6.75372	6.77325	7.04661	6.22201
ENSG00000019991	13.171	12.4699	12.5906	13.5312	13.5319	13.3451	12.142	13.3138	13.5968	12.4964	12.2635	11.8199	12.0029	12.8503	12.5716	13.9592	14.1276	14.729	13.6641	13.8245	13.6874	14.92	13.5451	14.1168	10.8173	10.3219	9.31107
ENSG00000019995	10.296	10.3475	10.4848	10.0327	9.9115	9.92713	9.4657	9.86762	9.87604	9.96613	10.103	10.1368	9.89875	10.4711	10.1621	10.123	9.93889	10.6228	10.3734	10.1002	10.2459	10.7228	10.117	10.3976	10.2685	10.2069	10.1416
ENSG00000020129	11.9351	11.9471	12.2484	11.7252	11.6701	11.5486	11.5245	11.4769	11.5912	11.8231	12.0126	12.1435	11.6712	12.0058	11.6542	11.322	11.4497	11.5612	11.5104	11.2536	11.7044	9.07	11.5281	11.3614	11.5394	11.2813	11.1921
ENSG00000020181	14.6202	14.3827	14.7803	14.8274	14.9366	14.7169	13.9318	14.607	14.7668	14.5631	14.5912	14.3976	14.2125	14.9632	14.1759	12.8549	12.723	13.694	14.0536	13.3758	13.832	9.81984	13.3055	13.1282	14.5204	13.3975	14.7611
ENSG00000020219	4.98513	4.19562	5.12084	4.19562	4.19562	6.32551	5.3637	6.55382	4.19562	4.72222	5.02152	4.19562	4.19562	4.89135	4.19562	5.40583	4.19562	4.61082	5.91672	5.81385	5.00199	4.19562	4.19562	4.19562	4.19562	4.19562	4.19562
ENSG00000020256	9.59918	9.61979	9.55361	9.82781	9.92901	10.0328	9.67725	9.95504	9.98617	9.80024	10.1482	10.2701	9.70373	9.69165	9.56269	9.31628	9.51879	9.83875	9.7506	9.67098	9.84773	8.68887	9.55327	9.75348	10.1982	9.96101	10.1625
ENSG00000020426	9.22561	9.63161	9.11625	9.19838	9.34515	9.04361	9.70603	9.27892	9.33552	8.76331	9.2453	9.32199	9.26487	8.96821	8.69165	10.2348	10.2293	9.70112	9.45138	9.83657	9.76243	9.79506	9.31402	9.77045	9.60691	9.90496	9.58547
ENSG00000020577	12.5266	12.4744	12.6266	12.3256	12.2475	12.1583	11.9956	12.13	12.1699	11.8087	11.5663	11.7885	11.7357	12.0058	12.4954	11.8102	12.2838	12.2308	12.548	12.6299	12.5088	12.3128	12.2336	12.1378	12.2038	12.0554	12.088
ENSG00000020633	6.37931	6.17895	6.30735	5.21637	4.85699	6.78103	7.97833	6.4115	4.65089	5.45255	5.84683	5.48222	5.30385	5.86826	5.49686	6.43393	5.65853	7.02616	7.41629	8.71605	8.94036	5.02033	6.89342	6.62758	6.68072	5.21285	5.51604
ENSG00000020922	10.4001	10.2124	10.2122	10.332	10.2981	10.0339	10.1334	9.94765	10.4135	9.98559	9.91593	9.83788	10.0436	10.2564	10.2552	10.2242	10.512	10.2334	10.1009	9.95285	10.0291	11.4023	10.3891	10.4376	10.2127	10.3916	10.4907
ENSG00000021300	5.58977	5.99389	6.06798	5.66529	5.1231	7.25741	5.80782	7.27181	5.5201	5.75125	5.3487	5.79444	5.63725	6.06879	5.43057	6.1909	5.76568	5.73513	6.8236	6.4078	6.19344	5.02033	6.11674	5.60625	5.7597	5.36262	5.51604
ENSG00000021355	10.4273	10.537	10.207	10.34	10.3735	10.2197	10.7678	10.2286	10.3559	10.5722	11.0832	11.1242	10.8098	10.4821	10.0873	11.2914	10.9525	11.0039	10.7272	11.1183	10.9907	11.0419	10.5056	10.8251	10.9458	10.371	11.2573
ENSG00000021461	4.71612	4.19562	4.82515	4.19562	4.66531	5.81058	4.84747	5.28681	4.19562	4.93632	4.87297	4.19562	4.19562	4.19562	4.63061	4.5279	4.19562	4.19562	4.95792	4.19562	4.19562	5.41315	4.53006	4.19562	4.46885	4.19562	4.19562
ENSG00000021488	5.53193	4.98757	5.51055	4.98183	4.76962	6.59739	5.73225	6.68243	4.75207	5.34873	5.66044	5.66645	5.23531	5.46821	4.63061	5.48437	5.25124	5.06616	6.16513	4.68529	5.99292	5.34708	4.19562	4.19562	5.16395	5.21285	4.87288
ENSG00000021574	9.97031	9.42633	8.90607	9.80742	9.81591	9.7126	9.0789	9.81033	9.83882	9.19609	9.03204	8.98013	9.43143	9.67257	9.66322	9.41869	9.28563	10.0748	10.1549	9.58347	9.45328	11.0024	10.0445	9.86602	9.48472	8.89898	9.93183
ENSG00000021645	7.56979	7.43469	7.41003	6.40029	5.55955	7.32429	5.65129	6.60675	5.61861	7.77488	6.27745	6.15731	6.43811	7.05885	7.52514	5.94127	5.4061	5.98745	7.1073	6.42666	6.64193	11.7432	10.9635	9.69118	6.15991	5.03174	5.02141
ENSG00000021762	11.9334	11.8572	12.2763	12.124	12.2616	12	12.347	12.0297	12.0911	11.9382	12.2286	12.3577	12.0877	12.3147	11.5687	11.6542	12.1405	11.6475	11.6076	11.5675	11.9326	8.79778	11.0009	11.6948	11.7137	11.4523	11.883
ENSG00000021776	11.259	11.1696	11.0766	11.454	11.5038	11.4112	11.1834	11.3593	11.5656	11.2813	11.2226	11.1528	11.0226	11.3108	11.5034	11.3855	11.0603	11.6403	11.0811	10.8299	10.9012	12.1723	11.2896	11.0709	11.3783	11.0118	11.7144
ENSG00000021826	9.23719	9.00329	8.75539	9.5169	9.67771	9.55664	8.76609	9.4475	9.77054	9.69671	9.92359	9.42366	9.05354	9.3733	9.50383	9.11742	8.59312	9.64023	8.77132	8.75935	8.93747	10.5064	9.67004	9.30845	9.28867	8.53592	9.85059
ENSG00000022267	13.8254	14.0073	13.6805	13.612	13.5114	13.4596	14.0017	13.6747	13.6259	12.6745	13.3968	13.4201	13.1824	13.4795	12.9063	13.6483	13.0232	13.4598	13.895	13.9027	14.0532	15.0209	14.5364	13.5788	13.5448	11.9123	14.0755
ENSG00000022277	11.5015	11.6161	11.3257	11.6726	11.7241	11.4823	12.1641	11.5999	11.6711	10.79	11.4272	11.4393	11.6356	11.343	10.8342	12.0948	11.9566	11.731	11.5269	11.8797	11.6993	11.3231	11.3941	11.7971	11.6577	11.4973	11.9476
ENSG00000022355	4.19562	4.19562	4.19562	4.19562	4.19562	5.36579	4.19562	5.05922	4.97783	5.098	4.19562	4.19562	4.19562	4.19562	4.19562	4.19562	4.19562	4.19562	5.0288	4.19562	4.66519	6.2949	4.19562	4.19562	4.19562	4.19562	4.19562
ENSG00000022556	5.94836	5.18159	5.72784	5.08407	5.44792	7.91961	6.49163	8.21736	5.5201	5.098	5.3487	4.67888	5.72858	5.84826	6.92068	6.1909	4.19562	4.61082	7.35222	5.90216	5.78198	5.34708	5.23308	4.99921	5.81768	4.79093	4.75027
ENSG00000022567	9.25439	8.90435	9.20393	9.28946	9.24147	9.33802	8.87159	9.23502	9.24209	11.0581	10.832	10.7983	9.98212	9.22395	9.24095	8.71595	8.36467	9.23607	8.9099	8.74147	8.77903	8.77259	8.92773	8.89151	9.17141	9.26487	8.97965
ENSG00000022840	12.6565	12.7906	12.6863	12.6732	12.6378	12.4429	12.92	12.5387	12.7061	12.5834	12.8548	12.8841	12.9535	12.5982	12.6081	12.9795	12.9025	12.9006	12.8636	12.9613	12.9471	12.0505	12.672	12.8257	12.7822	13.1077	12.8294
ENSG00000022976	8.63467	8.76892	8.92093	8.63503	8.89128	8.72563	8.17558	8.5662	8.6836	8.88525	8.60958	8.95316	8.67131	8.69029	9.02297	8.82885	8.40901	8.73829	8.64845	8.31276	8.60093	9.14255	8.71972	8.73709	8.90958	9.04891	9.00878
ENSG00000023041	10.5668	10.7183	10.5841	10.6124	10.7154	10.5241	10.92	10.5621	10.7582	11.0037	10.8887	10.7659	10.9437	10.7824	10.9617	11.0397	10.8506	10.6505	10.4413	10.5847	10.6289	11.6817	10.7572	10.6801	10.722	10.8054	10.8379
ENSG00000023171	7.72153	7.26066	8.08847	8.68066	8.90316	9.13229	8.40413	8.91656	8.91328	8.87389	7.88126	8.46014	8.44266	7.90351	9.36374	7.71286	8.05602	7.40204	8.25111	8.25838	7.99241	9.25588	9.35821	8.28847	9.28257	7.87388	9.49649
ENSG00000023191	13.8377	13.8154	13.9061	14.1784	14.2693	14.0082	14.6133	14.2112	14.1985	13.8085	14.4828	14.6254	14.3332	14.269	13.4282	13.7137	14.0931	13.5735	13.7418	13.8156	14.0334	10.2036	13.2327	13.5917	14.2302	14.1996	14.2874
ENSG00000023228	11.9013	11.8344	11.554	11.9478	11.9392	11.8129	11.7014	11.7976	11.951	11.7053	11.7136	11.5438	11.8332	11.7921	12.057	12.1691	12.1196	12.5016	11.9221	12.0332	11.8393	13.1359	12.2667	12.3412	11.8215	11.4941	11.8974
ENSG00000023287	11.9271	11.8089	11.3068	11.6919	11.6539	11.5424	11.4558	11.5438	11.6985	11.5614	11.6981	11.6612	11.7363	11.7261	11.8587	11.6815	11.3967	11.6982	11.7837	11.7593	11.5556	12.7427	12.0034	11.5202	11.554	11.4814	11.6972
ENSG00000023318	11.7058	11.8911	11.9803	11.6301	11.7408	11.5394	12.191	11.6249	11.6905	11.9241	12.3338	12.3019	12.2483	11.9432	11.8935	12.2045	12.3411	11.7345	11.7072	11.9416	11.8258	12.8394	11.7581	11.9748	11.5301	12.3242	11.6298
ENSG00000023330	11.0507	11.1233	11.1864	11.2948	11.2594	11.166	11.2199	11.1524	11.3057	10.806	11.1303	11.1923	11.1915	11.1376	11.2063	11.6291	11.3559	11.7687	10.8583	11.199	11.2365	9.60858	10.694	11.3192	11.05	11.4685	10.8951
ENSG00000023445	8.53793	8.2131	7.68053	8.82984	9.00032	8.85294	8.39326	8.93913	9.07232	6.3561	7.3864	7.19396	6.38772	7.20287	6.53301	7.62927	8.75629	6.70724	8.23106	8.57371	7.88233	9.85382	8.70951	8.22637	8.20891	9.09978	7.22456
ENSG00000023516	12.2157	11.6444	11.3657	12.4386	12.4948	12.3259	11.1	12.2166	12.4385	11.7406	11.361	11.1652	11.2037	11.7644	12.1015	11.4852	11.6448	12.3978	12.152	11.7695	11.4967	13.6793	12.2888	11.9501	12.0006	11.0977	12.3528
ENSG00000023572	8.56887	8.70593	8.32455	8.54535	8.76355	8.75521	9.54382	8.89106	8.76532	8.55613	9.20056	9.01531	9.11768	8.46586	8.63174	9.72712	9.66577	9.12978	8.72199	9.09395	9.14407	10.4755	9.36904	9.27145	9.22647	9.65316	9.34799
ENSG00000023608	9.17831	9.27245	8.95229	8.64944	8.34696	8.48358	8.95518	8.84132	8.57967	8.98363	9.49825	9.52066	9.78028	8.73765	8.43538	10.0531	10.34	9.39198	9.45784	9.66151	9.53367	10.2965	9.83855	9.75591	9.27645	10.1637	9.39872
ENSG00000023697	10.3914	10.3724	9.68249	10.3132	10.3215	10.1507	10.9756	10.2538	10.4698	9.53801	10.1547	10.2786	10.2015	9.97423	10.0984	10.9543	10.6596	10.5086	10.4799	10.8112	10.3502	10.547	10.0633	10.3913	10.4884	10.1933	10.8513
ENSG00000023734	12.2425	12.3431	11.7393	12.1954	12.1881	11.9538	12.4014	12.1769	12.3223	11.7181	12.2452	12.0094	12.2533	11.9765	12.0384	12.8951	12.5487	12.6714	12.2395	12.4534	12.3107	13.5724	12.6122	12.6932	12.2698	11.9111	12.5558
ENSG00000023839	6.58242	6.89167	6.70487	6.56144	6.64247	7.15479	6.74239	6.88706	6.45993	7.96613	7.24487	7.73842	7.0289	6.71615	6.8144	6.66794	5.99698	6.30387	6.69441	5.45683	6.4021	6.84869	6.33924	6.55979	6.94139	7.30316	6.26362
ENSG00000023892	6.99136	6.8404	7.2215	6.72778	6.78149	7.41561	7.66103	7.5538	6.93329	6.87925	6.70591	6.85448	7.41733	6.63158	6.99047	7.54805	7.74521	7.30655	7.11841	7.2951	7.2937	4.19562	6.16019	7.02595	7.77495	7.59341	7.64503
ENSG00000023902	11.423	11.876	11.7869	11.0858	10.9145	10.772	11.8983	10.9723	10.9794	10.3057	10.7177	10.8824	11.0643	11.2015	10.5866	12.1225	12.2699	11.6492	11.5841	11.7857	11.9993	9.30235	10.9848	11.7317	10.9697	12.094	10.8161
ENSG00000023909	11.9085	11.8004	11.1482	11.1378	10.8401	10.9801	10.804	11.1276	11.0544	10.4102	11.1893	11.1121	10.8109	11.0551	10.2221	12.2735	11.8518	12.3298	12.2092	12.0698	11.9834	12.7355	11.7919	11.7305	11.446	11.3247	11.7026
ENSG00000024048	11.6778	11.4911	11.6199	11.9507	12.0576	11.8354	11.4668	11.7758	11.9614	11.7892	11.3576	11.3894	11.3156	11.6354	11.897	11.5008	11.2342	11.7323	11.489	11.1518	11.2022	12.6316	11.7099	11.5	11.6004	11.2137	11.7504
ENSG00000024422	14.8196	14.7023	14.8135	14.7005	14.7107	14.5069	14.6558	14.4988	14.6061	13.8534	14.5021	14.6474	14.3981	14.6469	13.8878	14.5905	14.8332	14.7275	14.8476	14.7575	14.7517	12.4868	14.4037	14.6051	14.6115	13.953	14.9254
ENSG00000024526	8.20111	7.63766	7.14279	9.41779	9.70338	9.13638	8.60593	8.87813	9.70045	6.07602	6.61493	6.93188	7.51109	7.63902	8.32989	10.6113	10.2416	10.9845	8.57492	9.3346	9.04314	11.5716	10.0282	10.6291	10.0291	8.45346	10.7032
ENSG00000024862	8.76322	8.76623	8.33412	8.33655	8.32943	8.34175	8.69268	8.33196	8.43723	8.45801	8.91688	8.93796	8.79193	8.64917	8.14048	9.47523	9.58775	9.05291	8.92242	8.98577	8.79823	9.53267	8.69233	8.87814	8.75501	8.76875	8.90725
ENSG00000025039	4.92784	5.62172	6.41217	4.71392	5.0022	6.71505	4.72934	6.59371	4.83685	6.96925	5.3487	5.35357	5.89188	5.82791	6.62502	5.27475	5.53987	5.27273	6.50038	5.84403	5.12286	4.19562	5.63428	5.65543	5.65601	5.49215	5.59055
ENSG00000025156	9.5271	9.54674	9.30125	9.1116	9.07306	9.12613	9.28672	9.19807	8.91052	9.73484	9.41587	9.57862	9.56457	9.47081	9.55788	9.70196	9.68687	9.713	9.09001	9.7119	9.38515	10.3621	9.67878	9.29175	9.55725	9.99498	9.55159
ENSG00000025293	11.0756	10.818	10.5901	11.0959	11.1088	10.9572	10.5074	10.7969	10.9834	10.5402	10.6315	10.5036	10.8041	11.0477	11.2462	10.7355	10.6957	11.1787	11.0692	11.0547	10.6659	11.8559	11.1313	11.0797	11.0021	11.1387	11.0722
ENSG00000025423	6.4225	6.52418	6.36081	5.87844	5.40782	6.37004	5.80782	6.55382	5.89543	6.10419	6.79117	6.30553	6.43811	6.62063	6.31133	5.83615	5.86367	5.52941	7.06195	6.18009	6.45365	6.23368	6.30155	5.55473	6.02477	5.80639	6.0074
ENSG00000025434	10.6551	10.8575	11.1692	10.3374	10.1873	10.2042	10.4627	10.2716	10.0539	10.5486	10.9929	10.9849	10.5173	10.8592	10.1017	10.886	11.1247	10.7312	10.712	10.5967	11.0162	8.19924	9.35821	10.5287	10.4764	10.1952	10.699
ENSG00000025708	9.07879	8.71986	8.91882	10.238	10.4734	10.0632	10.6599	10.5701	10.1127	9.273	9.90977	9.83132	10.1858	9.98973	8.84722	9.71711	10.441	7.70375	9.61839	9.45127	9.41445	6.98044	8.94233	9.61269	9.86538	11.6676	8.91342
ENSG00000025770	10.2491	10.4353	10.63	10.5074	10.6693	10.4522	11.0439	10.6902	10.5095	10.0525	10.5126	10.4734	10.4647	10.4541	9.80808	10.6345	11.0569	10.2812	10.3539	10.3899	10.728	8.29453	9.83543	10.4809	10.5825	10.4693	10.8667
ENSG00000025772	10.7211	10.9971	10.6993	10.6146	10.6153	10.5762	10.804	10.4782	10.63	9.71166	10.2406	10.5241	10.3595	10.5457	10.5023	11.4142	11.3148	10.687	10.5009	10.8087	10.8401	9.77999	10.6923	10.7899	11.0806	10.6549	11.2936
ENSG00000025796	12.8858	12.7897	12.5843	12.8853	12.9056	12.8895	12.6737	12.9115	13.0495	12.7576	12.9343	12.7236	13.1072	12.9102	12.9348	12.794	12.7444	12.7165	12.5141	12.5298	12.3719	13.2726	12.9875	12.6675	12.7844	13.2714	12.7423
ENSG00000025800	12.231	12.1592	12.096	12.1093	12.0322	11.924	11.6528	11.8805	12.0372	11.8889	12.1837	12.1362	12.0549	12.0245	12.2189	12.1426	11.9819	12.5041	12.1825	12.0229	12.0598	12.3988	12.1909	12.1619	12.0801	11.8269	12.2335
ENSG00000026025	16.3761	16.5291	16.1647	17.0277	17.1379	16.7518	18.57	16.9976	17.2727	15.2108	15.4655	15.8313	15.7539	15.7151	15.5643	17.5766	17.8078	16.3953	16.6141	17.3702	16.8975	16.8284	16.2299	16.7252	16.6553	17.0174	17.0206
ENSG00000026036	8.90321	8.82926	9.57658	8.62046	8.86116	8.76052	8.31473	8.50019	8.35016	8.56558	8.2181	8.498	8.21963	8.8598	7.77967	8.34681	7.98932	8.37544	8.60245	7.2951	8.37214	6.61201	8.75655	8.05423	8.476	7.90296	8.37395
ENSG00000026103	11.4834	11.2272	11.1405	11.6056	11.516	11.4947	11.527	11.5754	11.7603	11.5946	11.6989	11.8891	11.2649	11.3689	11.5295	11.3248	11.4452	10.9234	11.1723	11.3574	11.0599	12.8272	11.5554	11.2867	10.7788	11.082	10.9054
ENSG00000026297	8.2893	8.25588	8.80892	8.41972	8.62336	8.65035	8.97716	8.7953	8.35424	8.70893	9.1201	8.9682	9.96787	9.10175	9.13069	8.5184	9.29352	7.9116	8.68569	8.34157	8.69615	7.87761	8.65025	8.88261	8.75941	9.21192	8.49982
ENSG00000026508	15.8233	15.7252	15.8519	15.4113	15.2959	15.215	15.417	15.2647	15.3443	13.6877	14.7048	14.6235	14.624	15.1469	14.4764	16.3105	16.3813	16.4136	15.87	16.1427	15.955	15.5903	15.2691	15.9908	14.6084	14.4593	14.8583
ENSG00000026559	7.02809	7.03496	7.37304	7.87295	8.51523	8.2001	8.44156	7.9464	8.35016	10.6284	8.66558	9.01531	8.53411	8.25223	9.29017	7.9943	8.50061	8.81875	8.1045	7.86671	7.38214	7.38298	8.4924	8.45408	10.008	10.9929	7.97285
ENSG00000026652	10.0102	10.0611	10.3439	10.362	10.432	10.4207	10.1609	10.2834	10.3771	11.9772	11.3429	11.4607	11.1361	10.9638	11.2831	10.0859	10.0914	10.0386	9.74884	9.71556	9.85994	9.78503	9.79743	9.96831	10.1737	10.3983	9.95594
ENSG00000026751	4.79558	4.19562	4.88416	4.19562	4.19562	5.58327	5.24581	6.25187	4.19562	4.19562	4.67676	4.19562	4.98865	4.76549	5.46425	4.19562	4.19562	4.19562	5.67266	4.79392	4.66519	5.91418	5.97649	5.55473	4.86	4.19562	4.19562
ENSG00000026950	11.3431	11.1238	11.4164	11.3852	11.3054	11.2742	10.7034	11.1684	11.3818	10.8208	10.9738	11.0633	10.2119	11.0137	10.1831	10.4724	10.7222	10.9273	11.0727	10.6843	11.0466	9.95346	10.5774	10.4971	11.1281	10.968	10.7302
ENSG00000027001	11.6075	11.771	11.6819	10.6883	10.3639	10.424	10.7615	10.4009	10.468	9.08887	10.4807	10.2616	10.0221	10.8239	9.61615	11.0484	10.7865	11.3208	11.006	11.0883	11.2741	10.321	10.0145	10.5969	9.93991	9.87609	10.001
ENSG00000027075	6.50486	6.96994	6.86682	7.08931	7.12985	7.53926	6.5538	7.70886	6.70409	8.08293	6.51734	6.98116	7.58832	6.86179	8.44934	6.03796	6.15477	6.79164	7.22489	7.05774	6.25377	9.52666	8.64311	7.69428	7.20705	6.70925	7.12005
ENSG00000027644	5.47073	5.33933	4.98824	5.69104	5.8109	7.3459	5.97787	6.87646	5.9437	7.57286	7.49851	7.50897	7.1217	7.23138	7.0935	5.83615	4.19562	4.61082	6.44712	5.27076	5.55921	4.19562	5.23308	4.19562	5.99263	5.21285	5.28565
ENSG00000027697	11.1707	11.1832	11.2885	11.4816	11.6856	11.4441	11.5387	11.5286	11.6808	12.047	12.3179	11.8567	12.1372	11.9424	12.2575	11.2931	11.393	11.0879	11.06	10.966	11.0473	12.7172	11.7307	11.3662	11.6147	12.4576	11.2329
ENSG00000027847	10.8039	10.8366	11.1387	10.2504	10.1751	10.1905	10.4769	10.324	10.2896	10.7189	10.8377	10.9528	10.848	10.715	10.2383	10.8398	11.0429	10.6594	10.7449	10.7722	10.9463	8.52949	10.8652	10.7947	10.6126	10.7468	10.2762
ENSG00000027869	4.19562	4.71775	4.88416	4.79305	5.44792	6.35536	6.06949	6.39639	4.65089	7.34825	7.59465	7.82074	7.29061	6.41924	7.02883	5.52149	4.19562	4.90993	6.23096	5.45683	5.12286	5.69167	5.60051	5.50058	5.61166	6.25858	4.58902
ENSG00000028116	8.88858	8.71151	8.31492	9.02588	9.19877	9.01724	8.86767	9.19807	9.39394	8.4427	8.65824	8.73122	8.5831	8.82561	8.82065	9.39795	9.0216	9.26325	8.92865	9.4089	8.87256	10.0962	9.35385	9.32824	9.33657	8.82529	9.51012
ENSG00000028137	11.1007	11.0309	11.5656	11.0597	11.0895	10.9584	10.8484	10.9026	10.9834	8.87769	9.92053	9.70064	9.35213	10.43	8.77984	10.18	10.8546	10.1171	10.6616	10.7239	10.8463	7.38298	9.7132	10.4557	10.302	11.0294	9.68739
ENSG00000028203	11.5518	11.5966	11.3685	11.454	11.515	11.4141	11.239	11.3782	11.5274	11.1354	11.2038	11.1449	11.0899	11.328	11.7388	11.5871	11.4785	11.479	11.4179	11.43	11.4343	12.3918	11.8194	11.4633	11.4105	10.8015	11.7034
ENSG00000028277	9.39375	9.13794	9.31738	10.8092	11.1241	11.127	10.8424	11.0799	10.9892	9.57819	8.24289	8.77639	9.28473	8.06515	9.64215	10.7429	12.16	8.29674	10.6161	10.5107	9.78664	7.96059	9.96104	10.6762	11.7556	13.6992	8.2194
ENSG00000028310	11.1907	11.3273	11.4979	11.423	11.5328	11.1635	11.5889	11.1806	11.3768	11.3835	11.2702	11.3388	11.2756	11.2512	11.5084	11.5682	11.5101	11.4032	10.9612	11.0819	11.2695	10.588	11.0802	11.2431	11.4481	11.5621	11.4619
ENSG00000028528	12.5815	12.5154	12.4182	12.6532	12.7247	12.4787	12.5236	12.5124	12.7476	12.5796	12.7934	12.692	12.6691	12.7715	12.8495	12.4056	12.2829	12.5241	12.4323	12.5117	12.5705	12.0713	12.388	12.3429	12.4424	12.0924	12.5318
ENSG00000028839	9.67209	9.58525	9.35225	9.4245	9.32324	9.18061	9.70164	9.43521	9.45955	9.5404	9.94031	9.84441	9.78028	9.46491	9.71747	10.3298	9.80189	9.62913	10.01	10.2146	9.96548	10.5246	10.2006	9.8085	9.87047	9.88577	10.1399
ENSG00000029153	10.0686	10.0513	9.62274	10.5309	10.4217	9.99621	9.83589	10.0375	10.3959	8.57965	8.54734	8.88186	9.28144	9.13189	9.48367	10.5868	10.9375	10.4926	10.4205	10.9223	10.2528	11.0905	10.6088	10.8321	10.1917	10.1172	10.3492
ENSG00000029363	12.6466	12.404	12.1709	12.6772	12.7278	12.6251	12.0993	12.6857	12.7852	12.5111	12.2936	12.2161	12.1539	12.445	12.6306	12.6912	12.6124	13.0447	12.4825	12.4269	12.2803	13.8778	12.8095	12.7102	12.7669	12.2493	13.0491
ENSG00000029364	11.6856	11.6127	11.4231	11.7343	11.6912	11.5133	11.3092	11.6679	11.6125	11.3928	11.576	11.3013	11.4958	11.546	11.6257	11.7595	11.6184	11.9952	11.6467	11.5517	11.5301	12.906	12.0428	11.9249	11.3267	11.2591	11.4228
ENSG00000029534	9.33567	9.10226	9.82015	11.2172	11.4104	11.1986	10.6394	11.1658	11.3527	9.98383	7.3864	7.97234	8.98236	8.34541	9.74878	7.95489	8.37216	8.86447	9.11477	8.45136	8.88757	7.03328	8.41905	8.15406	9.16644	9.3231	8.85045
ENSG00000029639	8.69198	8.97803	8.87149	8.7057	8.49965	8.40426	8.75341	8.42745	8.62417	8.43756	8.66558	8.45588	8.43081	8.39294	8.4666	9.63619	10.064	9.38044	8.63709	9.17339	9.1214	9.1775	9.01594	9.37021	9.01273	9.70059	8.97965
ENSG00000029725	11.6052	11.5476	11.45	11.7971	11.9542	11.7149	11.6903	11.7277	11.9733	11.8008	11.7489	11.8066	11.6586	11.841	11.9275	11.4847	11.2646	11.5954	11.5115	11.712	11.4815	12.1881	11.6548	11.424	11.6095	11.4702	11.8119
ENSG00000029993	9.41939	9.60337	9.29963	9.67159	9.70677	9.38172	10.0599	9.42281	9.76902	8.503	8.77821	8.80684	9.38315	9.11313	9.57227	11.1634	11.1853	10.9448	9.9849	10.4927	10.1182	10.4248	9.65595	10.6966	10.073	10.0923	10.4332
ENSG00000030066	11.3657	10.9305	10.9917	11.6045	11.7048	11.5883	11.0799	11.5175	11.7282	11.4851	11.1752	11.0779	11.0431	11.4443	11.6485	11.3406	11.1564	11.668	11.0293	10.6871	10.9071	12.0004	11.2309	11.2552	11.4254	10.7064	11.7138
ENSG00000030110	9.37465	9.8229	9.51077	9.59334	9.5496	9.73434	9.51408	9.78427	9.56501	9.44904	9.72392	9.60001	9.84185	9.57316	9.7544	9.53724	9.62885	9.82423	9.47281	9.60733	9.61883	6.78811	9.82445	10.0619	9.43472	9.24241	9.42775
ENSG00000030304	6.24041	5.77561	6.19329	5.63893	5.1231	6.16489	4.94623	5.15771	5.19761	5.23222	5.3487	5.44115	5.85314	6.01729	5.15423	6.17015	6.78825	6.43025	6.99103	6.69682	6.21387	6.03008	4.93694	5.95056	6.36954	8.9872	5.51604
ENSG00000030419	8.75786	8.26352	7.86855	9.57083	9.60875	9.41407	8.44683	9.34799	9.58589	8.50791	8.05958	7.84059	8.19178	8.42682	8.9291	8.4514	9.04516	8.60565	9.00718	8.75935	8.41428	9.95346	8.93359	8.83264	8.70566	7.89333	9.42343
ENSG00000030582	14.999	15.0172	15.9154	14.8364	14.8159	14.6827	15.3842	14.7255	14.6983	15.7976	15.6996	15.6496	15.6393	15.7299	15.3571	13.6864	13.9526	13.7204	14.5912	14.716	14.9637	11.6851	14.3043	13.852	14.6001	15.5355	14.0663
ENSG00000031003	11.381	11.2355	11.2293	11.1352	11.0992	11.1105	10.5111	10.9904	11.0822	11.2784	11.0109	11.0343	10.8086	11.1343	11.3948	10.5298	10.0709	10.9823	11.2288	11.0314	10.9935	12.5764	11.4512	10.7684	10.7465	9.30876	11.0977
ENSG00000031081	10.4482	10.1836	10.1755	10.432	10.3894	10.3634	9.31287	9.9685	10.3128	9.13081	9.11475	9.05812	9.05354	10.1418	9.58809	9.94289	9.68986	10.6628	10.256	9.93096	10.0651	10.9992	11.0051	10.1953	10.5113	8.88454	11.0718
ENSG00000031691	7.71598	7.53346	6.59972	8.36831	8.47994	8.16037	7.77484	8.17985	8.53015	7.02614	7.45644	7.36026	7.85212	7.44078	7.79622	8.70247	8.36467	7.8837	7.77756	8.02938	8.00904	10.2352	8.71633	8.60255	8.36756	7.95013	8.78009
ENSG00000031698	13.0511	13.1745	12.9437	13.157	13.306	13.0192	13.4843	13.222	13.2613	13.2086	13.866	13.8882	13.7473	13.5398	13.3297	13.3375	13.3182	13.3024	12.9163	13.1989	13.1692	12.7099	13.307	13.2481	13.2813	13.648	13.2813
ENSG00000031823	12.1759	12.4556	12.549	11.8239	11.7883	11.651	12.3318	11.685	11.7426	11.6811	12.145	12.2512	12.0124	12.0897	11.2802	11.8332	12.0257	11.845	11.9689	11.9778	12.3836	9.76731	11.5072	11.733	11.7542	12.0299	11.7889
ENSG00000032219	10.3441	10.12	9.8415	10.0919	10.1062	9.97241	9.41832	10.147	9.97698	10.2409	9.34913	9.60771	9.7965	10.1156	10.4872	9.66425	9.6226	10.1534	10.2829	9.94195	9.91221	10.6774	10.2751	9.92567	9.89266	8.75823	10.0625
ENSG00000032389	9.64481	9.80866	9.90797	9.93155	9.97469	9.80536	10.2642	9.87414	9.9927	9.54279	9.982	10.0505	9.66892	9.56352	9.53356	10.5125	10.0337	10.2553	9.8717	10.1002	10.1003	9.63675	10.1613	10.1254	10.0932	9.98374	10.1373
ENSG00000032444	12.647	12.7044	13.7489	12.5384	12.4623	12.6153	12.8216	12.591	12.3933	13.2929	12.7508	12.9266	12.7839	12.9231	12.6337	12.4328	12.895	12.5135	12.7095	12.8105	13.2228	10.2626	12.3967	12.5751	12.9486	13.6432	12.5845
ENSG00000032742	9.17028	9.34248	9.12545	9.42283	9.69658	9.37135	9.65245	9.48034	9.50047	9.35148	9.19804	9.24753	9.27483	9.2568	9.3227	9.89338	10.0195	9.82787	9.28685	9.27872	9.14906	10.0798	9.53991	9.82484	9.23913	9.58044	9.30951
ENSG00000033011	10.3234	10.2252	11.0127	10.4722	10.5442	10.5481	10.4112	10.598	10.5294	10.6997	10.6089	10.5291	10.4777	10.4973	10.3904	10.4921	10.2354	10.5334	10.0362	10.1403	10.5377	9.3844	10.5144	10.5173	10.5074	10.4885	10.4453
ENSG00000033030	10.6449	10.5795	10.7631	10.5639	10.7196	10.5241	10.7012	10.5137	10.6746	11.2087	10.8498	11.2568	10.7468	10.7687	10.8721	10.8275	10.578	10.4926	10.0773	10.1686	10.5604	10.7501	10.5415	10.4706	10.5448	10.994	10.4101
ENSG00000033050	11.9659	11.9645	12.2191	11.9303	11.8382	11.7012	11.9045	11.6983	11.9116	11.8348	12.2024	12.2407	11.8915	11.8859	11.6184	12.0727	11.833	12.2804	11.73	11.8159	11.9188	11.7361	11.9536	11.817	12.0452	11.9387	12.1331
ENSG00000033100	13.424	13.478	14.1741	13.1932	13.1698	13.1816	13.0891	13.185	13.0971	13.9453	13.4423	13.419	13.2912	13.4195	13.3483	12.6071	12.4753	13.0882	12.9581	12.6236	13.2191	11.1007	13.397	12.9216	13.0969	13.2906	12.8225
ENSG00000033122	5.61756	6.12625	5.68313	6.32685	5.89253	6.55999	5.41759	6.47028	6.01269	8.04279	5.47687	5.30662	5.85314	6.15016	7.20618	6.30875	5.47517	7.3206	6.35329	5.53828	6.10826	6.88764	6.35768	6.30503	6.65168	6.48977	6.23603
ENSG00000033170	11.2168	11.2248	11.1052	11.2888	11.381	11.2499	11.4222	11.4458	11.4045	11.2139	11.629	11.3748	11.7922	11.89	12.0251	11.0623	10.8902	11.206	11.2807	11.1977	11.2804	12.0774	11.516	11.0542	10.8968	10.3966	11.1294
ENSG00000033178	11.7097	11.5546	11.3324	11.911	11.8531	11.6624	11.1174	11.7345	11.8988	11.7064	10.9507	10.9284	11.2132	11.4762	12.0776	12.0632	12.1745	12.125	11.6143	11.498	11.2934	13.2625	11.9289	12.2039	11.7365	11.3459	11.7853
ENSG00000033327	10.675	10.6754	10.862	10.5394	10.4754	10.3084	10.0111	10.0798	10.2822	10.6551	10.3378	10.5098	10.4603	10.6924	10.7787	9.70534	9.78242	10.1563	10.7361	10.3504	10.4013	9.76476	10.7986	10.1273	10.3897	10.7977	10.248
ENSG00000033627	11.6824	11.7121	12.2451	12.1108	12.164	11.9249	11.5387	11.8254	12.1239	12.3376	11.7864	11.9595	11.7571	11.8563	12.5139	11.0682	11.3274	11.2986	10.9087	10.7616	11.1403	11.4586	11.4934	11.3388	11.378	11.3086	11.0704
ENSG00000033800	10.7327	10.3122	10.3233	10.516	10.6135	10.5053	9.85775	10.5352	10.5961	10.5942	10.5075	10.4109	10.1945	10.5436	10.6346	10.3385	10.1706	10.8277	10.6847	10.3362	10.3908	11.3842	10.6503	10.433	10.6814	9.93092	11.0505
ENSG00000033867	12.2975	11.5612	11.0571	12.0574	11.9859	11.7523	10.4549	11.7133	11.9763	10.7687	10.3065	10.0177	10.3934	11.5031	12.0038	11.3297	11.0359	12.2135	11.763	10.7483	10.8789	14.613	12.8788	12.3026	11.6846	11.2526	11.8762
ENSG00000034053	10.1299	10.6052	10.7073	8.96038	8.6866	8.68988	9.20839	8.79805	8.61402	9.24684	9.21062	9.1768	9.83513	9.94059	10.0917	10.3188	10.4984	10.3162	10.1773	9.83993	10.2917	8.13728	9.30049	9.94715	9.79858	10.0691	9.25386
ENSG00000034152	11.6732	11.8017	11.6517	11.3908	11.3048	11.0538	11.7425	11.2663	11.292	10.102	10.5388	10.8942	10.796	10.7907	10.5515	11.2745	11.5219	11.161	11.651	11.6242	11.7482	10.1732	11.7167	11.6125	11.8614	12.0283	11.9837
ENSG00000034239	5.84072	5.86779	5.63655	6.99137	6.96662	7.12164	6.81105	6.92866	6.73011	6.66124	6.90985	6.969	5.53763	6.1343	6.04361	6.48413	6.76511	5.78113	6.67927	6.60178	6.38446	4.78269	5.89984	5.74772	6.38158	8.26534	5.43578
ENSG00000034510	14.7067	15.2689	14.75	14.7563	14.8692	14.4061	16.1308	14.7987	14.7711	13.4351	14.3387	14.2933	15.2334	14.4502	14.042	16.2158	17.1251	15.5302	15.4584	15.8584	15.8322	12.9484	14.7614	16.2989	14.842	14.8455	15.0273
ENSG00000034533	8.18919	8.29741	7.95814	8.65802	8.6866	8.38028	8.38779	8.40236	8.7592	8.51768	8.58268	8.16282	8.40681	8.51536	8.64089	8.25264	7.54671	8.31422	7.97171	7.78488	7.62559	8.94934	8.43154	8.05423	8.19268	7.78292	8.43826
ENSG00000034677	10.5926	10.3529	10.3904	10.5471	10.4544	10.4373	9.98059	10.5103	10.6081	11.0209	10.7256	10.7258	10.5842	10.7193	11.2042	10.3407	10.2658	10.543	10.3757	10.273	10.254	12.2367	11.0085	10.6131	10.7186	10.4068	10.8667
ENSG00000034693	9.35529	9.32073	8.59768	9.21397	9.15229	9.10751	9.14186	9.17713	9.20431	8.9077	9.43101	9.0832	9.2582	9.02754	9.3227	9.5143	9.24146	9.37547	9.28685	9.35118	9.12899	9.88937	9.38194	9.35099	9.14474	8.59036	9.56733
ENSG00000034713	11.267	11.3113	10.8538	11.0995	11.1963	11.0194	11.4784	11.1384	11.2594	10.9031	11.3423	11.2408	11.3991	11.089	11.0698	11.4649	11.381	11.1254	11.5533	11.8039	11.4409	12.4572	11.4924	11.4949	11.0625	11.3264	11.0873
ENSG00000034971	5.72219	5.6754	6.39952	4.86239	4.66531	6.19867	5.10995	6.31809	4.19562	4.72222	5.25267	5.20486	4.19562	5.76464	4.72737	4.76864	4.19562	4.7808	6.58466	5.49836	5.40751	4.19562	4.77234	4.19562	4.80299	4.19562	4.47422
ENSG00000035115	11.1341	11.2374	11.1943	10.6271	10.4503	10.4981	10.6531	10.5078	10.5195	11.1905	10.8369	10.9952	10.7444	10.9779	10.9568	10.2999	10.2758	10.3763	10.9406	11.0612	11.1559	11.6118	10.9499	10.324	10.4864	10.4773	10.6031
ENSG00000035141	10.0611	10.1325	9.94995	10.1003	10.119	10.0405	10.4232	10.0707	10.2465	10.1498	10.1754	10.253	10.5117	9.9533	10.3097	10.6416	10.7893	10.457	10.2511	10.4636	10.3361	10.5079	10.1897	10.3772	10.394	10.7925	10.5098
ENSG00000035403	15.2672	15.0364	15.2857	15.2635	15.2469	15.0128	14.1628	14.8263	15.1657	14.1452	13.7239	13.5283	14.0255	14.7155	15.399	14.1735	13.9543	14.9181	14.5037	14.156	14.3189	14.8947	14.7892	14.3487	15.037	13.6702	15.4367
ENSG00000035499	6.85451	6.80868	6.23726	7.57793	7.66187	7.39506	6.67008	7.40899	7.66781	6.67931	6.35605	6.06412	6.22369	6.54135	6.90007	8.86561	8.53434	9.16481	7.2146	8.14301	7.23784	8.49291	7.66633	8.71218	8.38479	7.18077	8.95193
ENSG00000035664	9.42784	9.25152	9.56312	10.1149	10.3585	10.2956	10.3125	10.3067	10.1341	9.9117	10.232	10.2145	9.80797	9.53985	8.37082	7.72632	7.77952	6.93708	9.23258	8.95198	8.88757	6.32445	7.80778	7.57693	10.8204	9.79615	11.312
ENSG00000035681	11.4642	11.4086	11.2955	11.8869	11.98	11.7008	12.0825	11.7979	11.9345	11.6637	11.874	11.9295	11.8872	11.8293	11.7235	11.5603	11.1639	11.5793	11.3102	11.604	11.4701	11.3412	11.4188	11.1228	12.1152	12.5971	11.7962
ENSG00000035687	10.9453	10.8199	10.4465	11.1409	11.1542	11.0441	10.8091	11.0839	11.3068	10.5815	10.5771	10.4284	10.4661	10.7206	10.867	11.1134	10.7668	11.372	11.1169	11.1491	10.9513	12.2797	11.3646	11.3437	10.9087	10.6464	11.0477
ENSG00000035720	4.19562	4.19562	4.47894	4.19562	4.19562	5.17384	4.19562	4.19562	4.19562	5.23222	4.19562	4.19562	4.19562	4.94592	4.19562	4.19562	4.81403	4.19562	5.20931	4.68529	4.19562	4.19562	4.19562	4.60129	4.19562	4.19562	4.19562
ENSG00000035862	15.7764	15.5817	15.6434	16.1451	16.3135	16.1461	16.1678	16.1965	16.345	15.2552	15.8028	15.7974	16.065	16.6341	16.568	15.374	15.3799	15.2798	15.5765	15.5395	15.4383	15.2435	15.2606	15.3108	15.3151	15.0021	15.6006
ENSG00000035928	10.9927	10.6531	10.6575	11.3211	11.4119	11.3368	10.7917	11.3034	11.491	10.948	11.1042	11.0765	11.1658	11.09	11.3482	10.8421	10.955	11.3186	10.9718	10.8584	10.5964	12.0552	11.5116	11.1882	11.3069	11.1029	11.4952
ENSG00000036054	11.4922	11.1666	10.827	11.8118	11.9659	11.6392	11.1058	11.8311	11.9936	10.9453	10.869	10.6782	10.8536	11.057	11.2437	11.4408	11.3398	11.5387	11.4344	11.3749	11.0399	12.6059	11.5822	11.5437	11.4254	11.0987	11.6813
ENSG00000036257	11.7479	11.6712	11.4664	11.4776	11.5337	11.4609	11.3789	11.4095	11.5524	11.3741	11.6224	11.5887	11.449	11.5446	11.5719	11.6366	11.0122	11.8387	11.4437	11.49	11.4859	12.2201	11.6208	11.4573	11.4976	11.1875	11.7188
ENSG00000036448	5.1786	5.4424	4.59565	5.66529	5.62793	6.85419	6.26031	7.20625	5.48511	6.21098	6.56703	6.38317	6.03545	5.13037	5.46425	6.0145	5.4061	5.01771	6.27303	6.13396	5.48615	5.78586	5.45357	4.99921	6.26899	4.19562	6.64054
ENSG00000036530	6.2566	6.08985	6.37384	7.18884	7.29432	8.23111	7.95628	7.96616	7.43209	6.83194	6.50036	6.32538	6.3083	6.83387	6.87915	6.03796	5.53987	5.5846	7.00311	6.01062	5.8105	5.95406	6.56094	6.18733	6.30761	4.61805	6.47711
ENSG00000036549	11.283	11.0437	10.6203	11.2577	11.2857	11.088	10.9266	11.1205	11.3052	11.2303	11.26	11.1168	11.3083	11.194	11.373	11.1902	11.199	11.4335	11.0508	11.2473	10.9733	12.297	11.301	11.2457	11.203	11.2785	11.3085
ENSG00000036565	4.86521	4.62271	4.59565	4.71392	4.66531	5.76386	6.0397	5.65131	4.19562	4.19562	4.67676	4.67888	4.19562	4.19562	4.63061	5.12154	4.19562	4.19562	4.68108	4.19562	4.19562	4.19562	4.19562	4.19562	4.19562	4.19562	4.19562
ENSG00000036672	6.58242	6.45649	6.47368	6.00173	5.8109	6.88438	6.0397	6.92866	6.36181	7.95174	8.11439	8.46864	7.95531	6.49385	5.98245	6.54825	6.1913	6.30387	7.08481	6.69682	6.36657	4.19562	5.2815	6.02295	6.32023	5.49215	5.92074
ENSG00000037042	10.7321	10.7176	11.1807	10.8308	10.924	10.8862	11.133	10.8514	10.8263	11.0243	11.0804	11.2408	10.5975	11.0308	10.8342	10.5431	10.8237	10.2953	10.7066	10.8291	11.2517	9.07825	10.4081	10.3661	10.7614	10.7783	10.4928
ENSG00000037241	9.18031	9.67367	9.35069	9.19053	9.25542	9.02608	10.3731	9.16229	9.27033	8.72166	9.43959	9.56682	9.96172	9.20813	9.22078	10.6451	10.6365	9.96879	9.51475	10.0833	9.93693	8.97164	9.81497	10.2412	9.77597	9.91445	9.85913
ENSG00000037280	5.4387	7.83074	8.18692	5.33126	5.0022	8.45106	6.67008	8.68085	4.19562	7.79116	6.58318	5.14921	7.2087	5.76464	8.27211	6.28984	4.81403	5.55736	7.81181	5.75103	5.00199	4.19562	4.19562	4.76747	7.20705	5.71119	5.61428
ENSG00000037474	11.6873	11.6503	11.6238	11.8154	11.8285	11.7254	11.5948	11.6835	11.8827	11.7484	11.4717	11.5652	11.8354	11.5602	11.9889	11.7717	11.521	12.0203	11.3708	11.2674	11.2563	12.728	11.9528	11.7822	11.8807	12.0408	11.8459
ENSG00000037637	10.5163	10.551	10.7369	10.4697	10.3746	10.2341	10.1704	10.2795	10.388	10.6329	10.7413	10.5955	10.4501	10.5217	10.5197	10.3622	10.4087	10.5363	10.4016	10.3516	10.5472	10.4802	10.7481	10.4527	10.3668	10.5137	10.4036
ENSG00000037749	9.32123	8.51775	8.63941	9.70228	10.0325	9.80022	7.79985	9.56335	9.91507	9.0856	8.40537	7.91736	8.45442	9.39986	9.78492	8.44331	8.64343	10.2298	9.60874	8.93005	8.71648	11.7631	10.5193	9.90386	9.67483	8.60806	10.1311
ENSG00000037757	9.9089	9.70198	9.85703	10.0887	10.3003	10.235	9.07551	10.1588	10.3458	10.2395	9.71158	9.56682	10.1484	10.281	10.182	9.3769	9.68986	9.41802	9.42742	8.89491	9.29125	7.42278	9.52448	9.6046	10.2404	9.70607	10.2308
ENSG00000037897	8.51905	8.70032	8.6674	8.62339	8.84893	8.63017	9.45791	8.87553	9.00149	8.34722	8.88581	8.81352	8.68633	8.42682	8.05618	9.03649	8.98796	8.49668	8.1045	8.33681	8.49109	8.55337	8.60689	8.442	8.99044	9.51951	8.95791
ENSG00000037965	7.9177	7.9207	7.6755	7.86801	7.80246	7.63561	9.59916	7.50037	7.85842	6.60554	7.29365	7.80735	7.22269	7.34649	6.15757	6.66794	6.98059	7.23414	8.47205	9.91034	9.52602	4.78269	8.25536	7.77392	7.67065	7.83417	7.80506
ENSG00000038002	9.83081	9.81903	9.81902	10.0578	10.2077	10.0835	10.2672	10.2458	10.2715	9.58979	10.048	9.82308	10.2102	10.2776	10.129	9.92416	10.1049	9.78726	9.61261	9.91353	9.64731	9.99756	9.8213	9.63404	9.61542	9.85158	9.91348
ENSG00000038210	9.42784	8.80333	8.26575	9.91735	10.0777	10.0383	9.74708	10.134	10.2531	8.90398	8.82484	8.60977	8.93706	8.83252	9.32081	10.1579	10.0314	9.70773	9.44921	9.88779	9.39568	11.1784	9.73514	9.85242	9.60569	9.28332	9.91758
ENSG00000038219	12.1522	11.8556	11.9617	12.224	12.1857	12.0468	11.5805	11.8882	12.1773	12.2599	11.9755	11.9463	11.6973	12.0949	12.4054	11.6062	11.4435	11.9049	11.7112	11.6149	11.5253	12.4033	12.1349	11.4498	11.9697	11.7561	11.8958
ENSG00000038274	11.8122	11.7318	11.0411	11.5193	11.4563	11.3575	11.4681	11.4851	11.4887	10.8558	11.3268	11.1182	11.37	11.3967	11.1535	12.1006	11.9873	12.09	11.6826	12.0723	11.7927	12.7355	11.7855	11.8292	11.5754	11.3371	11.8456
ENSG00000038295	5.22059	5.95331	5.96495	5.52659	5.065	7.12164	5.94573	6.55382	5.28907	6.66124	4.87297	4.67888	5.30385	5.31453	6.69917	5.12154	4.81403	5.27273	6.25217	5.45683	5.22806	4.19562	4.86011	4.99921	5.83638	4.19562	5.93858
ENSG00000038358	11.5583	11.2807	11.8487	11.5561	11.6296	11.5343	10.6383	11.3193	11.4191	11.6839	11.195	11.175	11.2097	11.6232	11.7817	10.9191	10.5796	11.6561	11.0922	10.5523	11.0059	9.49316	11.2303	11.0816	11.6586	10.5199	11.6094
ENSG00000038382	14.9895	14.7067	14.9827	14.5851	14.3262	14.2232	13.5066	13.9882	14.2042	13.77	13.3409	13.3578	13.1286	14.3833	14.1325	14.138	14.023	14.89	14.6671	13.9662	14.3041	14.5479	14.4112	14.182	14.1743	13.6635	14.0235
ENSG00000038427	14.4565	13.8797	14.2202	15.0893	15.0938	14.9015	13.9917	14.6155	15.0657	16.3857	15.2582	14.9749	14.4391	14.4094	15.2269	13.7202	13.5429	14.9345	14.1291	14.3287	14.2413	17.7776	16.7823	15.155	13.812	11.9176	14.3408
ENSG00000038532	11.154	11.064	11.4313	11.0407	10.9839	10.9001	10.8424	10.9422	10.9788	11.0689	10.9342	11.0569	10.761	11.0555	10.7607	10.7681	10.6004	10.9779	10.7405	10.5181	10.9592	10.1942	10.667	10.7017	10.9645	10.6591	11.0036
ENSG00000038945	6.22401	6.52418	5.9469	5.61192	5.36603	6.09451	5.10995	5.98841	5.33159	5.02154	6.03248	5.52171	5.16104	5.76464	5.00195	5.27475	5.60082	5.44075	6.27303	6.11025	5.48615	6.61201	6.04861	5.98729	5.00584	5.80639	4.8148
ENSG00000039068	5.81796	7.94946	7.9868	5.21637	5.40782	8.25393	6.44851	8.33196	4.9111	8.66125	5.59074	4.78613	8.80574	5.69768	10.7052	6.1058	6.07837	6.21221	7.52806	6.78563	5.72273	7.4487	6.4462	6.4637	8.66163	7.8442	4.87288
ENSG00000039123	11.5498	11.5335	11.1719	11.7303	11.8558	11.6581	11.6488	11.682	11.9174	11.3593	11.4847	11.3532	11.2515	11.3669	11.5429	11.8762	11.4158	11.9046	11.2494	11.239	11.1189	12.613	11.6035	11.6085	11.622	11.1488	11.8883
ENSG00000039139	10.937	10.5696	10.4834	9.55716	8.53828	9.03268	8.51861	8.90641	8.56218	7.74175	8.37879	8.5982	7.82512	9.50287	7.86055	10.9507	10.4196	11.4943	10.7763	9.93411	10.4414	9.46202	9.43035	10.3992	8.5104	8.21226	7.73667
ENSG00000039319	11.5374	11.3565	10.8526	11.4683	11.4882	11.4759	10.9847	11.3919	11.4859	11.5818	11.2114	11.0765	11.0557	11.4055	11.6982	11.2942	10.6489	11.7506	11.3536	10.9874	11.0325	12.7744	11.6837	11.2466	11.3762	11.0173	11.3966
ENSG00000039523	8.44425	8.70312	8.90393	8.75984	8.88231	9.08229	9.23902	9.10579	8.61741	8.63006	8.60195	8.78661	8.89461	8.74254	8.55639	8.39796	9.10467	7.95245	8.77478	8.85889	8.68244	6.23368	7.98254	8.69193	8.13611	9.15293	7.71312
ENSG00000039537	4.92784	4.19562	5.23478	4.61956	4.19562	5.25555	4.19562	4.94624	4.65089	5.098	4.19562	5.0251	4.98865	4.76549	4.63061	4.19562	4.81403	4.61082	5.31147	5.03589	5.17708	4.19562	4.19562	4.19562	4.58145	4.19562	4.19562
ENSG00000039560	13.9744	13.869	13.5919	13.7935	13.7187	13.5836	13.0935	13.5785	13.7667	13.2161	13.1576	13.0297	13.2099	13.5771	13.6913	13.3904	13.481	13.5837	13.9223	13.6774	13.433	14.348	13.6679	13.2435	13.6363	13.7082	13.878
ENSG00000039600	5.13443	5.04078	4.93818	4.71392	4.85699	5.9405	5.30662	5.90154	4.19562	4.72222	5.20057	5.25717	5.30385	4.83174	5.24206	5.06353	5.1627	5.40939	5.88886	5.21783	5.00199	4.19562	5.1274	4.99921	5.32732	5.36262	5.25253
ENSG00000039650	11.074	11.009	11.5736	11.2162	11.2161	11.1213	11.5733	11.09	11.1262	11.2611	11.0708	11.3877	11.2698	11.1385	10.9384	11.0491	11.2053	10.6415	10.7823	10.865	11.2649	8.28742	10.6279	10.8764	11.1819	12.0024	10.7704
ENSG00000039987	5.50178	4.79745	5.23478	5.08407	5.1231	7.83109	5.97787	7.51392	4.83685	4.19562	5.62614	4.87593	4.75986	5.08823	4.8085	5.65821	5.4061	4.61082	7.34283	5.49836	5.12286	4.19562	4.93694	4.76747	5.08883	5.36262	4.67669
ENSG00000040199	10.4103	10.4487	10.2165	10.8829	11.0272	11.0038	10.3225	10.7266	10.9495	9.89496	9.72568	9.62678	9.82161	10.4622	10.411	10.251	9.74265	10.6415	10.0376	9.99264	9.98791	10.6236	10.2507	9.98502	10.8067	9.74118	11.2341
ENSG00000040275	10.0403	9.92249	9.69859	10.5677	10.5935	10.2993	10.6474	10.2687	10.6721	10.431	10.4567	10.5302	10.5869	10.2818	10.6994	10.8267	10.4069	10.5888	9.6068	10.0136	9.5861	12.0021	11.0448	10.7671	10.6692	10.2618	11.1448
ENSG00000040341	10.3565	10.3715	10.0498	9.9699	9.71352	9.71534	9.78492	9.81169	9.96241	9.5114	9.87857	9.97365	9.83961	10.1399	10.3277	10.6004	10.1833	10.6844	10.67	10.6056	10.651	11.5694	10.4506	10.243	9.93409	8.94608	10.3733
ENSG00000040487	9.93757	10.2252	10.6581	10.1608	10.1897	10.2809	10.6325	10.2245	10.1517	10.3957	10.3629	10.5828	10.6405	10.2461	9.93228	9.80164	10.1116	9.76209	9.80568	9.77295	10.0519	7.24153	9.62011	9.85242	10.1131	11.1397	9.82464
ENSG00000040531	10.4473	10.36	10.7453	10.6088	10.7027	10.6155	10.2731	10.38	10.4135	10.7325	10.7274	10.8511	10.7408	11.0132	10.9273	9.98799	9.90584	10.1012	10.1707	9.77295	10.1409	8.96721	10.4018	10.1608	10.5794	10.9381	10.2439
ENSG00000040608	5.86304	5.95331	5.81231	6.99137	7.01206	6.42715	6.8923	7.16366	7.32724	6.23633	6.27745	6.15731	6.10138	5.65072	6.40453	5.32049	5.25124	5.78113	5.77032	4.96444	5.00199	4.19562	5.56565	5.55473	6.79102	6.08974	6.58825
ENSG00000040633	11.2885	11.5959	11.6437	11.0237	10.9211	10.8673	11.5139	10.9976	10.9669	10.805	11.4	11.4844	11.4186	11.118	10.8115	11.3401	11.2815	11.1199	11.2376	11.3557	11.476	9.82474	11.0815	11.2265	11.0132	11.54	10.8215
ENSG00000040731	5.03819	6.77622	7.24222	5.29454	5.62793	6.05777	5.10995	5.73227	5.44889	8.08951	5.25267	5.35357	7.32984	5.31453	8.96108	4.19562	5.06373	6.48274	5.0288	4.68529	5.40751	6.61201	6.22269	4.99921	6.13112	4.19562	4.19562
ENSG00000040933	10.8828	10.6179	10.5867	10.9794	11.0081	10.7535	10.4312	10.6035	10.8976	10.9197	10.8973	10.8672	10.5695	10.9289	11.2042	10.375	10.0594	10.6937	10.6257	10.5065	10.3939	11.1822	10.9492	10.4116	10.7998	10.2821	10.7331
ENSG00000041353	6.79142	6.29404	6.11645	6.6707	6.72758	6.34052	5.5174	6.74242	6.92213	6.13175	5.90286	6.5259	6.41316	6.06879	7.77967	7.4538	6.76511	7.29948	6.94165	8.04701	7.51301	9.72858	8.29693	7.3349	6.96493	6.16	6.47711
ENSG00000041357	11.9307	12.1415	11.6968	12.097	12.0946	11.948	12.6446	12.124	12.1776	11.6936	12.1255	11.9524	12.2525	11.699	11.6234	13.0436	12.8124	12.4687	11.9514	12.4638	12.2152	12.3124	12.1192	12.5504	11.9479	12.3698	12.1808
ENSG00000041515	5.77107	5.47451	5.85235	5.78853	4.66531	5.58327	5.24581	5.80784	4.97783	6.04719	6.33684	6.6548	7.34267	6.55297	7.07533	5.83615	5.65853	5.34351	6.7242	5.81385	6.29247	5.47509	5.45357	5.31828	7.36163	8.09141	7.13445
ENSG00000041802	11.2294	11.2746	11.6071	11.0661	11.0927	10.9954	10.8424	11.0782	11.0203	11.2207	11.1008	11.2912	11.0614	11.1841	11.3252	11.2796	10.7222	11.3173	10.7668	10.7075	10.9852	11.866	11.1584	10.9873	10.8746	10.8543	10.9218
ENSG00000041880	10.6267	10.6238	10.6845	10.6029	10.6491	10.5565	10.999	10.6105	10.5614	10.5675	11.0549	11.0951	10.5395	10.7119	9.69864	10.359	10.5893	10.2856	10.5918	10.7669	10.9585	8.82745	10.3115	10.3141	10.7805	10.4885	10.7777
ENSG00000041982	16.8265	16.3924	17.5569	15.6497	14.4082	15.0937	16.583	14.8204	14.3727	15.1845	15.3717	15.1098	14.6432	16.6563	13.4337	14.4561	14.85	15.4003	17.5027	17.43	17.2419	13.7736	16.2428	15.1055	15.5147	16.558	14.2643
ENSG00000041988	9.4143	9.69636	9.57926	9.15867	9.09134	8.99938	9.78907	9.18973	9.2088	9.37045	9.79916	9.82142	9.85296	9.51863	8.84458	9.47325	9.4882	9.13568	9.31323	9.64432	9.93837	7.08417	8.94813	9.36702	9.36427	9.81148	9.02026
ENSG00000042062	12.4008	12.1862	12.6597	11.8732	11.7641	11.8438	11.855	11.685	11.6394	13.5488	13.2572	13.352	12.9758	12.9818	12.2503	11.1292	11.5336	10.7683	11.7327	11.0975	11.7722	10.1401	11.2368	11.5102	12.2891	13.681	11.2345
ENSG00000042088	9.04842	9.40582	9.28329	9.27096	9.33205	9.1506	8.88328	9.10135	9.09193	8.63456	8.49057	8.73122	8.80115	8.77873	8.96836	9.71039	9.34376	9.68781	9.2376	9.31299	9.23605	9.28466	9.2914	9.45365	9.4209	9.48805	9.6311
ENSG00000042286	10.7477	10.8862	11.1191	10.7885	10.7899	10.7884	11.1556	10.7629	10.765	11.2741	11.7695	11.8579	11.9065	11.4555	10.8566	11.6819	11.5286	11.3811	10.864	11.1177	11.2557	8.7675	10.2259	11.062	11.311	12.1483	10.8689
ENSG00000042304	4.19562	4.19562	4.19562	4.19562	4.19562	5.43281	5.10995	5.20288	4.19562	4.19562	4.19562	4.19562	4.19562	4.76549	4.19562	4.19562	4.19562	4.19562	5.0288	4.79392	4.19562	4.19562	4.86011	4.19562	4.19562	4.19562	4.19562
ENSG00000042317	9.35706	9.20677	9.27835	8.96959	9.0331	8.99037	8.94034	8.89106	8.84554	9.0591	9.16737	9.29363	8.9537	9.12254	8.88105	9.4228	9.11361	9.21022	8.93793	9.41568	9.41445	9.31984	8.9189	8.86011	8.80698	8.71535	9.00878
ENSG00000042429	10.6112	10.6647	10.566	10.5113	10.3968	10.3477	10.399	10.4867	10.5552	10.6182	10.6277	10.521	10.4589	10.4247	10.5999	11.0229	10.4881	10.9431	10.4925	10.5726	10.5547	11.6606	10.7547	10.7477	10.5663	10.8143	10.5703
ENSG00000042445	11.7849	11.7893	12.3765	11.9583	11.9481	11.8824	11.8371	11.8704	11.9493	12.385	12.4348	12.4371	12.1881	12.1011	11.9371	11.5954	11.7132	11.6264	11.533	11.609	11.7843	11.2539	11.6759	11.4986	11.5009	11.6906	11.4935
ENSG00000042493	10.5035	10.7231	10.6216	11.5267	11.5658	11.3377	12.1376	11.4502	11.5734	9.39183	9.75174	10.009	10.1155	10.1062	9.90222	10.5748	11.03	10.0573	10.7361	10.9942	10.962	7.03328	9.17762	10.1809	10.9072	10.7105	10.7721
ENSG00000042753	12.0766	12.4439	12.0838	12.0798	12.1304	11.8507	13.1574	12.1934	12.2619	11.6903	12.4659	12.6839	12.6974	12.1331	11.762	12.9668	13.2924	12.4074	12.5024	12.9025	12.7374	11.2594	12.3743	12.7271	12.3023	12.6274	12.5425
[truncated: 31,614 more rows]

## Sheet: Annotation
PrimaryID	ENSEMBL	SYMBOL	ENTREZID	REFSEQ	GENENAME
[truncated: 32,189 more rows]

## Sheet: Covariates
filename	md5	label	replicate	group_name	i_psc_cell_line	group	medium	cell_type	donor	control	QC	sizeFactor
[truncated: 27 more rows]
