# Supplementary material for: Unveiling tissue-specific transcriptional adaptations in iPSC-derived fibroblasts via co-culture systems
Source: Stem Cell Res Ther. 2025 Jul 30;16:413. doi: 10.1186/s13287-025-04537-6 (PMC12312452; doi:10.1186/s13287-025-04537-6)
Supplement: Supplementary file 7 — Supplementary Material 7 [file 13287_2025_4537_MOESM7_ESM.xlsx]

## Sheet: Raw counts
PrimaryID	P3192_14_DW003_B_dFb_ctrl	P3192_15_DW003_B_dFb_cIL4	P3192_16_DW003_B_dFb_cTNF	P3192_19_DW003_B_NHLFb_ctrl	P3192_1_DW003_A_dFb_ctrl	P3192_20_DW003_B_NHLFb_cIL4	P3192_24_DW003_B_cFb_ctrl	P3192_25_DW003_B_cFb_cIL4	P3192_26_DW003_B_cFb_cTNF	P3192_29_DW003_C_dFb_ctrl	P3192_2_DW003_A_dFb_cIL4	P3192_30_DW003_C_dFb_cIL4	P3192_31_DW003_C_dFb_cTNF	P3192_3_DW003_A_dFb_cTNF	P3192_44_DW003_C1_NHLFb_ctrl	P3192_45_DW003_C1_NHLFb_cIL4	P3192_46_DW003_C1_NHLFb_cTNF	P3192_49_DW003_R_cFb_ctrl	P3192_50_DW003_R_cFb_cIL4	P3192_51_DW003_R_cFb_cTNF	P3192_52_DW003_R_cFb_ctrl	P3192_53_DW003_R_cFb_cIL4	P3192_55_DW003_R_NHLFb_cTNF_1	P3192_6_DW003_A_NHLFb_ctrl	P3192_7_DW003_A_NHLFb_cIL4	P3192_8_DW003_A_NHLFb_cTNF
ENSG00000000003	1724	2086	3246	3690	1339	2502	3318	2239	1884	2351	1705	2426	3067	1968	3022	1083	2630	1918	1962	2459	2250	1532	3770	4878	3832	5337
ENSG00000000419	2271	3250	4253	3537	2016	3674	4138	3318	2792	2729	3228	4408	4305	4562	5122	2238	4173	2260	2805	3433	2604	2674	3263	4489	4109	4105
ENSG00000000457	450	715	893	1024	485	828	772	651	812	624	758	808	788	813	939	428	675	504	620	1021	556	541	748	1307	976	1134
ENSG00000000460	323	510	1006	569	349	628	435	237	230	476	486	589	867	1330	833	399	948	409	349	355	382	211	781	985	675	827
ENSG00000000938	8	14	22	6	12	0	0	0	2	8	57	10	6	20	0	0	0	2	4	0	10	0	0	2	2	2
ENSG00000000971	2525	3002	19470	35804	7255	27063	6826	15869	7087	3386	10584	3958	15113	22414	31813	14156	34163	4582	14406	8668	4992	11079	42716	32436	26972	39789
ENSG00000001036	4585	7470	7995	10565	4223	11340	9900	6826	6361	6730	7995	11720	7956	10317	15079	6580	12572	6840	7861	9931	8281	5794	9066	15137	12536	14214
ENSG00000001084	1033	1233	1440	8871	1272	6577	2092	1898	1455	1436	2354	1772	1877	2265	10165	3175	5530	1293	1974	2377	1467	1380	4104	11734	16004	11095
ENSG00000001167	1594	2182	3403	3127	1360	2357	2259	1835	1638	2179	1913	2451	3378	3052	4222	1700	3638	1624	1785	2485	1767	1559	3498	6285	4915	6749
ENSG00000001460	629	968	695	1682	436	1306	766	526	310	852	808	1035	614	866	2506	992	1201	439	668	546	611	401	955	1323	1051	712
ENSG00000001461	4485	5629	6736	15242	4306	10215	11139	7231	4135	5605	8099	6594	5382	4894	24622	8324	10113	6671	7713	5492	7440	5483	8935	15994	10001	7765
ENSG00000001497	1605	2311	2922	2782	1439	2203	2737	1747	1796	2204	1978	2372	2676	3326	4007	1652	3568	1621	1747	2302	2276	1339	2541	4474	3790	3759
ENSG00000001561	1387	2043	1272	1214	52	1601	538	610	936	515	79	591	266	110	1050	508	896	321	544	1446	390	338	858	94	66	86
ENSG00000001617	556	2426	967	8993	1106	10743	2753	2857	1408	1005	3741	3211	1433	1685	18528	5982	15515	2335	3142	1863	3130	2525	16228	5561	4219	7419
ENSG00000001626	2	12	2	31	12	18	4	4	0	4	37	22	0	8	29	8	8	4	6	0	0	0	41	128	62	136
ENSG00000001629	6965	10566	9436	12452	5381	11688	11593	9082	6823	8525	8939	11655	9050	9982	11502	5164	9981	7048	9059	10273	8106	6788	9455	12421	10860	11331
ENSG00000001630	346	492	434	297	165	378	400	332	352	369	425	602	627	465	709	423	491	292	382	432	362	327	302	444	592	450
ENSG00000001631	2209	3195	3191	4179	1972	3591	2789	2423	1598	2896	2908	4164	3060	3554	3702	1640	2855	1926	2073	2566	2120	1634	2516	4738	3478	3832
ENSG00000002016	405	497	561	967	330	772	474	365	318	577	580	667	584	601	718	329	597	294	319	328	376	264	575	905	628	855
ENSG00000002079	2	0	8	5	2	4	2	0	2	1	8	0	20	18	21	2	12	12	1	19	2	3	10	12	4	36
ENSG00000002330	1210	1437	1508	1581	655	1548	1574	1061	856	1136	1317	1508	2109	1108	1687	829	1360	1014	1174	939	1379	870	1100	1699	1665	1818
ENSG00000002549	2972	4577	5562	6911	3036	6662	7428	5087	4174	4052	5063	5312	5668	9870	14272	6573	12426	5146	5037	5501	5807	3872	10178	9591	8038	9578
ENSG00000002587	2	14	0	20	0	182	18	356	0	0	276	18	0	2	0	16	0	10	648	0	14	549	0	0	64	0
ENSG00000002745	10	179	796	525	139	693	4	6	259	28	223	58	559	1244	1736	845	853	4	6	804	0	2	442	1757	1476	1755
ENSG00000002746	611	660	534	456	280	232	0	0	6	363	487	429	407	421	751	239	271	2	0	0	0	0	285	984	761	790
ENSG00000002822	1667	2261	2011	2430	1441	2490	1940	1585	1230	1894	2404	2354	2230	2316	3421	1612	2623	1321	1575	1539	1913	1327	2082	3691	3245	2917
ENSG00000002834	36758	55214	48471	56514	34045	61922	96664	58072	52474	45587	62341	60111	54596	66134	85418	38698	58057	61922	60143	83428	80153	47390	42625	86456	79924	56145
ENSG00000002919	1116	1822	1820	1787	862	1834	2565	1800	2882	1371	1507	1963	1920	2983	2576	1308	1824	1539	1884	3983	1758	1214	1514	2300	2204	1845
ENSG00000002933	43	92	1705	14	8	12	0	0	0	14	16	59	1264	358	0	0	8	0	0	0	0	0	12	208	134	173
ENSG00000003056	2771	4010	6872	4552	2603	4233	6617	4720	4895	3949	3751	4891	6787	7685	8438	3778	7990	4664	4822	6982	5413	3716	7080	7593	5883	8297
ENSG00000003096	28	47	20	2075	140	1043	274	90	38	32	225	25	26	50	6769	1875	576	172	100	54	130	58	875	2687	2073	1759
ENSG00000003137	1036	1123	611	456	744	80	145	86	2	1046	467	968	505	76	4	6	274	112	97	8	153	76	84	12	10	32
ENSG00000003147	8	12	19	16	8	7	2	0	0	8	4	8	0	9	4	2	12	0	2	2	6	0	16	0	2	12
ENSG00000003249	69	86	62	1438	126	1180	353	92	261	45	233	128	58	147	2239	1162	662	225	118	244	278	73	637	1348	1393	673
ENSG00000003393	2616	3613	3772	3781	2375	3637	5113	3786	2637	3588	3468	4183	3639	5100	6539	2706	4034	3057	3431	3946	3635	2990	4078	6722	5358	5467
ENSG00000003400	462	608	722	385	128	416	564	406	392	490	187	527	604	378	564	246	671	370	418	496	420	342	591	285	240	541
ENSG00000003402	5228	6764	21370	6113	4306	4949	9016	6094	12631	6021	6461	7207	25718	19465	7410	3027	10859	5057	5526	15144	6549	4272	9316	8904	6037	12346
ENSG00000003436	2087	2291	4559	4902	3466	3878	29233	38865	28639	2310	5442	2629	3000	3629	10883	4472	11870	17444	36207	41193	20473	25612	13527	15438	8394	27439
ENSG00000003509	760	974	968	1380	602	1274	1158	847	747	960	839	1172	1013	1053	1501	688	1225	683	714	871	757	567	1035	1291	1269	1235
ENSG00000003756	3752	5145	4394	6197	2932	4718	4221	3362	2393	4657	4423	5586	4087	4533	5496	2319	4130	2778	2965	3446	3327	2401	4225	6998	5512	5948
ENSG00000003987	75	86	131	104	60	96	186	84	231	98	72	93	95	117	107	74	112	86	77	326	111	57	96	170	126	199
ENSG00000003989	0	10	134	16	4	18	4218	1764	146850	2	2	2	110	210	220	156	2145	3387	1808	195152	4201	1188	4398	2834	1337	59260
ENSG00000004059	5092	5777	5045	6891	3454	6398	6231	4424	2837	6088	6192	7632	6240	4270	7226	3443	4617	3776	4081	3663	4935	3388	4011	8343	7736	6124
ENSG00000004139	420	527	496	847	364	489	1005	913	669	474	433	513	560	677	541	225	462	496	902	817	756	727	538	952	892	949
ENSG00000004142	6387	8724	8745	11516	4924	11196	11276	8040	5866	7938	8024	9880	9693	9412	17569	7758	12133	6929	8039	8643	9113	6143	9830	15728	13686	12539
ENSG00000004399	14649	18903	10059	9700	10202	9849	50149	31435	18768	16082	18891	24029	11651	9891	18087	10004	12100	31000	37084	23689	42657	28926	10184	10087	9495	6677
ENSG00000004455	4424	6457	12395	8018	3765	7286	11273	9293	14396	6538	6142	8267	12515	9378	11654	4968	10000	6303	8531	18217	7920	6531	7638	10688	9551	8909
ENSG00000004468	0	0	20	5	2	6	4	0	42	4	0	0	50	46	0	0	10	12	2	84	11	0	22	2	4	86
ENSG00000004478	2133	3425	8237	3916	1369	3462	5892	3583	6507	2592	1980	3303	7318	5557	6156	2587	6713	3421	3868	10378	4685	3149	6196	5174	4331	5915
ENSG00000004487	5253	7470	9458	8215	4503	7894	7885	5415	4923	7266	7144	9780	9490	9416	10808	4820	10090	4817	5174	6526	6187	4340	9797	16081	14289	17944
ENSG00000004534	3061	4740	5087	6721	2369	5851	5139	4107	2712	4551	3983	5646	4788	5258	6725	2807	5023	2693	3228	3615	3174	2731	5182	7697	6351	6861
ENSG00000004660	707	684	757	2260	713	1499	610	691	311	1157	1250	983	918	719	630	242	502	326	647	422	422	425	364	603	341	244
ENSG00000004700	3119	4917	4901	8468	3407	7309	7450	5078	3468	4702	4050	5831	4559	7263	11540	4426	8383	4715	4913	5094	5053	3746	7719	9596	6906	7627
ENSG00000004766	1394	1870	1632	2702	1139	2145	2324	1551	1671	1666	1806	1603	1418	2072	2906	1090	2082	1377	1498	2398	1612	1138	1966	3017	2370	2360
ENSG00000004776	3172	5512	600	35418	2746	38243	27327	13790	1099	2256	6382	4517	339	703	27963	12016	5959	18418	14158	1400	26689	11510	3984	7733	5531	1810
ENSG00000004777	532	666	765	694	298	804	528	261	178	630	479	772	715	712	810	322	537	309	300	188	323	163	372	1011	711	735
ENSG00000004779	1534	2219	2789	3304	1425	3125	3386	2632	2151	1898	2088	2384	2784	3137	6421	2862	4883	2036	2606	3035	2224	1954	3715	4659	4177	4094
ENSG00000004799	186	173	20	221	38	119	196	110	196	72	78	96	50	0	96	26	30	292	86	152	288	58	96	232	80	344
ENSG00000004838	41	66	63	154	31	67	43	28	12	48	66	76	57	45	88	43	93	23	21	10	31	12	135	77	40	95
ENSG00000004864	902	1490	2174	1053	726	1092	1298	1195	1349	1220	1200	1600	1979	3047	2069	982	2883	829	1185	2181	1114	1047	2285	2555	2383	3348
ENSG00000004866	992	1545	2106	2857	1198	2360	3707	1909	1453	1578	2186	2185	1964	2373	2806	1005	1828	2204	1731	2127	2554	1457	1752	2724	2566	3176
ENSG00000004897	6946	10273	13672	14147	6381	13451	15131	10785	9324	9100	9571	11346	11992	17509	19546	8378	14388	9351	9895	13207	10563	7814	13304	19621	15307	17235
ENSG00000004961	1730	2389	3645	3355	1592	3270	4500	3301	2987	1994	2682	2981	3209	3557	4276	1886	3516	2731	3204	4158	3312	2704	2748	3926	3616	4138
ENSG00000004975	2592	3267	3246	4318	2170	3900	3072	2101	1565	2934	3495	3741	4117	3024	4450	2173	3200	2079	2257	2231	2956	1881	3098	6424	5875	6109
ENSG00000005001	0	0	0	0	4	2	0	4	2	0	0	0	0	0	61	58	2	0	3	0	2	2	4	8	22	0
ENSG00000005007	9362	10882	10059	13024	7007	11708	10175	5853	6541	9703	10953	10782	11405	10446	13042	5817	8992	7163	6950	9403	9487	6180	9333	15861	12554	12254
ENSG00000005020	2469	3598	3853	8325	760	7114	380	450	176	2909	1030	3183	2903	886	7463	3064	4107	278	332	258	316	250	3968	5299	4334	4017
ENSG00000005022	6720	9203	13709	10766	6085	10443	12019	7653	5889	9351	8905	10351	14854	14319	20070	9519	16622	7882	7256	7740	9816	6057	13080	22184	17635	16372
ENSG00000005059	1543	2734	638	2765	1229	3433	2144	1611	1753	1739	2119	2796	800	1176	1757	997	1240	1443	1732	2184	1603	1119	937	2011	1448	838
ENSG00000005073	529	751	478	16	2161	10	2	0	6	363	4929	685	431	2554	0	0	6	0	0	6	0	2	0	0	0	0
ENSG00000005075	1761	2344	2657	2722	1402	2728	2632	1835	1727	1905	2345	2560	3314	2434	3269	1588	2656	1585	2038	2371	2557	1550	2104	3465	3212	3124
ENSG00000005100	1487	2206	2486	2620	1463	2195	2901	2248	1441	1912	2149	2263	2410	3210	3915	1691	2870	1879	2190	1939	2170	1877	2498	4184	3482	3399
ENSG00000005102	54	38	561	6	10	48	42	4	104	136	94	124	1029	62	12	46	56	26	16	170	78	18	78	48	86	44
ENSG00000005108	29	18	7	117	14	52	16	6	1	51	27	16	4	2	476	148	88	24	16	3	24	12	136	616	419	368
ENSG00000005156	1384	2035	2198	1989	1097	1750	1995	1228	1052	1917	1460	2435	1971	2367	3357	1418	2436	1294	1381	1607	1562	932	1967	3816	3269	3101
ENSG00000005175	1831	2708	3688	3556	1864	3213	2870	2041	2238	2672	2855	3189	3267	4780	4727	1902	3935	2011	2087	3275	2138	1680	3392	5127	4371	5013
ENSG00000005187	19	21	35	46	16	30	20	31	0	8	25	25	20	25	18	15	31	14	27	4	15	8	36	48	30	40
ENSG00000005189	330	441	491	548	261	542	306	259	146	206	381	272	229	585	921	393	707	239	365	156	257	202	440	637	481	486
ENSG00000005194	1616	2691	2651	2770	1394	2615	4286	3009	2301	2433	2170	3001	3051	3224	4480	2026	3399	2553	3118	3221	3180	2354	2992	5103	4319	4708
ENSG00000005206	2350	2848	2764	2807	1221	2720	3442	2788	2015	2497	2194	3085	2953	2341	2617	1229	2364	2299	3040	2682	3017	2398	2043	3028	2708	3220
ENSG00000005238	2472	3582	6570	4494	1962	4523	6836	5464	4481	3657	3459	4312	7194	6228	8602	3771	7742	4027	6425	6329	4992	4879	5760	6214	5565	6873
ENSG00000005243	6109	9557	4945	10127	4199	12075	11636	10490	4764	8445	8799	14597	4901	5461	9644	4488	6397	7290	10825	6665	8689	8776	4955	8913	8840	7195
ENSG00000005249	378	838	382	454	1160	480	30	30	44	596	3510	902	1040	996	1456	958	488	36	68	54	40	20	612	4914	3836	10118
ENSG00000005302	2040	2872	3306	2825	1484	2648	2962	2741	1645	2550	2375	3648	3313	2844	3335	1550	3068	1853	2538	2349	2393	2025	2640	3954	3526	3415
ENSG00000005339	9891	13067	9582	11254	8355	10542	8969	7528	5897	11467	13316	14371	12138	12072	9614	4519	7670	6495	7900	9097	8236	6269	8687	18845	15367	15630
ENSG00000005379	380	461	307	213	403	118	14	4	4	513	811	445	357	466	225	108	190	10	2	2	10	0	246	70	32	108
ENSG00000005381	0	0	2	0	0	2	2	8	0	2	2	2	2	0	2	0	4	2	10	6	0	0	0	0	0	0
ENSG00000005436	763	1002	1169	1379	805	1127	1981	1107	1232	1005	1351	1142	1007	1570	1590	587	1169	1084	1051	1681	1242	795	851	2391	1879	1743
ENSG00000005448	777	895	2448	1492	690	1220	1478	1033	1685	1150	947	1109	3160	1650	2224	966	2498	875	1013	2006	1224	798	2001	1780	1318	1824
ENSG00000005469	1016	1339	979	2816	1237	1792	1861	1139	1280	1275	1634	1222	804	1227	2765	1018	1346	1121	982	1775	1208	765	1676	5737	3878	4258
ENSG00000005471	1035	1947	999	22	564	12	8	2	4	1193	729	1963	1497	322	25	24	44	4	3	2	4	2	30	57	72	43
ENSG00000005483	5530	6476	9428	10093	4713	7787	8878	6303	7607	6344	6690	6647	9143	9583	10531	4094	8556	5559	5084	10512	6832	3760	8684	14146	11531	12698
ENSG00000005486	3113	5091	4516	4130	2413	7792	4722	6139	2798	4165	6913	7418	5696	4109	4610	2673	4013	2843	5639	3091	3739	4311	3625	7794	9417	8969
ENSG00000005513	10	10	6	221	72	124	70	86	0	44	86	38	8	6	4	2	8	42	16	4	45	28	2	20	6	6
ENSG00000005700	5750	8690	11735	11179	5021	9981	10537	8938	6638	7945	7042	10204	9357	13976	11919	4988	10645	6522	9274	9641	6869	7429	9909	13451	11529	12991
ENSG00000005801	661	972	1297	911	598	735	1102	769	741	806	808	1074	1013	1199	1578	610	1294	633	648	772	682	522	1125	2063	1788	1988
ENSG00000005810	6715	10921	6640	9350	4991	7893	6048	5387	3448	6959	7878	8918	6632	8902	8816	3981	5770	4226	5162	5095	4527	4005	7067	11264	8370	9827
ENSG00000005812	4216	5709	6232	6283	3537	5621	5670	4244	4267	5378	5889	5465	6653	7610	6162	2659	4128	3287	3680	5035	3867	2504	3280	7366	6072	5411
ENSG00000005844	0	6	6	0	0	2	2	6	2	3	4	6	0	2	2	2	6	0	4	5	0	2	2	0	0	0
ENSG00000005882	1497	1764	1899	2209	1237	1711	2201	1866	1283	1495	2080	1730	2183	1384	2073	898	1495	1286	1632	1730	1824	1157	1475	3073	2280	2359
ENSG00000005884	4479	3962	4243	18823	10116	19073	71956	30082	12665	9964	15890	7827	7073	12737	93641	39887	40484	44597	37200	16577	58305	27071	26347	35506	24633	9375
ENSG00000005889	3909	5583	7068	3162	1934	2708	5370	3622	5412	4761	2677	5682	5907	3698	3115	1166	2415	3420	3636	7489	3862	2947	2512	4008	3217	3681
ENSG00000005893	14941	21503	26020	25741	11113	22391	29329	20806	20992	20041	17767	26398	26367	25822	28318	11782	22581	19484	21112	32369	22921	16758	20840	31882	26496	30946
ENSG00000005961	0	10	8	10	2	8	18	10	20	10	6	24	20	8	10	0	8	4	6	14	12	0	6	4	4	10
ENSG00000006007	4664	7229	8004	8999	4250	9170	9874	5591	5735	5875	6930	9032	9035	8823	12801	5391	9022	6346	5896	8272	7541	4660	9546	14809	12593	14358
ENSG00000006015	1372	1480	1527	2690	909	2325	2245	1430	1530	1388	1661	1718	1695	1135	2994	1246	2456	1403	1584	1991	1856	1408	1718	2158	2015	2061
ENSG00000006016	5031	4623	217	7360	6932	4668	6061	1887	318	3112	9110	3575	91	97	168	50	38	4087	1845	212	5588	1731	91	348	109	106
ENSG00000006025	259	237	250	726	352	401	570	356	178	392	536	296	200	328	632	205	353	299	368	147	396	229	396	995	884	829
ENSG00000006042	7245	10578	9138	7850	4954	7134	7922	5008	4881	8118	8338	11420	10083	7415	7179	3490	5499	5178	5622	7108	6206	4428	6295	13010	11712	12043
ENSG00000006047	0	2	0	22	0	22	2	8	0	2	0	0	0	0	4	0	0	0	6	4	0	0	0	0	2	0
ENSG00000006062	659	793	598	1765	636	2320	718	735	279	591	1638	690	468	431	1583	1477	543	304	536	325	465	347	504	1225	1320	418
ENSG00000006118	876	2207	62452	865	1339	642	4393	2881	40038	1441	2834	2729	80907	49945	5844	2627	69809	3172	5220	50004	4589	3540	62546	18499	17970	125322
ENSG00000006125	16721	26969	19459	46306	13870	40869	31051	22944	16436	23173	24790	31143	17067	23704	59432	26083	34841	19354	23588	23203	22706	17309	33361	55396	46625	40182
ENSG00000006128	8	2	0	2	2	0	0	12	2	2	2	4	0	0	0	0	0	6	2	0	0	0	0	4	0	4
ENSG00000006194	1911	2255	2770	2612	1502	2299	3084	2598	1608	2390	2259	2793	2996	2438	2963	1249	2345	1752	2017	2190	1984	1729	2183	3912	3188	3382
ENSG00000006210	7	14	14	84	2	16	7607	184	8957	4	2	6	66	102	44	2	0	5373	268	8609	7767	228	14	126	14	2086
ENSG00000006282	4487	4953	3420	8365	3934	6191	6113	4524	2849	6271	7096	7296	5514	3864	11478	4788	5676	4040	5078	3660	5306	3764	4278	9594	7926	6472
ENSG00000006283	275	326	469	356	206	112	11	14	8	270	158	320	879	317	118	21	132	10	8	12	16	6	140	151	57	219
ENSG00000006327	13937	15765	20143	13210	6785	12527	22106	11561	15946	13159	10371	15623	20030	19106	23100	10112	23465	13682	11998	23092	19337	9573	17370	17861	13527	10940
ENSG00000006377	0	0	0	90	0	106	0	0	0	0	0	0	0	0	6	6	8	0	0	0	0	0	2	0	0	0
ENSG00000006432	10	8	82	28	8	14	2	0	6	6	16	12	50	209	288	94	223	4	2	18	4	0	170	160	108	200
ENSG00000006451	6784	10373	7889	7413	4823	8024	10929	7573	5189	8809	7479	12993	7198	8688	15889	7540	8769	8062	8013	9066	9768	7114	6968	10691	10249	10717
ENSG00000006453	622	1108	1861	733	512	665	1936	881	1433	618	839	877	1903	2153	746	325	214	1107	1001	1891	1399	870	193	919	597	386
ENSG00000006459	1163	1278	1511	804	820	644	1154	934	1478	1452	1049	1493	1471	1201	453	246	626	748	775	2290	863	616	694	1531	1440	1304
ENSG00000006468	1113	1264	1695	11088	1408	6713	962	100	244	827	1706	837	1498	1937	9402	3213	3565	628	136	375	733	72	5350	7178	4519	5772
ENSG00000006530	1126	1539	1966	1884	1015	1835	2165	1667	1635	1500	1556	1732	1913	2244	2913	1274	2222	1287	1458	2253	1541	1306	1799	3089	2898	2690
ENSG00000006534	3450	5517	3656	3297	4054	3271	4673	4499	2086	4459	8995	7256	4418	3358	8355	3936	5868	3146	4974	2537	4267	3958	4210	5989	5010	4588
ENSG00000006576	3154	4304	5768	6415	3160	5571	14772	5290	3375	4614	4318	4391	5882	7158	7626	3223	4838	8774	5321	5341	10321	3976	3988	10138	6685	7371
ENSG00000006606	10	2443	50	40	10	17386	78	16624	134	38	3985	5107	38	47	28	2378	66	50	15668	159	74	11943	28	14	4192	8
ENSG00000006607	3763	6722	4473	5803	2765	5937	5049	3313	2285	4269	5164	6424	4293	5283	4659	2473	3373	3124	3089	3162	3949	2512	2670	6007	6015	4343
ENSG00000006611	0	0	0	0	0	0	0	49	0	0	0	0	0	0	0	0	0	0	141	0	12	125	0	0	0	0
ENSG00000006625	633	1010	986	1136	583	1298	1558	1355	624	874	683	1197	758	1341	1221	571	1000	973	1179	879	1134	1037	840	1690	1609	1170
ENSG00000006634	826	1537	2190	1240	888	1297	1170	715	409	1389	1097	1673	2160	2703	2256	1030	2191	862	779	416	1112	559	1673	2530	1908	2131
ENSG00000006638	337	561	304	1208	324	1531	540	444	203	369	831	664	461	396	869	449	594	413	398	207	547	340	458	435	585	360
ENSG00000006652	3365	4358	4745	4939	2031	5121	5518	5029	5938	4292	3481	6146	6487	5661	4964	2245	4750	4242	5484	8683	4512	4392	4094	6303	5918	7233
ENSG00000006695	838	1141	1074	1278	748	1291	1217	1064	881	1160	1145	1576	1207	1308	1750	867	1352	830	1062	1071	1160	854	1138	2013	1769	1614
ENSG00000006704	1140	1606	1467	1876	1264	1451	958	758	640	1409	2106	1822	1745	1528	1774	867	1478	592	727	1038	794	638	1519	3471	3170	3288
ENSG00000006712	3727	4822	6047	7481	3631	7046	5998	4409	2863	4704	5947	5695	7140	6633	10515	4381	7599	3892	4388	3980	4994	3342	7108	9572	7331	9221
ENSG00000006715	3641	4535	5029	8036	3637	5728	9518	6529	6265	3969	5385	4679	4625	6105	10060	4056	6287	5673	5800	9297	6464	4611	6355	10730	8360	9903
ENSG00000006740	88	119	246	867	153	563	1225	658	747	148	223	212	316	218	169	57	87	686	661	812	1025	471	165	250	192	255
ENSG00000006744	3809	5554	5155	8624	2788	7770	6129	4266	2850	4335	4897	5574	4610	4925	9140	4227	7112	3883	4597	4005	5090	3528	5263	8003	7161	6114
ENSG00000006747	4	16	4	4	0	6	85	84	10	32	0	15	6	2	0	0	0	32	68	34	55	58	4	10	6	10
ENSG00000006756	2687	4011	3736	1573	1142	1515	1939	1381	1575	2891	1955	4140	3721	1823	2001	902	1896	1500	1504	2424	1622	1081	2269	3219	2794	3963
ENSG00000006757	536	724	741	1099	474	783	1448	1193	846	455	872	624	446	572	1162	446	882	718	1199	1105	962	1024	772	730	549	582
ENSG00000006788	13	25	97	0	0	0	85	53	80	4	2	8	143	9	0	0	0	35	104	114	76	51	0	0	0	2
ENSG00000006831	5184	7270	10821	7079	4185	6458	8265	6345	7347	6511	6017	8828	11273	11369	12137	5246	10424	5629	6219	10975	6765	5168	9260	9768	8524	9498
ENSG00000006837	39	47	35	56	24	63	67	38	40	30	41	54	47	37	66	24	52	29	31	36	40	43	44	79	61	94
ENSG00000007038	6	8	14	2	0	4	36	16	0	15	0	6	0	0	68	48	27	32	30	2	66	33	22	9	8	0
ENSG00000007047	3463	4479	4479	4742	2499	4325	5128	3874	4060	4125	4521	5066	5533	4325	5651	2752	4023	3319	3848	5721	4566	3142	3817	6626	6007	6903
ENSG00000007062	2	0	4	0	0	2	4	24	2	0	0	0	2	0	2	0	2	6	8	2	2	8	0	2	2	0
ENSG00000007080	3182	3474	4204	4239	1823	4413	4896	3125	3259	3434	3278	4182	5366	3890	6315	2988	5134	3162	3743	4735	4535	2914	3730	5838	5326	5335
ENSG00000007168	12341	18595	17561	23709	10778	20885	25269	17719	17205	17094	16801	21698	17039	20492	26729	10500	19099	14634	17103	26029	16734	12513	15778	29257	24788	24236
ENSG00000007174	0	4	8	10	0	10	2	2	0	0	2	4	0	0	0	0	0	2	0	2	0	2	2	0	0	0
ENSG00000007202	12783	19379	18579	30386	9250	28162	19052	14335	12410	14327	15149	20436	16642	17163	27829	11598	19259	12133	13592	16375	14229	10672	18999	28363	22193	20341
ENSG00000007237	6681	6409	1873	102	2692	32	24	8	0	4834	1813	4068	1726	317	143	14	56	14	4	2	22	4	136	1869	699	676
ENSG00000007255	280	429	366	344	194	241	473	360	190	347	353	465	596	226	286	185	207	312	316	257	401	275	195	366	423	415
ENSG00000007264	2	6	4	0	0	2	0	14	4	0	13	28	10	6	0	0	0	1	26	8	0	4	2	0	2	0
ENSG00000007312	25	44	24	6	10	2	42	34	18	22	16	32	20	18	0	0	0	18	22	43	38	26	0	2	2	0
ENSG00000007314	11	16	0	4	4	0	0	8	0	4	20	8	4	0	0	0	0	2	4	0	4	10	2	2	0	0
ENSG00000007341	599	782	911	1794	539	1498	1377	1119	808	923	737	1232	1103	1120	939	347	782	915	1076	1227	1028	804	722	1763	1443	1732
ENSG00000007372	237	237	524	66	50	57	93	75	77	168	75	139	439	119	64	12	71	56	43	87	66	27	50	163	120	108
ENSG00000007376	1181	1628	1938	1600	1108	1690	1660	1203	932	1349	1775	1755	2396	1735	2843	1380	2279	1158	1298	1186	1695	937	1700	2979	2709	2742
ENSG00000007384	4832	5589	5748	10617	3637	9953	7735	5124	2630	4939	6748	6325	6124	4813	10904	5000	6597	4930	5499	3384	6493	4301	5693	10111	8324	8131
ENSG00000007392	1567	1922	2441	2624	1413	2105	2170	1693	1170	2132	1854	2562	2638	2354	2592	1016	2292	1271	1379	1514	1655	1340	2496	3850	3342	3985
ENSG00000007402	25	27	16	33	27	32	29	8	2	20	18	26	33	24	25	21	14	10	14	11	11	15	17	64	19	37
ENSG00000007516	6	24	30	18	20	29	40	36	18	11	15	34	56	24	28	14	43	24	19	16	34	16	36	120	99	156
ENSG00000007520	2959	3328	3658	3863	1897	4381	4006	2550	2092	2947	3650	3782	4618	3193	5631	2654	4250	2441	2955	2878	3441	2488	3462	5183	4606	4139
ENSG00000007541	1927	2223	2577	2332	1100	2019	2308	1409	1485	2033	2026	2306	3390	2503	3017	1323	2557	1505	1571	1933	2181	1234	2357	3174	2658	3277
ENSG00000007545	789	1061	1248	1264	733	1057	1007	672	652	999	1027	1159	1464	1310	1291	528	948	711	732	912	803	557	1026	2040	1652	1820
ENSG00000007866	5573	8313	9348	5331	4390	6918	8354	4922	7077	6498	7852	8552	11945	14684	11711	6354	9332	5169	5463	9769	7159	4440	7372	18353	17379	14119
ENSG00000007908	0	0	0	0	0	0	14	10	12	0	0	0	0	0	0	0	0	8	14	4	4	16	0	0	0	0
ENSG00000007923	2028	2986	3369	3325	1583	3139	3438	2626	2216	2467	2533	3498	3205	3480	5236	2344	3524	2056	2484	3243	2696	2097	3166	5247	4553	4142
ENSG00000007933	84	58	20	98	32	22	295	52	14	52	18	52	78	18	2124	582	913	218	30	6	148	30	1442	1479	660	601
ENSG00000007944	1309	793	2014	1333	1494	983	1193	362	230	1924	1692	1214	3039	1037	675	200	588	733	405	309	893	335	710	1072	853	986
ENSG00000007952	21	11	40	37	20	50	17	21	50	13	23	16	48	57	28	19	42	30	22	26	20	22	35	44	28	62
ENSG00000007968	106	159	690	214	110	194	70	41	136	130	161	219	501	775	310	118	327	66	84	122	90	64	315	353	192	266
ENSG00000008018	5671	7857	10961	10784	5302	10963	11653	9113	7928	7862	8057	11739	11710	11587	17974	7819	15330	6958	8064	10585	7958	7431	13027	16188	14615	15759
ENSG00000008056	56	88	22	244	195	194	393	668	306	62	250	116	29	141	364	121	151	314	593	302	313	519	178	616	635	229
ENSG00000008083	681	681	1512	2246	1415	1250	2118	1383	1461	1226	1667	958	2352	1835	2152	752	1487	1224	1265	2179	1665	982	1353	2274	1355	2627
ENSG00000008086	665	1179	1417	1206	513	1223	1651	1166	2736	887	1006	1092	1660	2583	1330	644	1274	1103	1198	4686	1300	814	1483	2198	1826	2824
ENSG00000008118	4	8	136	436	78	150	18	2	2	12	66	4	416	382	738	215	515	18	2	8	6	0	521	89	38	417
ENSG00000008128	80	52	70	85	42	53	65	50	50	72	46	75	71	66	94	38	55	31	44	39	65	30	53	146	126	117
ENSG00000008130	3673	4746	4316	5381	2658	5784	5401	4765	2426	4361	4858	6012	4906	4587	6987	3224	5036	3342	4769	3535	4582	3733	3733	6627	6221	5050
ENSG00000008196	0	0	0	0	0	7	10	0	0	0	0	0	0	0	0	0	0	4	2	0	10	0	0	0	0	0
ENSG00000008226	12	18	8	17	7	3	17	4	8	4	19	21	6	9	16	5	7	10	20	7	9	6	4	11	17	14
ENSG00000008256	8412	11140	4845	10648	6493	9636	17477	13990	3544	8879	10876	11814	6289	4249	7859	4874	4050	10670	13281	4642	13402	11985	3455	11503	10071	5010
ENSG00000008277	190	112	466	192	54	124	32	10	30	158	62	168	242	34	182	100	228	14	14	24	18	14	273	202	198	276
ENSG00000008282	6648	9756	15066	12989	5359	11098	12272	8063	8974	9573	8320	9517	14209	13232	15598	6346	12163	7468	8041	13974	8684	5883	9763	12682	10649	11808
ENSG00000008283	3293	6181	5034	5517	1873	5778	2418	2831	1899	3779	3937	5952	3844	4976	2744	1493	3218	1539	3423	2506	1837	2365	2893	2694	2829	3911
ENSG00000008294	8820	12929	11840	19121	6749	18795	18342	16789	11389	11300	12227	14725	9991	11464	16933	7800	12953	11719	17958	19010	12985	12899	10726	16944	14048	13489
ENSG00000008300	141	386	404	588	198	629	382	414	201	197	420	490	440	636	706	344	731	271	461	259	282	403	850	439	490	893
ENSG00000008311	745	1171	1040	1033	562	797	1035	568	312	833	794	1206	1095	992	1237	600	872	695	385	420	863	479	1037	1775	1767	1703
ENSG00000008323	22	19	21	41	17	47	60	58	28	21	31	39	19	66	45	10	29	39	73	27	37	52	27	55	41	46
ENSG00000008324	446	770	848	839	396	720	823	536	395	584	692	899	753	828	1061	402	826	459	541	462	531	450	576	1057	922	792
ENSG00000008382	290	399	393	304	224	270	497	282	339	262	384	357	404	259	474	189	258	315	243	525	415	239	262	534	520	440
ENSG00000008394	6767	6282	13754	12987	6026	9435	16019	8645	15288	5558	8262	4458	9383	13340	27345	12628	26421	12496	11090	25376	15155	7266	20163	12102	9983	16427
ENSG00000008405	1407	2481	3219	2610	1218	2831	2790	1888	3283	1885	2107	2594	2980	4166	2814	1247	2038	1465	1464	4010	1614	1258	1858	3704	3405	2928
ENSG00000008441	65733	69273	30774	139180	35749	116623	32380	24412	11647	66071	59498	68512	33726	21088	67469	28197	33981	21092	25561	14170	28057	19805	36395	70497	56316	41491
ENSG00000008513	4763	8461	25507	8302	4959	6487	5554	4041	33423	7019	8187	13421	33112	34093	6403	3411	16710	4398	3699	58294	5615	2974	13325	11384	11950	26657
ENSG00000008516	14	14	11	16	7	10	15	22	25	15	12	10	17	22	6	6	8	13	15	13	24	14	2	20	18	16
ENSG00000008517	1012	2027	18756	1024	346	810	2907	2232	6436	1452	1107	2326	18850	10307	1565	873	8060	1636	2680	7308	2312	1917	6282	2621	2717	16405
ENSG00000008710	18157	25860	14004	17825	9480	19837	24288	17039	17310	15592	17640	21150	15653	16555	15543	7683	14132	15434	19626	24487	21327	15306	13279	21377	20051	17243
ENSG00000008735	68	68	59	134	36	72	52	44	32	70	86	84	86	92	54	33	26	56	40	66	42	36	20	84	42	52
ENSG00000008838	3368	4712	4665	4854	2488	4396	4681	3368	2823	3494	4343	4514	5219	5297	7456	3145	5286	3112	3414	3841	4180	2656	4483	7772	6495	6265
ENSG00000008853	1896	3264	2112	2156	1227	2024	2423	1342	989	1886	2012	2703	2346	1798	1950	888	1583	1761	1232	1382	2328	1046	1560	3094	2439	2681
ENSG00000008869	1607	2356	2158	2377	1253	1857	2330	1609	2017	2085	1885	2349	1892	2617	2716	1159	1885	1613	1766	3313	1802	1392	1936	3324	2726	2774
ENSG00000008952	10453	14149	21719	21625	8888	18357	20517	14200	16774	14093	12684	16137	20927	20593	21904	9024	18338	11960	12629	23516	14489	10265	17983	21886	16678	23482
ENSG00000008988	29383	35237	43472	54892	24607	48063	47871	35182	26859	41450	37001	54347	52493	34786	51567	22679	40520	26109	27819	36001	32462	27841	39808	64639	56762	55016
ENSG00000009307	45545	69598	71493	95785	41273	88507	81389	64868	51814	56892	61571	80265	67082	72601	113277	47875	82485	47438	59526	75104	56292	47900	80582	120202	100204	105615
ENSG00000009335	9562	13643	19152	16821	7221	16769	15406	11519	10140	11102	11548	15460	18113	18670	22577	10184	16456	9392	11956	14512	11518	9811	14764	20725	18558	18059
ENSG00000009413	8431	10227	7268	10923	15646	8436	7478	5179	2411	11308	22293	10928	8869	11281	6710	2626	4272	5017	4599	3331	5524	3349	6120	11912	7538	10036
ENSG00000009694	6	8	2	4	0	0	0	0	0	2	0	2	2	2	4	0	2	0	0	4	0	0	37	6	4	6
ENSG00000009724	25	43	44	89	41	49	15	19	18	66	37	53	30	33	25	10	14	10	27	35	8	8	22	70	44	46
ENSG00000009780	619	978	814	1215	537	1091	1183	767	441	765	998	1089	814	1000	1037	462	678	762	823	738	781	648	672	1138	1170	1030
ENSG00000009790	0	0	8	34	2	10	2	0	2	2	3	2	40	42	14	0	12	6	2	4	8	2	14	10	0	16
ENSG00000009830	1881	2356	3472	1912	1141	1930	3234	2158	2117	2370	1607	2842	3341	3752	3033	1399	3175	2026	2038	3058	2669	1641	2953	3203	2813	3460
ENSG00000009844	4002	6083	6450	8044	3952	7013	7298	5924	4576	5291	5853	6419	5554	6732	9074	3610	6620	4389	5550	6196	5050	4228	5474	8842	7530	7282
ENSG00000009950	6	4	0	0	4	0	4	6	2	2	8	8	4	4	4	0	0	0	4	0	2	2	0	0	0	4
ENSG00000009954	9430	13822	16532	16793	8902	14995	13547	9966	7808	12527	13420	16507	15055	18431	19381	8338	15784	8970	10336	12010	10461	8228	17140	26718	21185	23729
ENSG00000010017	7508	15347	9638	11556	4545	16525	11443	8243	9118	9723	7979	19762	9404	8954	9740	4044	8288	6998	7639	12798	8370	5782	7576	13588	10234	12166
ENSG00000010030	83	144	93	22	82	22	228	104	127	50	288	128	108	301	36	22	71	146	86	129	196	85	90	56	102	274
ENSG00000010072	768	1138	1354	1141	530	1070	1589	1005	884	911	831	1078	1453	1455	1392	720	1363	945	977	1064	1069	761	1107	1830	1552	2072
ENSG00000010165	2338	4123	4015	3843	1806	3375	2881	2111	1755	3027	3049	3717	3426	4024	5333	2183	4718	2086	2200	2537	2589	1666	4250	5049	3915	4495
ENSG00000010219	994	1421	1527	817	691	812	1428	1061	818	1001	966	1209	1205	1421	1573	756	1442	736	978	947	984	859	1265	1755	1771	1661
ENSG00000010244	7050	11728	12476	11869	5862	10796	10823	8888	9465	10522	9088	12771	13586	14639	16847	7353	13131	6432	8407	12110	8127	5695	10026	18647	17047	15848
ENSG00000010256	7031	11052	12753	9129	6047	10580	11022	9953	9560	9312	11613	13448	16462	16328	19803	11047	16141	6950	11397	13446	9829	9076	12373	19551	21197	18079
ENSG00000010270	2040	2562	4665	4409	1743	3748	4313	3056	3168	2235	2652	2886	4390	4739	6219	2745	5388	2656	2842	4506	3120	2177	4620	4935	4290	5420
ENSG00000010278	190	252	194	24459	3005	19449	23732	6043	8296	435	5306	718	286	5612	36825	12419	6831	14267	6947	8725	16485	5409	6516	37095	27935	9056
ENSG00000010292	6331	8359	11949	7600	5457	7368	9091	5419	3975	8469	8239	8233	15046	15382	10722	5086	12271	6912	5672	5000	8764	3959	11415	16225	10611	14858
ENSG00000010295	2481	2772	2363	5658	1863	5723	5550	2572	1459	2476	3285	2876	2420	2098	3934	1689	2328	3872	2502	1748	4723	1981	2054	4332	3212	3311
ENSG00000010310	20	22	22	6	29	2	39	16	28	35	19	29	16	20	8	4	22	24	6	20	20	14	12	20	12	19
ENSG00000010318	225	273	326	312	143	322	232	235	121	246	296	384	389	372	378	144	407	180	268	206	171	159	395	391	301	464
ENSG00000010319	16	22	22	6	8	0	16	16	4	10	18	8	42	2	2	0	6	12	10	2	4	8	6	4	12	22
ENSG00000010322	6705	8484	6188	10575	5502	8088	7679	5318	5203	7015	9424	8244	5913	4998	9044	3939	5144	4303	5154	6847	5818	4232	5498	11649	10230	10287
ENSG00000010327	106	84	27	33	0	34	12	2	4	32	10	33	14	4	6	2	4	8	10	8	27	2	8	2	0	1
ENSG00000010361	598	571	708	1115	446	807	732	499	211	515	570	511	680	508	720	280	530	452	448	275	507	322	588	864	710	779
ENSG00000010379	0	2	2	0	2	0	2	105	6	6	0	0	1	2	0	0	0	6	42	18	8	70	2	0	2	0
ENSG00000010404	4934	5677	5430	12083	4336	8843	14965	8465	9155	7274	6021	5964	5450	7016	9823	4161	5656	8410	8274	10982	10425	5805	4938	12410	9615	10245
ENSG00000010438	18	90	0	139	843	85	1186	827	259	54	1615	119	1	45	549	227	76	623	1001	249	779	508	46	354	219	21
ENSG00000010539	447	635	955	807	474	667	888	698	478	643	635	864	718	919	884	355	644	559	583	737	642	533	671	967	835	876
ENSG00000010610	12	23	26	47	4	26	432	355	228	47	14	63	40	31	11347	5672	6445	284	387	232	375	336	5818	17884	18238	18092
ENSG00000010626	323	440	416	787	246	588	708	527	372	448	377	560	470	333	518	231	337	380	475	500	487	367	399	721	504	498
ENSG00000010704	1454	1740	2470	2928	1082	2219	2196	1461	1714	1677	1504	1895	2077	1738	2640	1130	2440	1473	1465	2808	1765	1191	2280	2000	1617	2016
ENSG00000010803	2908	4101	4384	5390	2140	4694	2651	2143	1238	3870	3441	4564	4628	4590	4759	2161	4704	1481	2176	1451	2026	1611	4178	5529	4821	4931
ENSG00000010810	7857	12730	17536	7066	5144	8803	9577	8166	11429	9714	9748	16051	20079	10995	5009	2531	9962	6259	7573	15342	7848	5871	9116	5119	5441	8243
ENSG00000010818	5231	7851	11354	6667	3681	7639	5599	4459	12830	6777	7383	8265	10351	11331	6259	2696	6888	3225	3654	19519	3892	2927	6491	5583	5114	9855
ENSG00000010932	14	20	36	50	181	22	491	159	152	20	176	28	36	60	18	8	18	368	56	123	292	54	33	28	29	30
ENSG00000011007	4189	6331	9991	6249	2880	6216	8509	5908	6503	5250	4490	6389	8174	8535	9290	3676	8540	5206	6241	9485	6129	4467	7070	9292	7438	9618
ENSG00000011009	1538	2230	2231	3051	1393	2638	3580	1820	1852	1805	2492	2349	2928	2477	5871	2447	4119	2189	1976	2523	3351	1543	3233	4994	4603	4483
ENSG00000011021	1177	1878	1641	1734	732	1577	1511	1243	829	1440	1237	1825	1675	1683	2913	1298	1734	982	1096	1095	1104	808	1351	2854	2851	2378
ENSG00000011028	107397	132612	103182	113842	71601	110005	72283	67882	43254	133128	144011	166494	149792	86983	76994	38266	67145	50963	74874	56875	68697	59814	74858	128108	134738	121367
ENSG00000011083	2	0	9	2	0	0	2	4	2	6	0	2	12	12	2	0	6	2	2	0	2	0	4	0	4	2
ENSG00000011105	2419	3012	6714	2655	2127	2554	14699	10502	6199	2806	3628	3448	7636	5065	5924	2998	3119	9128	10743	7647	12679	8780	3284	10885	10895	8192
ENSG00000011114	3955	5908	5537	6336	3225	5714	5970	4968	3273	5115	5338	6621	5304	6147	6548	2866	5026	3868	4757	5005	4585	3634	4873	8714	7390	7500
ENSG00000011132	940	1207	1613	1218	653	1328	1246	992	615	998	1101	1213	1961	1324	1482	628	1430	840	1074	824	1069	942	1254	1715	1606	2156
ENSG00000011143	434	607	561	765	451	589	696	534	463	570	747	700	585	701	880	408	595	439	495	572	526	370	524	1135	1000	976
ENSG00000011198	1867	1905	2719	2430	1507	2205	4200	3689	2568	2381	1900	2228	3247	2846	5663	2461	3537	2521	3456	3186	3004	2761	2939	4658	3092	4434
ENSG00000011201	12	599	100	1727	28	1830	344	1003	94	8	1109	824	94	232	148	2450	321	220	814	140	248	700	194	192	2608	100
ENSG00000011243	1317	1706	1756	1965	1222	2002	2314	1687	1343	1561	2078	2109	2087	1807	2446	1249	1961	1275	1689	2254	1696	1371	1987	3070	2886	3176
ENSG00000011258	911	930	1259	1206	862	932	1058	773	563	1341	1191	1302	1452	1183	1062	421	990	663	693	841	718	605	1168	2150	1658	2304
ENSG00000011260	1608	2095	2894	3032	1576	2867	2076	1396	1164	2342	2250	2831	2367	3284	4901	2087	3964	1447	1277	1754	1555	1030	3394	4545	3471	3764
ENSG00000011275	5042	7030	7166	6651	4228	7046	10590	7025	7714	7145	7077	9194	8484	7772	8555	3913	7273	6361	7287	9917	8351	5644	6232	12329	10901	10802
ENSG00000011295	1820	2521	2553	3027	1548	2607	3600	2659	2370	2479	2049	3344	2434	2583	3904	1687	3127	2329	2506	3136	2818	2151	2751	4063	3554	3873
ENSG00000011304	17942	23424	28711	20875	13666	21206	23673	15408	14790	22432	23670	28467	29932	28466	30732	14504	26213	16158	16983	20772	21914	14790	23079	39224	34671	34338
ENSG00000011332	108	232	369	247	93	265	169	111	131	130	206	283	307	345	397	206	322	147	160	141	165	131	202	508	503	394
ENSG00000011347	237	442	74	1503	164	2683	849	1006	123	212	228	618	26	34	4800	2413	935	491	722	310	754	621	842	3551	1991	340
ENSG00000011376	1615	2422	3002	3008	1255	2536	2098	1463	1420	2220	2372	2579	3256	3267	5072	2155	3236	1419	1658	1985	1785	1158	2908	4196	3851	3535
ENSG00000011405	3904	5858	7281	6817	4256	5769	12065	7534	7950	5184	5547	5889	6954	9491	8059	3563	6142	8207	8107	12835	9218	6181	6171	9501	7748	9795
ENSG00000011422	2986	3047	10473	5945	1810	5600	5343	3601	7112	3078	2878	3330	7378	7602	12475	5226	16058	3486	3689	8658	4715	2683	10302	6652	4699	6215
ENSG00000011426	7408	10815	29164	9340	6387	10643	12423	4833	3619	9460	9367	10447	23564	37502	21980	9360	24602	9725	5994	4202	10908	3467	20400	20186	11889	19706
ENSG00000011451	6931	9244	7191	10940	4860	11192	10324	7491	5902	7519	8529	9861	8288	6090	11677	5171	7355	6629	8334	7768	8927	6628	6134	12904	11115	10571
ENSG00000011454	9533	26184	5533	11101	4853	14216	11962	6700	6968	13788	9943	32627	6601	10934	8751	4132	6397	7251	5800	9365	8316	4958	7302	12600	11450	11560
ENSG00000011465	177373	234637	634548	803906	221106	573143	232637	157911	181117	310333	313797	344263	383898	243968	213983	155744	76041	143743	189529	202347	153287	137476	78646	903351	823268	412708
ENSG00000011478	651	1069	2026	1013	446	1016	1837	1293	1995	755	756	1335	2339	1433	1613	808	1621	1062	1255	2358	1427	1139	1193	1568	1466	1736
ENSG00000011485	4094	5124	7263	7382	3513	6807	5432	3144	3408	4751	5527	5872	8791	9153	9684	4248	7405	3420	3213	4633	4661	2775	6092	8951	7489	7963
ENSG00000011523	1773	1976	1904	3287	1469	2618	2808	1616	1711	1938	2190	2162	2224	1870	1731	695	1235	1731	1476	2490	2080	1235	1298	3597	2812	3010
ENSG00000011566	2313	3574	5431	4341	2486	3522	4954	5126	4661	3307	3772	4093	4765	7850	6196	2206	10867	3336	4821	7559	3741	3587	7475	7671	5550	11653
ENSG00000011590	3	8	6	10	10	7	10	5	8	6	14	10	7	1	8	0	2	8	11	8	4	7	2	4	2	4
ENSG00000011638	1623	1829	2167	3233	1387	3009	3714	2056	2222	1499	2350	2018	2218	2346	4006	1756	3389	1980	2028	3522	2358	1469	3273	3871	3046	3816
ENSG00000012048	1286	2140	3640	2108	1106	2308	1694	1015	907	1732	1530	2064	2998	4930	2996	1203	2876	1427	1362	1044	1437	858	2576	3033	1921	2294
ENSG00000012061	4077	4582	6814	5516	2715	5655	5379	3382	3512	4447	4109	5516	7299	6034	12289	5111	8645	3422	3164	4453	4484	2610	6381	9180	7815	7640
ENSG00000012124	2	4	8	2	1	2	14	8	4	8	2	0	0	0	43	6	46	28	10	2	26	4	46	10	0	14
ENSG00000012171	662	1356	488	5673	2741	7604	832	1820	110	753	12652	3365	443	1740	6666	4102	3798	458	1220	68	600	930	3957	2462	3089	1472
ENSG00000012174	2595	3481	5977	5891	2300	4869	5592	3940	4577	3449	3369	3950	5245	5705	5725	2331	4949	3602	3930	6624	4217	3025	4734	7036	5516	7623
ENSG00000012211	459	538	986	724	394	719	691	550	372	550	713	743	966	816	914	413	817	604	644	586	696	526	584	917	934	980
ENSG00000012223	2	0	2	10	0	0	54	13	784	0	0	0	4	6	0	2	0	132	38	1368	142	42	6	0	0	2
ENSG00000012232	5430	6563	11459	7370	4382	6474	7810	4525	4637	5568	7000	6261	10068	10014	9048	3477	6556	5348	4764	6767	6916	3696	6000	10879	8714	10492
ENSG00000012660	7805	11606	16096	19382	10724	17382	16568	12596	10432	10878	18496	14515	16926	21122	16639	7398	13709	10719	11957	13458	12381	9756	12443	14085	14848	14714
ENSG00000012817	8	50	14	3502	1656	2939	0	0	2	0	2734	0	0	3239	2514	1121	1946	0	0	0	0	0	2443	4651	4404	4636
ENSG00000012822	10001	9795	7728	17008	9332	11249	16572	11089	7980	11866	13675	11645	9779	7339	13067	5401	7828	8733	8513	9940	10987	6905	7103	16706	10699	10544
ENSG00000012963	2293	2812	3398	4801	2143	4282	3378	2052	1902	2747	3006	3347	3133	4342	6307	2346	4044	2266	2158	2295	2777	1857	4053	6492	4516	4503
ENSG00000012983	6771	10761	9487	10911	4988	10054	10133	6788	7684	8004	7518	9429	7620	9037	11470	5224	8517	5916	6406	10645	6981	4872	7130	14411	11106	10621
ENSG00000013016	7852	6347	7330	6341	6176	6262	17048	7251	3649	5804	7087	4508	5378	9305	14246	4893	9575	11375	6796	4690	14183	5464	8616	15608	12762	13062
ENSG00000013275	3963	5885	7753	6859	3118	6968	7539	5484	5315	4979	5011	6714	7490	7011	13386	6079	11144	4805	6234	7369	6393	4827	8521	11257	10099	11385
ENSG00000013288	10260	15768	13300	14825	6954	15234	17403	10976	11193	11641	14880	17862	14573	12650	18771	8554	13113	11916	11930	14828	15854	9824	12405	23114	19753	18849
ENSG00000013293	205	73	556	2360	534	1104	269	991	135	181	594	48	324	1307	115	21	396	254	945	388	317	686	227	1908	594	2794
ENSG00000013297	36050	23373	162912	80334	28644	72375	18297	61428	4792	38327	40280	17979	89797	21915	13616	4488	23475	12047	49990	9398	17093	37822	16564	34529	26158	33614
ENSG00000013306	4805	6683	5387	7156	2789	7052	7686	4957	4453	4813	4647	6446	5391	4950	11053	5088	7350	4632	5347	5983	6444	3951	5484	8392	7462	5839
ENSG00000013364	18758	24520	20070	37042	14167	38834	23794	16632	14414	20677	24169	23806	19725	19909	60401	28677	31431	16638	19687	20556	22177	15465	22929	42651	39320	24672
ENSG00000013374	4264	6031	6389	6883	3598	6100	8374	6114	7755	5182	6551	6782	8021	7370	7970	3890	6250	5199	6207	10457	6409	4622	5757	8693	7838	7655
ENSG00000013375	5214	8303	10857	9453	4136	9889	14703	13528	10774	7508	6094	10015	8763	12216	13427	5925	13926	8092	12324	16226	9090	9844	11082	13460	11851	14056
ENSG00000013392	694	1041	1425	1241	693	1079	1891	1537	1492	886	962	1280	1386	1262	1385	556	1339	967	1178	1924	1230	1037	1374	1751	1619	1898
ENSG00000013441	2585	3050	3308	4252	2457	2895	2819	2020	1461	3738	3140	3468	3700	3519	3359	1239	2559	1532	1372	1840	1695	1197	2383	5432	3769	5032
ENSG00000013503	1268	1782	1587	2776	1192	2467	2581	2212	1751	1355	1847	1913	1329	2080	2713	1223	2298	1592	2283	2305	2027	1778	1919	3172	3031	2751
ENSG00000013523	1031	1505	2418	1742	902	1307	1311	880	903	1154	1470	1371	1761	2946	2217	897	1588	898	861	1269	1157	667	1465	2398	2313	2348
ENSG00000013561	3508	5414	4396	6475	2445	6389	8726	6556	4694	4212	3966	5813	3591	4190	9244	3671	5221	4962	6806	6478	5433	4950	4449	7916	6427	6185
ENSG00000013563	409	633	428	880	369	918	1695	1287	496	385	509	711	409	557	901	426	403	1158	1671	496	1397	1082	402	579	502	380
ENSG00000013573	547	766	1179	1168	450	1039	924	577	489	890	720	1064	1165	1247	969	515	945	626	646	627	855	505	714	1398	944	1087
ENSG00000013583	3716	4680	5740	6457	2267	5793	4791	3875	3123	4698	3919	5637	6460	4249	7723	3230	6433	2987	3847	4711	3907	2938	4707	7893	7073	6199
ENSG00000013588	138	126	62	2663	2372	854	7373	4644	3858	192	2057	129	98	576	2857	1126	877	3989	3510	3333	5384	2194	1116	1332	456	434
ENSG00000013619	6077	7079	2311	1906	953	1987	1152	742	1376	6863	1751	7692	1921	1910	4155	1688	3297	799	618	2185	1117	516	2731	5171	4363	4454
ENSG00000013810	3393	4567	8984	3397	2306	4467	4080	1913	1216	4306	4175	4671	9891	10945	7104	3266	8766	3578	2588	1313	4367	1584	6704	7618	4904	7233
ENSG00000014123	2988	4145	4331	4959	2485	4262	5493	4138	3010	4114	3651	4636	3955	4529	6627	2786	5371	3166	4277	4638	3682	2900	4213	6516	5688	6402
ENSG00000014138	997	1631	2726	2405	1169	2397	1509	974	973	1639	1657	1897	2470	3675	3923	1700	2987	1189	1233	1136	1332	804	2456	3733	2588	2738
ENSG00000014164	1401	2116	1855	2105	1650	2101	1831	1456	1261	2012	2995	2600	2112	1918	2846	1334	2144	1341	1709	1745	1698	1307	1491	3629	3339	2944
ENSG00000014216	10355	14612	10083	20532	9684	24565	14226	8621	7896	12230	17032	16577	11651	11720	30601	15118	17249	9428	9928	10992	13057	8154	13815	26574	25885	18192
ENSG00000014257	6	4	72	108	126	44	0	2	10	14	92	12	38	48	766	280	728	2	2	16	4	4	603	727	419	367
ENSG00000014641	5626	9129	10148	12156	5568	11265	13848	8783	9996	7877	8588	10616	10232	14378	17874	7338	12534	8593	9405	15131	10227	6613	10747	13686	11265	12298
ENSG00000014824	4865	7232	9040	9343	4468	8350	10801	7823	7521	7162	6657	8370	8543	10674	14465	5810	10467	5875	7350	10583	6796	5568	8865	13446	11578	12667
ENSG00000014914	1161	1030	878	4112	1001	3095	1451	689	528	1218	1505	1263	833	733	2318	963	1068	977	666	680	1143	458	1338	2052	1553	1410
ENSG00000014919	1605	2092	2298	3529	1871	2965	3761	2738	2056	2083	2530	2425	2420	2543	5272	2204	3262	2143	2892	3089	2418	2056	3229	4417	3620	3903
ENSG00000015133	9	14	26	18	8	18	60	41	26	9	26	30	13	20	75	56	111	36	21	34	29	34	154	78	83	113
ENSG00000015153	1070	1320	1534	1442	832	1265	1919	1058	1324	1316	1132	1168	1616	1622	1594	733	1500	1016	996	1836	1300	758	1034	1686	1382	1629
ENSG00000015171	7960	10365	12113	12635	6946	11027	11294	7419	7800	10240	9688	11877	13514	12105	12743	5237	9823	7002	7317	11397	8209	5359	9588	17147	13368	15554
ENSG00000015285	18	22	12	25	7	18	30	16	16	12	20	22	22	8	20	17	22	12	12	22	13	10	28	16	22	16
ENSG00000015413	6	2	0	2	0	0	0	44	0	2	12	2	0	0	0	2	0	0	16	0	2	26	0	6	0	0
ENSG00000015475	1585	2140	5362	2250	1418	2239	2094	1755	2579	2290	2557	3328	6863	5372	5161	2185	8314	1351	2030	3169	1728	1546	6637	5985	5261	10612
ENSG00000015479	44	78	69	105	57	40	60	53	26	63	58	35	44	63	58	27	45	35	44	52	35	15	42	111	62	82
ENSG00000015520	0	0	0	4	2	4	2	0	1	0	24	2	0	2	22	18	2	0	4	1	4	0	4	156	144	600
ENSG00000015532	2474	3075	6463	5430	1972	5133	6649	4138	5491	3176	3593	3844	6604	4550	6677	2797	6082	3947	4494	7875	5809	3814	4905	6797	5728	6820
ENSG00000015568	19	54	52	52	24	28	80	42	26	40	34	54	36	70	34	12	44	32	46	42	26	42	26	74	56	50
ENSG00000015676	4843	6776	6549	10146	3811	8525	8695	5436	4827	5947	6105	7022	5910	6444	12766	5615	8100	5094	5364	6211	6918	4302	6580	12282	10391	8512
ENSG00000016082	2	2	2	0	137	0	0	0	0	0	194	0	0	90	0	0	0	0	0	0	0	0	0	0	0	2
ENSG00000016391	702	706	670	189	436	136	0	4	2	922	951	665	874	206	44	10	12	2	0	2	6	2	9	130	85	58
ENSG00000016402	142	130	58	14	62	12	64	14	14	108	94	80	50	4	14	4	18	36	16	12	44	10	14	8	8	6
ENSG00000016490	0	4	0	18	0	64	0	2	0	0	4	2	0	0	0	0	0	0	0	2	0	0	2	0	12	0
ENSG00000016864	5184	7729	7689	10880	3594	10173	10016	9521	4525	7164	6061	10453	7286	6387	9191	4113	8036	5894	8001	5944	6519	6456	7726	9226	8132	9322
ENSG00000017260	8490	18310	23032	13805	7336	15990	16793	12389	38149	9760	11209	18664	21466	24651	15322	8966	15498	10709	12735	57432	12006	10104	14935	15622	16661	23464
ENSG00000017427	68	46	12	141	125	38	16	18	12	230	111	113	38	2	8	0	6	4	6	16	10	12	10	95	67	20
ENSG00000017483	1898	2510	4845	2863	650	3482	766	757	752	3289	1106	4508	2906	630	3790	2441	4129	571	825	907	693	720	3487	5105	5089	3232
ENSG00000017797	8724	11360	10528	12283	5735	12740	12186	9343	7045	9910	10028	13047	11603	9833	15293	7293	11752	7457	8938	10322	9354	7300	10333	16027	14604	12394
ENSG00000018189	1489	1741	1447	3075	1315	2493	2356	2105	905	2076	2140	2316	1681	1649	2792	1210	2123	1485	1727	1366	1686	1488	2074	4013	2973	3376
ENSG00000018236	122	1570	108	120	80	142	10	0	12	140	394	454	70	126	114	36	72	4	0	16	2	2	44	76	94	44
ENSG00000018280	10	19	28	20	12	20	12	16	10	32	18	18	50	36	35	16	41	9	14	16	18	8	20	34	12	20
ENSG00000018408	8687	10254	7396	34217	9492	21011	15937	6838	12244	10928	9258	9536	8612	9536	24896	7112	10041	10207	7154	15355	12326	4771	10920	27763	16981	22815
ENSG00000018510	4640	6479	6563	6771	2860	6618	7470	4765	4420	6200	4141	7163	5976	7245	5067	2528	5992	4835	4907	7171	5693	4052	4781	7589	7599	6746
ENSG00000018610	1044	1439	1529	1827	982	1528	1228	836	801	1335	1683	1739	1992	2020	2174	863	1653	776	740	1144	926	579	1599	2622	2182	2327
ENSG00000018625	8	6	2	66	196	62	16	20	10	6	671	14	0	4	40	24	55	16	8	18	14	4	169	50	50	84
ENSG00000018699	1237	1952	2135	2813	1381	2551	3537	2523	1600	1579	2214	2130	1770	3008	3626	1532	3372	2058	2288	2167	2266	1705	2979	3972	3324	3074
ENSG00000018869	124	227	154	270	134	213	296	264	173	172	178	171	156	189	273	86	259	182	237	274	189	228	266	300	173	336
ENSG00000019102	0	0	2	0	2	2	14	0	8	1	4	2	8	2	9	13	11	8	3	15	27	6	1	31	19	16
ENSG00000019144	7795	10142	11279	15204	8249	14324	22669	15632	9609	8900	12353	10992	12361	11745	19940	9461	12531	14527	17018	12922	18802	12916	12057	25688	22021	18210
ENSG00000019169	20	16	24	4	0	2	0	0	12	34	2	49	38	0	0	0	0	0	0	16	0	0	0	0	0	0
ENSG00000019186	0	8	0	16	985	2	48	6	0	8	51	0	4	18	0	0	0	16	0	0	34	2	0	0	0	0
ENSG00000019485	418	611	381	938	533	713	1373	823	449	462	855	641	491	606	475	197	350	944	850	625	1198	650	422	779	626	736
ENSG00000019505	0	0	0	0	0	0	597	38	58	0	0	0	0	0	0	0	0	929	137	62	1285	110	0	0	0	0
ENSG00000019549	9251	9758	18716	8451	5559	6439	9132	13741	2663	11832	7150	11117	17513	8473	7145	2986	6671	4762	12701	4146	5544	8917	5781	9964	11593	13137
ENSG00000019582	274	432	1376	1499	28	806	4	6	2	302	72	222	1140	341	870	368	1074	9	10	10	4	10	864	342	230	1676
ENSG00000019991	92	609	736	7270	1203	4623	18635	3655	871	183	1545	1667	2177	1215	10632	3718	4498	13067	4849	1020	14322	2718	5683	20238	12591	35159
ENSG00000019995	1691	2071	3339	2513	1459	2291	2971	2540	1944	2109	2292	2729	3397	2735	3026	1328	2550	1664	1832	2767	2086	1822	2944	4583	3683	4492
ENSG00000020129	2913	3463	3100	6810	2333	5429	7267	4585	3433	2891	3459	3155	3137	3153	10030	3375	5592	4322	4993	4697	6004	3768	4531	7102	5514	6527
ENSG00000020181	28504	31577	33114	36654	26442	32009	25178	24528	17730	32566	50220	37158	49355	35633	27879	12951	18657	13473	21960	19567	19781	19277	17507	57358	50319	31834
ENSG00000020256	1568	1994	1807	2288	1485	1984	1768	1389	1130	1664	2396	2156	1996	2320	1774	881	1622	1193	1448	1772	1575	1178	1505	2604	2479	2587
ENSG00000020426	912	1086	1697	2365	962	1924	1509	996	1096	1212	1334	1420	1565	1866	2556	1185	1844	912	921	1689	1055	706	1564	2887	2376	2071
ENSG00000020577	6480	10335	17293	7255	4080	7147	7972	4594	8337	7524	6963	10985	16555	15056	11773	5442	11356	4586	3649	12548	5601	2942	8306	11286	8765	15091
ENSG00000020633	2304	3077	4696	861	48	787	0	4	0	2685	132	3028	5860	742	20	8	40	0	2	4	2	4	18	124	110	147
ENSG00000020922	1477	2004	2627	1773	1345	1718	2395	1533	1625	1674	1870	2034	2223	3233	2421	1159	2093	1628	1332	2276	1695	1074	1936	3463	2619	2639
ENSG00000021300	28	34	14	182	16	104	84	68	34	24	52	48	4	16	156	68	30	28	52	20	38	20	54	34	20	22
ENSG00000021355	2712	3724	3311	3269	2548	2691	3551	2364	2226	3563	3386	3985	4080	3419	3900	1837	3090	2194	2227	2733	2545	1736	3056	4468	3721	4141
ENSG00000021488	10	14	10	2	0	0	1	0	0	6	2	0	0	0	0	0	0	0	0	0	0	2	0	4	0	0
ENSG00000021574	1702	2146	1728	3360	1366	2918	2459	1671	1254	2014	2068	1904	1748	1979	2674	1219	2092	1502	1764	1946	1757	1182	2097	4176	3440	3762
ENSG00000021645	8	8	6	34	24	22	6736	3210	3895	16	34	2	12	24	2046	602	410	2957	2586	4373	3653	2088	239	981	514	84
ENSG00000021762	4032	4831	5056	4856	3954	4426	4554	3179	4970	5833	7018	6560	7182	5632	6874	3233	5376	2865	3423	6506	4023	2943	5117	8423	7299	9399
ENSG00000021776	3703	5687	6111	5797	3228	4878	4716	3596	3344	4874	4831	6090	5767	7537	7123	3102	5979	2927	3449	4986	3434	2606	5725	9240	7278	8423
ENSG00000021826	978	1172	1269	2598	692	2062	2818	2116	1059	1598	917	1428	1377	1400	1989	866	1845	1866	1975	1403	1973	1294	1979	2014	1724	2230
ENSG00000021852	0	0	0	0	2	0	0	0	2	18	4	4	30	28	0	0	0	0	0	0	0	0	0	0	0	0
ENSG00000022267	19462	32873	3853	92838	32221	73973	147553	40089	27006	30358	48176	38862	10459	11664	36646	17546	7119	75890	34531	38231	90206	23531	8181	27974	34411	9670
ENSG00000022277	4916	6683	6869	10511	4870	9453	7664	5441	4177	6530	7378	8282	7141	7349	12249	4936	7610	4816	5323	6144	5857	4534	6825	11279	9978	7836
ENSG00000022556	2	0	0	0	2	0	30	6	32	0	0	0	0	0	22	12	28	4	14	42	12	10	44	0	2	2
ENSG00000022567	722	995	853	570	499	625	986	566	676	684	861	941	767	901	901	420	699	658	637	784	895	559	719	1640	1536	1530
ENSG00000022840	10849	15984	20211	18676	8393	18711	20405	15189	15197	12886	13734	17625	19489	18910	21815	9869	18612	12684	14913	20906	16211	11324	17911	22537	20298	22826
ENSG00000022976	247	325	383	545	231	442	471	323	320	348	475	423	512	486	760	286	550	331	296	455	393	221	507	705	573	650
ENSG00000023041	2454	3006	4587	4537	1843	3716	4548	3193	2470	3034	2561	3504	4529	4187	4728	1998	4119	2705	3045	3306	3095	2270	3964	3695	3131	3474
ENSG00000023171	760	995	1621	2625	1220	2242	1183	465	1856	1051	1504	1104	1354	2015	770	319	809	905	556	2531	1019	366	437	166	127	171
ENSG00000023191	26708	39777	16996	42956	14474	51407	22376	22343	10801	29908	31106	44544	19044	13694	36531	19132	21403	14517	25655	14137	20198	19422	16104	29743	29963	17924
ENSG00000023228	6182	9144	10659	11819	5373	10823	11156	7670	6525	7661	7683	9663	8518	11338	14500	6141	10814	6855	7839	9511	7924	5574	9805	15243	12938	14093
ENSG00000023287	7162	8758	10650	9693	6327	7896	11781	8826	7540	9273	9235	10253	11620	10310	9981	4116	8969	7126	7598	11479	7859	5822	10144	15773	11580	16227
ENSG00000023318	5148	8219	12641	8077	4750	8668	10347	8061	7429	7494	7676	11099	13706	11903	8441	3355	7563	6935	7389	10687	8116	5832	7959	10561	8236	11171
ENSG00000023330	2248	3476	4006	4059	1950	3673	4013	3186	3919	3033	3078	4177	4876	4992	6836	2998	5205	2672	3534	6650	3407	2536	4351	7242	6617	7720
ENSG00000023445	200	304	15184	604	190	454	314	96	9036	132	365	156	9085	11341	2221	829	15231	136	95	11900	198	58	13266	1799	798	12273
ENSG00000023516	5008	7105	8729	12900	4746	10149	9495	6941	6155	7034	6484	8150	7778	9513	12271	4714	8675	5862	7322	9826	6752	5700	9559	14034	10140	13107
ENSG00000023572	534	916	992	1239	482	1287	1371	1243	574	696	719	989	902	994	2094	778	1528	954	1220	985	1104	1067	1216	1581	1497	1435
ENSG00000023608	1442	1954	3648	1354	614	1228	1588	1619	2538	1412	1011	1647	2784	1854	1578	630	1842	1021	1493	3360	1126	1326	1789	1343	1140	1953
ENSG00000023697	1846	2483	3919	3191	1939	3288	2744	1922	2016	2237	2823	2832	3723	3691	4790	1900	4029	1895	1840	2736	2129	1510	2795	4457	4011	3204
ENSG00000023734	10171	16729	17791	18575	8259	19191	25121	17707	14386	13030	12798	19340	15809	18966	28816	12772	21980	14435	17013	20480	17051	13648	17107	26835	24819	25535
ENSG00000023839	27	35	46	67	56	45	30	73	14	48	104	60	40	56	54	27	48	34	147	39	26	113	18	66	47	56
ENSG00000023892	47	26	18	79	110	60	40	5	12	50	126	32	30	42	202	46	76	11	20	18	30	15	78	136	72	109
ENSG00000023902	4011	4887	6224	3149	2616	2916	5445	2216	4498	4734	4763	5298	7942	7276	6446	3537	8019	3451	2130	7001	4735	1826	6268	11213	11075	10056
ENSG00000023909	4869	7769	7189	11276	4491	11693	5611	7744	3998	4790	8379	6377	6507	7655	4938	2518	4712	4254	8420	4991	4673	5975	4167	7289	6599	7867
ENSG00000024048	3166	4917	4364	6675	3716	5144	6447	4652	3930	4270	5422	5237	4549	5704	6543	2594	4253	4014	4618	6235	4736	3792	4943	8158	6553	6942
ENSG00000024422	48105	68758	48069	74243	34611	81204	109624	84675	57425	51754	66261	71321	47686	42833	108882	55436	66928	70040	89915	76854	92781	68876	53517	85408	88216	67291
ENSG00000024526	1423	1925	5410	1613	1175	2019	2693	1104	714	2076	1727	1730	5155	7315	3940	1657	4749	2353	1549	743	2597	685	3570	4272	2501	4516
ENSG00000024862	732	776	747	1052	626	829	938	873	666	861	939	1066	1081	960	952	461	951	655	826	858	771	616	908	1565	1257	1660
ENSG00000025039	14	18	94	2	8	10	56	44	364	16	0	18	32	4	16	4	8	30	28	564	38	26	0	4	8	4
ENSG00000025156	1002	1672	1989	1496	615	1343	1307	892	826	1386	960	1836	1835	1747	1849	832	1633	676	831	1188	881	674	1455	2160	1986	2079
ENSG00000025293	2882	4027	6130	6133	2858	5458	6310	4387	7637	3701	4546	5115	5845	6187	7410	3274	6227	3825	4203	10906	4584	3317	5697	7618	6272	7446
ENSG00000025423	48	214	50	58	84	80	104	60	665	30	127	76	77	438	24	18	22	32	40	918	89	24	26	72	152	74
ENSG00000025434	409	565	550	933	532	569	466	570	265	434	815	471	585	421	1533	719	1208	315	580	296	384	560	1203	1498	1203	1386
ENSG00000025708	1460	2401	3630	621	668	925	683	1286	542	1297	1305	2528	3903	3688	454	293	1277	443	1359	639	561	1221	1224	425	418	1208
ENSG00000025770	2079	2710	3096	2895	1592	3195	2417	1710	1189	2455	2990	3137	3439	3432	3903	1974	3320	1785	1982	1524	2297	1538	2359	4204	3409	2975
ENSG00000025772	2314	3352	2976	9315	3205	5659	3501	2045	2259	3398	4091	3427	2142	3371	14099	4149	6319	2356	2090	3136	2920	1316	4611	9623	7106	4669
ENSG00000025796	14926	21071	18900	25025	11908	21460	22444	21357	13053	19729	18064	27446	18608	20934	22311	9195	18714	13492	18742	17585	15208	15408	18722	28667	25059	27615
ENSG00000025800	5969	8937	9104	11223	5086	9688	11325	7879	7898	7648	7773	9795	9493	10460	14192	6442	9899	7085	7661	11245	8896	6257	8855	15053	12864	13269
ENSG00000026025	281434	335909	301309	412867	149708	364246	260512	145004	135176	334616	200376	329257	239007	215354	436285	213165	292331	153947	145605	181635	177662	104476	188920	252428	261342	143292
ENSG00000026036	95	105	95	153	87	102	100	70	35	154	83	141	110	119	180	50	128	44	49	49	73	38	67	227	121	141
ENSG00000026103	4930	4997	7358	8138	2925	6699	7853	5129	7254	7066	4172	5453	9658	9359	8276	3147	9686	4751	4918	10564	5364	3581	7879	4762	3423	5856
ENSG00000026297	577	769	726	870	330	1023	957	795	704	507	768	756	792	372	478	219	381	585	857	873	714	663	354	617	546	502
ENSG00000026508	51591	77811	118680	168004	44160	139107	95876	57300	116579	66500	87626	97467	126141	89577	213155	94284	160983	60149	71367	187526	71198	49158	151486	235222	192468	195026
ENSG00000026559	831	797	978	1773	390	1412	534	498	832	1030	486	1349	1519	951	267	111	536	273	377	1234	413	400	488	1213	968	1053
ENSG00000026652	1089	1449	1390	1268	491	975	942	669	538	1425	817	1793	2023	1428	963	505	1433	586	641	976	721	567	1600	1436	1406	2349
ENSG00000026751	0	0	4	0	0	0	70	54	674	0	4	0	0	4	0	0	0	50	32	928	71	18	0	0	0	0
ENSG00000026950	2005	3108	3200	3913	1754	3813	3065	2763	2155	2072	3773	3184	2672	5290	3704	1975	5165	1913	2873	3171	2200	2041	5633	4629	5256	8417
ENSG00000027001	1064	1356	1392	2389	1027	1901	2134	1406	803	1338	1300	1464	1115	1622	5498	2173	2637	1251	1402	1114	1374	1193	2847	6884	4449	3908
ENSG00000027075	126	140	519	603	58	294	766	787	2132	84	132	106	474	138	105	23	145	566	645	2922	660	568	175	52	40	108
ENSG00000027644	8	13	2	14	2	26	16	23	1	28	21	23	0	2	0	0	0	2	31	3	2	43	0	2	0	2
ENSG00000027697	4047	5567	9466	5488	2834	4692	7209	7202	6788	4780	4303	6629	12059	12043	5375	2359	7869	4169	6693	8873	5003	5648	7954	5680	4916	10862
ENSG00000027847	1398	2201	3035	2818	1029	2815	3810	3100	3784	1984	1745	2349	3276	2542	4345	2007	3607	2374	3748	4883	3269	2788	2768	3661	3365	3437
ENSG00000027869	8	12	12	4	6	0	86	38	239	14	10	2	2	38	34	12	18	60	107	322	48	42	12	6	2	4
ENSG00000028116	1061	1476	1716	2480	791	2240	1747	1175	990	1511	1362	1836	1481	2530	2677	1163	2174	1104	1250	1577	1147	928	1883	2253	1742	2334
ENSG00000028137	1303	1611	7948	2480	360	2577	1325	964	3937	1617	643	1786	8596	2999	3521	1467	10210	1086	932	6341	1517	755	8793	2050	1246	8846
ENSG00000028203	4293	6394	5736	8521	3599	8425	8440	5874	4986	4820	6405	6572	4746	7264	12337	5352	8500	5234	5800	6963	5928	4336	6867	11629	11587	9215
ENSG00000028277	2026	686	20567	506	635	180	676	37	7268	1734	577	496	19571	18691	1287	321	18527	592	90	13653	878	63	12585	1609	769	8729
ENSG00000028310	2529	3256	3766	3071	1713	2903	3155	2208	1857	2909	2789	3801	3663	3759	4296	2056	3696	1898	2122	2575	2385	1688	2969	5034	4187	4123
ENSG00000028528	8002	10299	11141	14843	7088	11908	10633	8247	6569	10230	10806	11603	11967	10596	14141	6039	10689	6650	7559	8994	8033	5635	9873	14347	11870	12469
ENSG00000028839	877	1159	1627	2688	980	2036	2321	1917	1193	1127	1490	1469	1549	1768	2109	873	1789	1475	1827	1500	1773	1437	1725	2229	2063	2189
ENSG00000029153	1540	4538	6628	9986	2168	18818	2776	2436	4632	2124	6734	5661	6265	10466	12497	10550	11552	1871	2447	5420	2061	1880	9341	6951	10602	8243
ENSG00000029363	9302	12721	15062	16375	9117	12711	15929	11638	10254	12918	12340	14260	13765	17108	18478	7476	15092	9658	10210	14568	11346	8023	13962	24202	18280	20046
ENSG00000029364	4492	6928	8858	8575	3666	7589	11303	10235	6024	6649	5680	9129	9206	9302	11757	5108	9277	6559	9353	8641	7791	6915	9027	14118	11709	14518
ENSG00000029534	104	1784	221	3694	749	6628	445	1171	38	187	4128	4140	271	1122	806	1140	258	307	1509	15	328	914	235	606	775	82
ENSG00000029559	0	0	12	2	0	2	2	2	2	2	0	0	90	28	4	4	40	6	0	2	10	0	62	10	14	50
ENSG00000029639	358	576	716	891	365	892	636	389	479	430	480	528	652	847	1838	852	1291	387	388	579	423	322	1123	1458	1242	1099
ENSG00000029725	5231	7151	6919	9664	4111	9092	8813	7628	3879	6439	6667	8314	5842	7487	10380	4508	6951	5626	6809	5958	6197	5597	6543	10475	8731	8775
ENSG00000029993	2089	3480	4167	2092	1401	2136	2482	1244	984	2653	2153	3463	4629	4826	3155	1551	3591	1731	1271	1396	1834	1021	3104	5320	4527	5679
ENSG00000030066	2834	4153	4638	5987	3104	5662	4874	3510	2858	3835	4209	4871	3944	6412	5150	2341	4105	3180	3133	4212	3654	2586	4302	8102	6249	7254
ENSG00000030110	1057	1587	1562	1838	905	2165	2259	1655	1266	1471	1356	1933	1855	2124	2678	1169	1731	1451	1816	1947	1975	1409	1375	2415	2441	2182
ENSG00000030304	4	4	42	77	4	85	8	11	30	6	10	6	42	81	36	30	76	19	10	31	26	0	71	108	48	282
ENSG00000030419	418	432	458	989	383	642	604	506	246	621	628	369	436	762	1290	451	1297	552	583	452	557	370	979	965	709	1046
ENSG00000030582	25176	30667	39146	34565	20021	33046	44886	33753	27582	31570	40089	34861	49105	35014	42731	19795	34260	32164	34794	40651	45066	26398	29279	55981	45490	53006
ENSG00000031003	4712	7346	5456	6829	4243	5233	5605	4466	3300	6552	6827	8407	4726	6163	6690	2429	3903	3796	4418	5241	4228	3296	4602	8690	6036	6135
ENSG00000031081	5248	5801	3409	4330	2561	3234	4368	2784	5814	6525	3187	6780	4629	5099	3649	1409	2835	3184	3562	9764	4045	2706	2748	6232	5322	4637
ENSG00000031691	641	838	2009	1196	432	1003	1022	632	926	734	622	790	1315	1808	1190	454	1096	727	702	1051	653	400	681	850	572	636
ENSG00000031698	21567	28028	15039	30545	16566	30635	33819	28187	14566	28577	27833	36300	17064	15952	30377	14826	20910	19481	27255	20156	24143	21934	18819	40868	39146	24812
ENSG00000031823	4044	5154	5949	6992	3241	6383	5197	3921	3227	4718	5751	5842	6712	5820	8443	3869	7217	3421	4018	4389	4551	3053	5780	9787	8051	7962
ENSG00000032219	1420	1996	1712	2617	1316	2209	1940	1362	1524	1768	2280	2093	1944	2215	2560	1118	1895	1269	1366	2390	1350	959	1811	3279	2629	2905
ENSG00000032389	1013	1412	1571	1906	758	1849	1777	1384	1108	1092	1291	1574	1671	1828	2820	1406	2353	1204	1541	1625	1665	1241	1592	2309	2152	2134
ENSG00000032444	4967	7187	6941	9211	4381	8997	8713	5986	4595	4754	8020	6961	7137	6244	12250	5709	9172	5471	7333	6145	7720	5394	8521	10473	9338	9400
ENSG00000032742	874	1035	1624	1937	850	1537	1494	1012	859	1212	1104	1227	1851	1486	2075	746	1815	909	856	1122	974	696	1826	2018	1549	2056
ENSG00000033011	1558	1889	2002	2590	1134	2601	2666	1817	1381	1969	1970	2567	2309	2282	3502	1448	2784	1827	2085	1889	2390	1766	2534	3671	2961	3321
ENSG00000033030	1201	1583	1908	1873	1024	1910	1712	1448	1211	1850	1607	1972	2250	2346	1561	748	1628	1173	1274	1735	1252	1093	1405	2805	2291	2097
ENSG00000033050	5463	8296	9358	9383	4481	8463	9463	6571	6552	7001	6771	9199	8989	9444	14986	6059	11450	6225	7034	9418	7730	5438	9019	12951	11645	10834
ENSG00000033100	8931	13462	14197	13206	6228	13426	18160	11849	9959	11025	10709	16151	16061	14652	19856	9379	17172	11489	12617	14847	15505	10468	15949	22384	20367	22901
ENSG00000033122	27	31	30	23	75	42	31	33	50	45	99	23	27	35	18	11	42	16	20	76	21	13	27	32	41	55
ENSG00000033170	5364	5074	6988	12649	4778	6801	7646	3655	3157	8303	5573	6335	7119	8722	10165	2908	10809	5065	3254	4227	5675	2527	9102	9391	6202	7453
ENSG00000033178	4064	6506	10228	7501	3191	7196	5893	4496	5866	4967	4500	6211	6570	10279	9502	3949	9166	3515	4406	8859	3925	3319	7421	9625	7949	8960
ENSG00000033327	1872	2099	2986	3271	1569	4071	3238	3217	3850	2073	3007	1931	3541	2909	3488	1699	2909	2108	2666	4567	2630	2158	2771	4419	3593	5824
ENSG00000033627	2163	3541	3002	5115	1625	4494	6342	4133	4038	2350	2595	3556	2790	3348	6295	2513	3851	4231	4435	5644	5155	3657	3092	4666	3697	3994
ENSG00000033800	1976	2655	3118	3735	2135	2868	3304	2436	2089	2633	3332	3272	3532	3820	4468	1792	3239	2035	2351	3121	2621	1630	2992	4696	3741	4185
ENSG00000033867	2516	2208	7367	5617	3215	3614	14869	9732	8218	2870	3427	1776	5080	6674	5950	1833	6685	8194	7906	11985	10017	5912	4236	7015	4389	6158
ENSG00000034053	52	104	1007	12	208	24	1203	710	2078	51	387	115	1348	2803	3293	1812	2602	713	795	2420	923	696	2274	5162	5020	5017
ENSG00000034152	6787	12548	17479	9959	4031	10797	11461	9472	10213	6046	7008	9927	17239	16292	16274	6733	10716	7056	7055	13995	9685	5594	8182	8510	6553	7800
ENSG00000034239	28	40	98	46	12	14	14	18	2	30	16	28	86	40	12	2	21	8	10	8	30	22	22	32	19	96
ENSG00000034510	73186	87435	101951	153881	60017	156173	163630	108916	116577	94168	105719	107243	115173	98821	239123	119644	208443	99443	114976	150469	133592	87901	155895	222141	212417	179678
ENSG00000034533	369	644	516	570	353	524	665	571	375	483	503	703	548	548	558	218	414	414	541	498	465	379	379	672	635	616
ENSG00000034677	3233	4757	6010	4117	2200	4758	4711	3958	3383	4246	4093	5624	5909	6133	4489	1958	3936	2797	3619	4538	3067	2880	3824	5307	4890	4301
ENSG00000034693	829	1200	1326	1723	806	1608	1138	949	952	1187	1324	1321	1290	1478	2144	867	1594	746	870	1365	848	698	1185	1733	1543	2395
ENSG00000034713	3747	4854	7601	6331	3070	5547	7260	4716	5828	4361	4217	5812	8043	6443	7168	2997	5753	4080	3925	7821	4817	3644	5334	6367	5107	6486
ENSG00000034971	4	4	0	189	0	76	2	0	0	4	8	0	0	2	18	1	2	0	0	0	2	0	0	12	0	4
ENSG00000035115	1398	1976	1739	2166	972	2056	2208	2127	849	1994	1560	2423	1933	1190	2083	819	1527	1202	1601	987	1451	1469	1485	2491	2245	2093
ENSG00000035141	2166	2991	3846	3088	1666	2746	2918	1751	1651	2801	2684	3518	3415	3611	4139	2032	3763	1979	1645	2256	2141	1275	3260	4626	4380	4059
ENSG00000035403	39285	60495	44616	71661	36004	80285	84535	51733	58011	49439	59002	64074	47439	66484	89405	43921	45057	51659	49173	87494	63535	37587	43111	112415	101341	83206
ENSG00000035499	246	318	869	236	258	231	439	188	92	402	299	420	820	1141	617	272	864	368	227	115	396	124	636	713	521	676
ENSG00000035664	2125	1670	2391	1099	954	719	60	55	41	2632	1924	2030	2744	1683	648	443	534	81	47	59	80	24	663	433	338	240
ENSG00000035681	5259	8451	7256	6525	4529	7133	5069	4984	3382	7081	7080	11079	7438	6674	6280	3457	5645	3356	4342	4755	4119	3772	5202	9320	8722	8632
ENSG00000035687	3345	4337	5893	6629	3187	5743	7241	6009	3836	4250	4477	5019	4865	5869	8076	3102	6670	4023	5676	5083	4649	4423	6123	8814	6013	8264
ENSG00000035862	125114	207363	103580	206045	77905	211120	140501	115399	66291	135513	149386	202671	128412	116305	204634	95781	119895	93764	112800	98313	116528	86744	110570	193935	181227	116842
ENSG00000035928	3995	5191	6067	7018	3911	6223	7172	6919	3962	5319	5844	6620	5871	7548	7466	3464	6235	4705	6834	5664	5282	5560	6545	8937	7284	8783
ENSG00000036054	4294	5261	8688	8312	3984	7033	7699	6203	5428	5207	5504	5877	7898	8284	10430	4160	7517	4335	5260	7575	5439	4235	5990	8988	7060	7154
ENSG00000036257	5102	7459	9404	8465	4537	7280	7834	5848	5179	6944	6316	8969	8801	10006	10844	4547	8863	4896	5122	7550	6111	4476	8415	12608	10674	11755
ENSG00000036448	82	136	34	70	60	52	27	34	18	34	98	37	6	38	42	4	12	22	30	12	23	28	6	18	6	18
ENSG00000036530	37	82	74	97	41	81	67	55	91	63	60	138	113	37	22	11	19	44	34	128	36	34	19	55	47	45
ENSG00000036549	4420	5425	5827	7127	3598	5953	5608	4635	3335	5413	4943	6159	5362	6700	7346	3192	5820	3768	4387	4985	4450	3425	5777	9353	7281	8719
ENSG00000036672	74	112	36	96	46	67	70	32	20	42	98	124	51	65	166	99	106	34	30	22	59	11	77	114	94	25
ENSG00000037042	1615	1880	2147	2150	801	2081	1272	1019	615	1969	1402	2397	1967	1308	2082	893	1378	678	954	690	974	700	1149	1456	1364	1072
ENSG00000037241	1153	1532	1497	1896	995	1701	1971	1448	1264	1412	1634	1911	1850	2039	2873	1281	2191	1257	1496	1702	1649	1186	1894	2431	2156	2076
ENSG00000037280	4	4	12	2	4	4	2	0	12	2	2	2	8	12	18	2	15	0	2	10	0	6	18	16	14	4
ENSG00000037474	4358	5914	8695	6973	3411	6358	6573	4551	4735	5419	5142	6752	7436	8849	11203	4487	8654	4060	4470	6938	5004	3650	6659	9580	8380	8260
ENSG00000037637	1705	2133	3809	3404	1690	2872	3337	2732	3162	2381	2326	2950	4593	3295	3299	1427	2733	2105	2428	4310	2576	2152	2551	4086	3754	3585
ENSG00000037749	1796	2275	3571	3172	1427	2778	3972	2763	2368	2205	2047	2594	3052	4419	2588	1190	2748	2432	2653	3624	2435	2290	3085	3832	3226	4526
ENSG00000037757	770	870	1032	1031	319	1027	853	510	624	973	620	1134	1166	516	1563	716	1173	475	531	688	594	474	874	866	881	785
ENSG00000037897	587	934	1004	972	513	902	1081	841	756	697	640	864	686	1127	1444	552	1206	710	868	867	793	650	969	1146	1075	1004
ENSG00000037965	8027	11134	4834	62	160	52	12	10	26	10154	213	13497	5230	248	80	36	62	12	14	32	4	8	92	26	19	10
ENSG00000038002	2604	3388	2369	4078	1618	4332	2883	2218	1600	2472	2575	3137	1906	3102	3325	1368	2449	1840	1831	2186	2008	1473	2369	2810	2130	1850
ENSG00000038210	1268	1992	2826	2541	1078	2616	2003	1458	867	1736	1747	1744	2554	3474	3836	1536	2967	1249	1268	1199	1400	834	1787	2913	2202	1998
ENSG00000038219	4734	6206	8284	8190	4100	6051	8029	5567	5796	5746	5559	6226	7846	9237	7903	3074	8067	5025	5327	8554	6063	4211	8322	10310	7615	11589
ENSG00000038274	4721	6044	7641	8525	4446	6817	7635	5046	5851	6393	6483	6804	8852	8282	10836	4435	8365	4598	4534	7614	5693	3470	7772	15026	11039	12220
ENSG00000038295	2	2	12	4	34	0	8	3	2	0	24	0	10	30	4	0	8	6	4	2	8	0	14	0	0	0
ENSG00000038358	2394	3527	3426	3509	1987	3633	3618	2069	2217	2879	3376	3566	3567	4549	5571	2520	4130	2186	2456	2897	2913	1743	3781	6985	5973	6151
ENSG00000038382	21951	25233	39228	23823	15427	21111	24289	12571	20154	26287	22476	25456	34445	38116	39098	17545	42625	14893	14037	32147	19075	11598	36109	67179	50359	60949
ENSG00000038427	43999	54262	9661	183487	41395	148439	158919	64988	96428	38769	61032	49748	6837	19208	49596	25032	29339	106914	84966	137155	120567	69579	45320	99563	91198	81290
ENSG00000038532	1985	2875	2201	3282	1591	3083	2702	2424	1661	2134	2754	2761	2193	2804	4371	2350	2984	1806	2496	2354	2364	1884	2626	4784	4722	4076
ENSG00000038945	34	48	11	913	14	1133	106	85	38	6	74	10	0	14	145	223	91	69	72	60	101	66	12	76	118	144
ENSG00000039068	38	57	7	22	21	21	149	70	30	14	50	29	3	14	10	6	2	76	94	49	94	66	0	2	8	0
ENSG00000039123	4118	6054	7251	7923	3902	6417	6792	4933	4261	5497	5517	6964	6452	7958	11124	4381	8630	4104	4705	6475	4810	3784	7999	10720	9140	9254
ENSG00000039139	162	212	502	201	119	144	256	91	252	134	184	163	436	864	901	350	1439	130	103	347	167	84	1090	3942	2350	4241
ENSG00000039319	4002	5333	6738	5149	2969	4601	4906	3412	3663	4681	4059	4850	6430	7577	5060	2255	4537	3120	3325	5364	3513	2527	4552	6401	4969	7234
ENSG00000039523	498	691	677	657	298	663	593	381	335	562	655	687	694	613	810	376	667	440	420	461	561	347	443	716	638	752
ENSG00000039537	0	0	0	20	0	4	42	10	2	0	0	0	0	2	2	0	2	36	14	6	8	7	0	0	2	0
ENSG00000039560	11936	18901	40140	20775	16473	19361	28856	19249	25938	20902	20154	26731	45445	44871	42666	17511	34740	17185	17976	35622	21066	13894	27337	52242	46189	36011
ENSG00000039600	12	10	21	7	16	8	8	8	2	17	33	17	26	21	23	13	14	6	2	7	11	2	23	42	28	20
ENSG00000039650	1438	1649	1729	1934	1006	1907	1996	1057	989	1455	1414	1632	1793	1860	2905	1267	2435	1369	1203	1340	1721	988	1946	2527	2174	2276
ENSG00000040199	2261	3508	3599	3145	1568	3067	2217	1686	1561	2866	2526	3695	2824	3712	3387	1496	2903	1416	1480	2470	1586	1129	2559	3465	2657	2554
ENSG00000040275	5242	5615	6927	3471	2672	3179	4453	2697	1996	8928	3043	7147	7696	13425	4371	1968	5191	3505	3035	2510	4133	2220	4085	5602	3890	5408
ENSG00000040341	1410	2362	2355	3294	1232	3212	3537	2389	2913	1673	2193	2535	2717	2641	4470	1931	3618	2428	2220	4133	2355	1744	3400	4511	4122	4419
ENSG00000040487	906	1119	1457	1130	676	1028	1578	873	1052	1200	998	1356	1779	1466	1678	779	1687	1131	1113	1514	1493	949	1422	1827	1648	2020
ENSG00000040531	1210	1272	1464	1371	911	1515	2422	3576	1405	1352	1848	1739	1952	1908	1962	970	1395	1701	3331	2201	2272	2667	1209	1808	1719	1909
ENSG00000040608	10	104	16	12	20	14	70	152	44	22	88	174	42	68	94	32	13	28	108	74	56	128	14	34	80	36
ENSG00000040633	3288	4319	6090	4674	2481	3984	5943	4091	3552	4265	4105	5171	6674	5244	7951	3276	6900	3292	4173	5601	4452	3458	5695	8720	7102	8383
ENSG00000040731	16	2	0	24	0	6	44	26	14	34	0	10	0	0	6	0	0	30	47	18	32	28	0	0	0	0
ENSG00000040933	2305	3580	2508	3224	1534	3327	3744	3016	2128	2788	2857	3804	2564	2565	2925	1480	2035	2256	2837	2996	2860	2236	1987	3870	3665	3435
ENSG00000041353	6	6	65	12	51	4	152	31	981	0	82	8	89	514	104	25	383	171	96	1506	137	52	510	114	36	484
ENSG00000041357	5385	9033	10661	9968	5257	11302	11192	10238	6673	7809	8860	13196	10786	11522	14792	7367	13419	6648	9946	8747	7341	7804	11039	15665	15204	16576
ENSG00000041515	50	40	115	22	10	8	100	88	74	95	18	53	181	94	10	2	8	50	47	69	84	49	10	34	10	45
ENSG00000041802	2141	2964	3279	3701	1860	3277	3644	2597	1915	2572	2851	3489	2965	3919	5708	2338	4127	2261	2545	2543	2875	2162	3544	6241	5140	4992
ENSG00000041880	2729	4126	3314	3500	1794	2985	2530	2312	1736	3273	2668	4258	3403	2464	4203	1925	3382	1625	2493	2298	2114	2032	2423	3171	2725	2707
ENSG00000041982	474425	1774413	507299	209585	109595	473840	43326	105360	232126	803842	473245	3020468	455534	694775	132560	109828	289616	31861	151419	291931	39840	116413	341234	311745	366828	443717
ENSG00000041988	661	891	743	1161	527	1201	771	644	563	910	846	1249	1312	699	1095	522	896	591	755	726	748	601	780	1583	1566	1513
ENSG00000042062	427	251	7023	213	984	176	771	363	755	689	1586	461	12075	5094	169	43	828	779	409	932	985	326	1045	2205	1423	5179
ENSG00000042088	1076	1503	3171	1559	978	1503	1260	779	745	1504	1427	1678	3062	3297	2874	1289	3157	838	789	1018	958	553	2330	3043	2427	2321
ENSG00000042286	2455	3342	3956	2097	1867	2325	2474	1822	2711	2634	3130	3467	4951	4735	3354	1955	3360	1780	2236	4209	2262	1686	2991	4237	4225	4901
ENSG00000042317	600	677	587	1186	519	832	666	542	371	643	728	755	725	512	1061	443	691	409	491	485	516	406	845	1513	1275	1318
ENSG00000042429	1564	2200	2974	2232	1499	1798	2959	2116	1963	1884	2092	2445	2598	3232	3491	1403	3003	1699	1817	2814	1975	1582	2849	4209	3759	4219
ENSG00000042445	4061	6421	3875	12398	2705	11010	6272	4526	3787	4039	5042	6438	4085	3691	8803	4352	5031	3964	4942	6098	5188	3779	4904	7119	6824	5939
ENSG00000042493	4727	5820	1362	23918	2666	23278	1231	753	142	5007	5529	7541	1348	1447	8326	4124	2246	782	1042	141	997	645	1663	3989	2978	756
ENSG00000042753	7970	10581	12593	13849	6201	13831	19139	13055	13201	11121	9093	13354	16163	12882	19785	8699	14999	11902	14036	18351	16163	11180	10226	16589	14069	13191
ENSG00000042781	4	4	2	14	3	8	2	2	0	4	0	0	2	2	22	0	7	0	0	0	2	2	4	23	12	14
ENSG00000042832	89	208	316	118	25	98	52	80	90	236	28	535	584	42	45	12	32	20	34	63	28	48	63	68	65	77
ENSG00000042980	38	20	387	6	12	0	8	2	55	91	6	39	333	90	11	2	30	4	6	37	14	0	30	24	15	133
ENSG00000043093	2535	4105	4313	4510	1969	4163	4216	3006	2998	3321	2951	3839	4245	4959	5014	2088	3952	2503	2873	4441	3022	2204	3780	5560	4247	6566
ENSG00000043143	2212	2546	3058	7483	2803	6965	4056	2016	2366	2749	4091	3183	3591	4645	8012	3576	7508	3123	2550	3220	4001	1766	7191	5937	4103	5935
ENSG00000043355	2	0	6	2	0	0	0	0	0	2	2	1	4	2	2	6	0	0	0	8	0	0	0	4	4	2
ENSG00000043514	913	1392	2115	1426	541	1351	1588	1262	1928	1170	902	1599	1590	1468	1100	497	1097	936	1044	2256	1015	937	919	1729	1620	1452
ENSG00000044090	5213	6484	6137	7017	3084	5259	6683	4953	3545	5752	4618	6303	5780	5588	7923	3223	6957	4145	4938	5115	5441	3841	7160	10388	8465	11499
ENSG00000044115	31717	51460	38014	66312	27205	62975	66972	52729	46737	39366	51647	59125	44640	47549	68713	31278	39617	41521	55140	75052	50011	40989	36266	72127	67807	55882
ENSG00000044446	757	973	1133	2313	974	1383	1311	839	961	1008	1476	1042	999	1363	1650	651	1114	791	681	1308	931	612	837	1943	1407	1355
ENSG00000044459	985	1360	1627	2023	1259	1673	1520	1224	1001	1604	1865	1641	1965	2737	2635	1193	2175	1145	1134	1508	1213	877	2152	3061	2500	2539
ENSG00000044524	54	50	0	10	319	22	78	128	243	44	556	12	0	12	66	26	18	78	94	256	114	93	30	783	719	247
ENSG00000044574	52154	88151	102217	106951	38388	125705	139709	187696	58567	66974	73142	115311	79815	100989	172887	80793	133802	99086	189783	86928	105011	142831	126014	146424	156615	143608
ENSG00000046604	30	32	0	6	2	0	3	33	24	2	2	4	2	6	2	2	2	8	24	41	0	4	4	10	6	0
ENSG00000046647	1050	1322	1380	1000	419	670	1264	930	823	1362	534	1505	1870	606	1219	451	979	725	801	1063	963	708	959	1080	810	1022
ENSG00000046651	1162	1228	1425	2024	1149	1442	1974	1314	1399	1433	1478	1360	1296	1881	1700	683	1125	1298	1202	2041	1376	1045	1092	1699	1560	1407
ENSG00000046653	80	149	371	2850	257	2103	627	723	371	145	379	150	452	2909	364	88	144	417	653	451	559	494	340	224	162	154
ENSG00000046889	351	202	28	8	628	4	2	0	0	704	1056	254	46	16	2	2	2	0	0	0	0	0	0	30	12	0
ENSG00000047056	1930	2447	3110	2771	1411	2307	2808	1964	2067	2295	2262	2496	2678	2542	4077	1708	2698	1738	1710	3045	1991	1473	2407	3854	2963	2876
ENSG00000047188	2178	3348	3402	3425	1885	3214	3590	2382	2012	3059	2798	3957	2728	4076	4434	1789	2949	2177	2475	2937	2503	1938	2829	5887	4886	5297
ENSG00000047230	893	1199	1114	1232	803	1128	1707	1067	1092	1097	1126	1422	1048	1208	1968	847	1271	1112	943	1528	1337	729	1163	2637	2220	2107
ENSG00000047249	2284	3154	3855	4829	1870	4375	5591	3670	4386	2847	3100	3855	3248	3655	6525	2758	4377	3602	4042	6520	4203	3611	4024	5602	4736	5338
ENSG00000047315	7153	10120	14051	12566	7022	10105	10295	8157	5135	10153	9879	13255	13268	14039	17508	7261	13918	6544	7090	7190	7250	5791	13679	21685	18482	19463
ENSG00000047346	1838	2295	1869	2873	1627	2281	2673	2248	1914	2270	2289	2250	2092	1663	2247	956	1546	1642	1847	2694	1924	1564	1548	3083	2304	2745
ENSG00000047365	60	44	32	41	4	26	156	78	90	4	12	2	0	4	226	68	48	113	70	122	72	48	40	84	76	42
ENSG00000047410	9090	12867	15787	13571	9970	10655	16698	11583	13685	13022	13467	15331	14481	22037	19004	7872	15976	10634	11471	19862	12108	9293	17613	22845	16524	21615
ENSG00000047457	0	11	373	8	12	4	8	2	9	4	70	18	405	18	0	0	10	1	4	12	12	2	10	1	0	31
ENSG00000047578	1774	2362	2050	3356	1536	2800	2844	1905	1641	2095	2514	2584	2070	2349	3555	1431	2460	1912	1959	2378	2561	1453	2266	3815	3182	3033
ENSG00000047579	922	1227	1009	1262	648	1194	1348	863	571	1090	1105	1340	1165	1016	1326	618	1038	810	876	774	1100	701	850	1717	1510	1234
ENSG00000047597	0	0	2	18	0	34	36	12	10	0	2	0	0	0	84	18	40	22	12	44	30	10	28	66	46	24
ENSG00000047617	16	18	26	72	12	31	6	2	0	14	18	16	9	11	8	2	4	0	6	8	2	1	6	8	9	8
ENSG00000047621	1719	2315	2219	2936	1196	2762	3099	2616	1738	1951	1858	2624	2036	2728	3597	1526	2438	1777	2368	2501	2212	1899	2073	3340	2984	2601
ENSG00000047634	712	1434	1613	1663	592	1541	1403	1017	776	1008	1305	1742	1631	2560	2710	1335	2000	806	869	898	1045	676	1356	1700	1412	1507
ENSG00000047644	2968	3354	4047	5231	2107	4696	6427	4643	4612	3062	3154	3078	4784	5557	6097	2648	4411	4382	4874	6736	5527	3944	4269	6044	4695	4454
ENSG00000047648	133	284	232	2014	208	1184	1406	3486	215	120	709	184	249	224	1259	435	662	814	2895	216	934	2333	674	1332	892	2930
ENSG00000047662	0	8	7	11	17	9	9	3	6	6	29	15	12	13	51	12	13	10	0	22	5	3	12	27	28	20
ENSG00000047849	45708	70053	62094	94718	39486	97937	102929	79416	55525	58410	73359	79226	56948	72822	130913	63437	87442	59182	76556	78609	73865	57316	70833	115347	105877	90829
ENSG00000047932	4429	4997	7153	7581	4122	5280	6596	4016	4979	5602	4536	5728	6780	8464	8649	2876	9493	3860	3917	7256	4316	3173	8524	7194	5391	6580
ENSG00000047936	48	30	180	208	59	47	32	16	178	50	18	42	117	232	59	15	279	8	15	252	14	21	223	2	0	10
ENSG00000048028	1944	2977	4447	2914	1835	2704	2072	1454	1649	2669	2531	3556	4400	4347	2901	1234	2717	1430	1263	2491	1798	1027	3075	4687	3660	4784
ENSG00000048052	907	878	2342	2134	636	1604	2953	1898	1111	688	850	505	1622	2394	2236	693	3264	2023	1313	2188	2402	1048	1236	1712	1362	2029
ENSG00000048140	3503	4947	4997	6589	2809	6219	7206	4860	4469	4497	4870	6535	5879	5250	9041	4178	5224	4378	4933	6314	5725	4097	4603	9592	8517	6722
ENSG00000048162	921	1246	1540	1273	692	1291	1420	957	630	1100	929	1516	1131	1251	2333	956	1917	771	1110	881	934	861	1193	1829	1671	1291
ENSG00000048342	921	1119	759	5614	1806	3660	2935	2239	1378	840	2898	928	427	1896	6434	2484	4042	2032	2222	1910	2360	1620	4702	6318	4966	7628
ENSG00000048392	3948	4931	7157	9750	2122	8639	6990	6130	5136	3578	3271	3978	5724	4318	9992	3828	6909	4078	5367	6672	4612	4212	6876	7537	5686	7072
ENSG00000048405	1434	2140	2359	2289	1100	2064	2248	1713	1500	1936	1693	2477	2124	2154	2747	1196	2103	1337	1591	2029	1549	1258	1781	2691	2119	2242
ENSG00000048471	4461	6571	6032	6034	3984	5979	3670	3536	2182	6256	7213	8329	7548	5789	5551	2696	3984	2285	3210	3474	2677	2258	3856	6829	5352	4741
ENSG00000048540	12	14	29	60	12	49	18	7	8	14	9	15	31	7	30	8	16	14	4	4	10	4	29	64	44	54
ENSG00000048544	3160	4664	4859	7076	3256	6570	5723	4623	3506	4344	4973	6167	5018	5928	9567	3856	6803	3276	4209	4946	4010	3510	5583	8266	7030	6755
ENSG00000048545	8	10	8	30	22	47	6	2	8	8	34	20	2	88	14	4	2	4	10	0	6	6	2	8	0	8
ENSG00000048649	3337	4358	5962	6536	3463	4909	7073	5069	5339	4120	5092	4927	6373	7050	7262	3017	5579	4350	4793	8457	5126	3705	5808	9750	7745	9005
ENSG00000048707	4951	7371	7619	9333	4959	7493	7137	6426	5244	5970	7761	7745	7410	8505	7089	2872	5603	4554	5763	8240	5486	4809	6209	9761	7564	8477
ENSG00000048740	1709	2430	1166	2482	1554	1667	6715	2481	5239	2271	2218	3271	1321	840	3555	1169	1242	3587	1401	5635	4473	917	1188	4280	2629	2071
ENSG00000048828	17038	26555	22783	30281	12987	31117	23289	16000	15559	21077	22712	29396	19690	20939	35161	16149	22810	15140	17461	23677	18511	13490	20780	32361	29064	24374
ENSG00000048991	3144	4821	4391	5599	2690	5337	5498	4159	2322	4066	4252	5354	4651	5855	8224	3402	5963	3343	4031	3417	4265	2922	5332	7932	7478	8073
ENSG00000049089	102	122	30	423	88	185	80	138	10	115	198	138	38	38	184	49	90	70	140	8	30	101	128	280	276	213
ENSG00000049130	6114	10558	10923	20748	9046	24322	8054	4631	3488	8721	13645	9946	12881	31008	17995	7338	14367	5586	5629	5595	6271	3992	11983	11976	19051	8092
ENSG00000049167	554	838	808	1192	537	986	1229	878	728	968	707	1061	916	967	1351	569	908	703	809	1101	838	630	950	1509	1461	1401
ENSG00000049192	1586	1157	5370	1205	969	685	2722	718	3044	1704	659	1037	3046	3024	1785	771	2662	1398	697	3626	1670	446	1638	2295	2155	2392
ENSG00000049239	12977	17870	21654	23180	9369	18183	9066	7191	5801	15693	15379	21810	26108	14846	16030	7350	11005	6159	6403	7485	7913	5147	10823	27478	22642	22715
ENSG00000049245	10241	15803	14061	21033	8698	19943	18191	13934	12059	12621	14757	17826	13561	13463	28502	12316	17350	10734	13337	16826	13174	10487	15349	20580	17166	14564
ENSG00000049246	2422	2585	1028	5019	2259	3240	1454	1438	184	2542	3564	2628	1124	1355	1762	700	1063	716	988	191	865	735	1137	2205	1508	1204
ENSG00000049249	2	4	94	6	4	2	33	73	40	10	4	4	26	52	4	0	140	12	100	64	20	72	134	32	20	1137
ENSG00000049283	6	7	6	26	0	12	21	5	0	11	3	10	2	4	7	2	0	10	2	8	10	0	3	14	8	7
ENSG00000049323	7935	38760	16027	174182	25972	171208	96830	26398	81051	12369	40272	38332	21599	45096	103454	40955	60145	60796	33971	122200	73879	25961	96448	151221	89090	127398
ENSG00000049449	34052	57531	91845	51736	22884	58687	46911	44635	25399	43018	41075	78382	74414	72999	51451	24294	69341	30348	40023	38428	35496	34366	60524	67904	62673	78990
ENSG00000049540	342373	453144	58915	130884	131101	105625	61993	19885	6582	336560	167689	366947	142265	143679	29468	17374	148648	38094	31138	6329	51476	23681	121074	95477	45917	96521
ENSG00000049541	1283	1553	3110	1868	1072	1843	1641	1094	1308	1228	1502	1667	2475	3290	2912	1383	2778	1209	1309	1519	1407	1074	2086	2730	2287	2178
ENSG00000049618	6182	8201	8504	8014	4475	7212	7241	4874	4743	7691	7509	9180	10365	8428	7494	3368	6860	4522	4947	7138	5786	3704	7173	11142	8647	10879
ENSG00000049656	7228	10075	13444	9794	4336	10904	13400	8895	9851	7839	7704	11446	12526	10395	12486	5985	10162	8678	9928	13799	11110	8530	9560	12871	11261	11546
ENSG00000049759	463	682	3711	5812	648	3521	1925	896	3562	454	927	385	3200	2402	5296	1620	2674	1298	991	5051	1672	844	2478	3784	2248	2815
ENSG00000049768	14	8	17	40	17	22	12	28	14	10	16	16	8	4	18	7	8	10	14	25	15	8	6	23	9	24
ENSG00000049769	478	534	622	882	272	771	420	333	317	409	514	551	864	468	657	265	539	265	309	385	312	281	579	594	542	721
ENSG00000049860	7084	10784	17599	15342	5904	15959	18239	11000	13050	11745	9608	17788	16872	17760	17155	8088	14333	12961	12634	19578	14797	9456	14433	24926	18566	20999
ENSG00000049883	746	1129	919	2076	778	1649	1863	1495	899	978	1003	1395	767	1088	2156	813	1332	1164	1416	1160	1297	1164	1173	1856	1553	1416
ENSG00000050030	0	2	12	0	0	0	0	2	10	4	0	0	14	0	0	0	0	0	2	22	0	0	2	2	0	2
ENSG00000050130	3491	4642	6640	7488	2268	6683	8170	6137	7162	3874	3205	4386	5800	5562	7915	3428	7394	4747	5857	10018	5693	4508	6647	7234	6151	8520
ENSG00000050165	47961	62119	79246	115083	25284	78569	58232	21058	52301	57848	58450	87411	86795	56953	157343	66328	73491	33720	28683	59902	38565	19201	71371	143604	112898	96869
ENSG00000050327	625	833	616	452	468	361	373	270	148	495	844	626	419	669	937	449	462	232	280	254	286	196	469	260	223	224
ENSG00000050344	97	152	2751	251	238	207	359	86	566	156	520	170	2544	2596	5092	2667	10058	240	134	668	229	101	10989	9797	8739	18150
ENSG00000050393	2592	4210	5606	4573	1916	5330	3950	3712	2538	3609	3772	5973	5711	5532	3573	1707	3605	2486	3615	3993	3203	3016	3214	4238	3754	4587
ENSG00000050405	34805	96009	35421	40763	23995	59527	34981	59720	31106	48648	58158	109331	41494	40745	44950	28612	22737	19625	50233	46993	22531	39774	23308	23862	38419	16393
ENSG00000050426	1957	2053	1984	3415	1447	2844	2425	1878	1360	2288	2424	2547	2680	2122	3400	1416	2459	1387	1794	1686	1828	1363	2232	3310	2732	3256
ENSG00000050438	504	896	1002	2904	829	3059	166	138	46	713	1447	1045	885	1567	8227	3737	3061	119	172	58	90	78	2819	2710	2272	1746
ENSG00000050555	82	82	311	2	86	4	56	32	6	66	50	59	306	182	2	0	2	34	27	2	48	40	0	14	0	0
ENSG00000050628	281	226	172	132	507	108	0	24	6	296	581	102	137	548	130	42	100	0	6	8	2	4	40	422	210	382
ENSG00000050730	135	137	3249	76	40	30	32	8	1296	164	52	94	2038	2069	119	48	873	12	25	2325	14	14	439	99	21	931
ENSG00000050748	3172	5169	5233	5643	2504	5546	4897	3673	3842	4054	4144	6246	5310	4344	6227	2726	4708	2641	3510	4929	3614	2747	4249	6253	5290	5029
ENSG00000050767	318	750	780	14	2	2	6	52	14	176	4	497	1612	2	12	0	4	8	56	4	2	57	2	30	16	8
ENSG00000050820	10057	13075	15791	7551	5662	8541	14398	9521	9661	10666	9906	12053	19350	13156	17637	9159	17874	9010	9416	14367	12535	7570	12447	20477	18064	15518
ENSG00000051009	947	1219	1612	1738	759	1452	1797	1473	1084	1242	1185	1382	1530	1444	1888	788	1557	1039	1158	1375	1294	983	1322	1989	1611	1622
ENSG00000051108	13278	15743	14209	14691	7248	15271	19289	18682	23069	17137	11981	20757	19570	15563	12731	5820	10398	12447	17370	27621	14624	13920	8803	16049	14870	15271
ENSG00000051128	2019	2480	3094	2938	1846	3364	2652	1520	1659	2863	3191	3222	3710	2903	4540	1861	3744	1864	1806	2296	2682	1422	3270	4396	3878	3733
ENSG00000051180	571	1011	1672	770	424	1007	850	513	580	675	608	1069	1085	2178	1271	617	1253	764	673	569	825	509	952	1242	883	860
ENSG00000051341	508	870	1834	683	536	888	571	318	375	728	704	812	1513	2962	1415	625	1340	634	457	398	614	244	1290	1460	959	1110
ENSG00000051382	1220	1780	1683	3846	1368	3240	3257	2298	2287	1312	1872	1535	1542	2334	5280	1842	3212	2042	2200	3123	2391	1596	2762	4288	3275	3666
ENSG00000051523	4467	7713	9219	4945	3138	5635	7313	6783	6112	4951	7131	7903	11188	8844	2531	1206	2462	4994	8897	8971	6836	6973	2029	5619	4088	6865
ENSG00000051596	584	781	1072	257	449	276	550	312	307	424	706	561	726	1009	1013	479	794	450	462	393	506	326	714	1279	1078	938
ENSG00000051620	5523	6366	5133	7890	3870	6738	6495	6808	4731	5278	6014	6241	5053	5547	8674	3777	5711	3781	5365	6940	4679	5020	5058	8136	6196	5740
ENSG00000051825	1452	2036	2345	2418	941	2051	1613	1169	641	1542	1424	2040	1834	2881	2829	1240	2435	1260	1262	818	1229	861	2421	3370	2555	3083
ENSG00000052126	2053	2222	2411	5355	3561	3298	1753	1917	1616	2282	5390	2534	2687	3831	2909	1432	2123	1066	1789	2851	1319	1387	2549	6983	5834	7813
ENSG00000052723	2893	3768	3083	5327	2353	4399	4183	3270	1766	3711	3587	3962	2661	3510	4428	2048	2952	2548	3156	2604	3026	2326	2543	6251	5307	5480
ENSG00000052749	1578	2317	1997	2866	1226	2369	3425	2218	1652	1976	1908	2259	1592	2472	4584	2174	3166	2105	2434	2293	2697	1863	2286	4046	3681	2930
ENSG00000052795	823	1958	2771	1583	1340	2207	5024	7487	5059	993	3966	2068	2051	3135	2310	1395	1202	2773	7117	8277	3363	6074	1120	3053	3981	1856
ENSG00000052802	3575	5246	7054	4313	1811	3491	5967	3057	5658	3308	2640	5014	7844	8589	14182	8652	9734	3965	3339	9611	4822	2732	5428	5547	8358	4976
ENSG00000052841	4975	6431	8642	8755	4043	6601	8249	6136	6829	6257	5993	7815	9067	9232	8811	3330	8260	5491	5663	9213	6473	4307	9583	12851	10416	17252
ENSG00000052850	26	43	2	48	437	52	32	4	7	36	702	36	24	221	0	0	2	8	6	2	12	6	0	6	2	2
ENSG00000053108	0	2	2	0	0	1	2	0	0	0	0	0	0	0	4	0	0	0	6	0	0	0	0	18	8	26
ENSG00000053254	7023	6775	7197	6228	5418	6221	6050	3917	4971	7041	8252	7091	8550	5835	7726	3992	5474	4080	3480	7667	4884	2850	6085	15731	15536	12619
ENSG00000053328	137	200	76	11	76	8	13	0	6	150	151	183	102	14	6	2	0	2	9	0	4	2	6	26	19	16
ENSG00000053371	2870	4015	4193	5562	2032	5342	4716	3388	2645	3525	3586	4640	5131	3057	5705	2456	3844	3052	3324	3342	3958	2690	3526	4646	4025	3585
ENSG00000053372	2417	3016	4442	3541	1959	3414	3585	2332	2252	3301	2969	4275	4227	4405	6520	3040	5301	2246	2395	3073	2847	2041	3601	5826	5192	4052
ENSG00000053438	38	39	34	71	18	57	16	21	10	18	38	14	13	22	22	3	18	15	14	27	14	13	34	129	123	47
ENSG00000053501	987	983	764	1227	574	1202	1084	754	460	869	1046	1090	910	758	1747	687	1234	677	736	600	908	662	1102	1470	1487	1524
ENSG00000053524	4	6	22	10	6	0	10	6	16	0	2	2	54	134	6	2	13	14	8	30	9	6	42	4	8	37
ENSG00000053702	83	68	64	97	38	71	68	36	42	75	74	99	59	70	99	71	74	34	48	51	55	42	68	241	502	228
ENSG00000053747	93	463	624	1101	1312	1183	475	2754	282	93	3193	320	454	1075	70	40	68	218	2023	430	268	1637	57	28	46	36
ENSG00000053770	2271	3189	3621	4307	2006	3294	4867	3175	2047	2941	3141	3362	3254	4248	4485	1755	3403	2783	2945	3044	3524	2307	3425	4675	3691	4956
ENSG00000053900	1304	1983	2134	2873	1483	2239	2350	1637	1124	1761	1978	2372	1702	2377	2986	1216	2172	1510	1317	1666	1472	1184	1928	3180	2677	2189
ENSG00000054116	3334	4681	5561	6314	2622	6087	5798	4345	3413	4103	4095	5443	5735	5274	7842	3765	6169	3495	4388	4920	4294	3793	5218	7020	5973	6492
ENSG00000054118	10757	14511	18417	17238	9104	14426	16982	12745	9249	12919	13667	16587	15884	18801	20692	8797	16787	10066	11628	12261	11860	9589	15685	25430	20934	22593
ENSG00000054148	3410	4976	6150	6822	1930	6693	6249	4833	4473	3818	3749	5438	6595	4521	8730	4029	7796	3659	4980	5668	5029	4072	6626	7659	7232	8083
ENSG00000054179	6	4	0	26	6	16	9	6	3	3	6	10	0	2	4	0	0	6	4	18	8	12	0	6	0	0
ENSG00000054219	83	141	308	22	99	27	81	52	40	128	193	211	412	222	43	14	79	44	27	30	46	32	88	2	4	14
ENSG00000054267	2327	3153	4418	4198	2405	3339	3858	2973	2811	3105	3424	3642	4347	4682	4644	1739	3552	2505	2769	4758	2730	2093	3964	6700	5193	7226
ENSG00000054277	278	256	327	132	90	101	647	554	150	158	174	123	245	141	250	135	155	353	597	244	503	491	185	850	773	363
ENSG00000054282	1193	1231	1355	5000	1382	3629	2632	1811	1293	1667	1861	1787	1566	1362	5276	1820	3468	1591	1700	1716	1868	1309	3357	4071	2755	2758
ENSG00000054356	2097	1856	11290	545	2149	294	136	83	3357	1764	1176	1651	15877	15463	579	206	1762	73	188	3277	124	154	2850	3210	1840	11139
ENSG00000054392	826	1082	444	1048	267	675	796	347	398	815	431	1252	381	505	965	358	369	597	547	662	680	340	365	1288	1171	718
ENSG00000054523	6668	12618	10406	8218	4608	8482	9485	7360	6067	8006	8351	13471	9205	9829	11130	5058	8678	6102	7355	9751	7299	5746	7972	12125	10868	10947
ENSG00000054598	1602	1292	2406	7795	2206	3700	1990	1636	1738	2022	2528	1426	3963	5272	374	134	450	1066	1946	2352	1520	1482	362	836	752	1160
ENSG00000054611	1895	2242	3118	3305	1587	3340	3912	3050	2837	2519	3141	3210	4046	2692	4515	2165	3425	2219	2934	3674	3102	2392	2614	4571	3987	3885
ENSG00000054654	596	3355	1158	1402	567	1972	1304	1978	234	733	1118	2960	1296	2079	936	488	491	992	1780	370	1158	1614	551	1907	1995	1730
ENSG00000054690	41	50	46	11	8	18	55	40	66	42	18	38	68	28	24	19	33	16	19	125	26	29	28	28	36	42
ENSG00000054793	6133	7311	3136	13094	4453	10015	9595	4406	4440	6306	6145	7483	3476	5491	11550	4124	2759	5997	4081	6096	7349	2950	2942	19254	14153	8117
ENSG00000054938	32	314	9	32	20	8	55	40	62	48	4	98	24	22	4	7	6	28	62	36	74	46	26	615	281	290
ENSG00000054965	6483	7919	9682	13277	5059	10942	10755	8394	7156	7754	7888	8723	9683	10542	11955	5439	8826	6437	7858	9802	8096	5741	8825	12616	10229	10623
ENSG00000054967	213	244	1067	168	119	181	523	318	1126	204	193	260	862	879	299	133	478	218	284	1343	353	208	306	303	263	320
ENSG00000054983	1960	2587	5595	2499	1352	1832	2758	1817	3856	2084	1989	2215	4242	3830	2831	970	2662	1842	2020	5002	2277	1462	2492	3057	2498	4138
ENSG00000055044	2457	3817	5384	4523	2489	4229	4355	3265	2945	3760	3455	4377	4375	6037	6957	3028	5792	2876	2751	3848	3013	2522	4628	7693	6390	6195
ENSG00000055070	10180	15171	15199	17648	7448	16141	16117	10009	8038	12793	12244	16571	17558	16374	23408	11127	17268	10394	9654	11079	13628	7411	14347	23695	20931	19145
ENSG00000055118	0	36	290	4	4	6	2	0	4	12	14	20	345	402	32	6	52	0	2	14	0	0	38	39	60	53
ENSG00000055130	5240	7146	11076	7128	4379	6140	7389	4624	7049	6549	6855	8921	11709	11745	9175	3948	8342	4456	4606	10261	5607	3768	7398	11574	9929	11389
ENSG00000055147	1735	2542	2914	3294	1361	3003	3832	3011	2403	2553	2069	3144	2566	2967	4414	1668	3118	2186	2925	3494	2433	2201	2649	3767	3395	3310
ENSG00000055163	356	367	524	1019	192	569	828	541	1087	488	246	475	678	411	1078	362	795	510	524	1427	627	389	1285	3624	2960	3258
ENSG00000055208	8282	10767	17732	12028	5941	10513	7564	5851	7392	10482	8827	12265	19836	21232	12555	5202	12957	4824	5261	10829	5669	4008	12024	14735	12046	15754
ENSG00000055211	5619	7302	12108	10245	4371	8841	11540	7408	10513	6576	6796	8982	11212	9344	7100	2830	7152	7421	7090	13793	8503	5461	6949	7767	5845	8598
ENSG00000055332	6482	11175	9965	12572	6464	11904	12123	10056	6935	8552	10752	12027	9886	15840	14094	6176	11384	7993	9611	9859	8560	7248	11668	15001	13430	15961
ENSG00000055483	3226	4036	4383	5141	2325	4416	4702	3657	2459	4153	3584	4364	3823	4020	6107	2529	4241	2882	3369	3311	3794	2670	3463	6871	5641	5214
ENSG00000055609	3751	5752	5257	6575	3174	5317	5629	4570	3500	4548	4935	5693	4599	5636	5776	2516	4094	3453	4004	5679	3829	3262	4639	7714	5750	6734
ENSG00000055732	22	32	48	36	20	25	8	12	4	28	40	33	80	77	86	25	44	4	12	0	8	0	44	46	30	34
ENSG00000055813	852	502	32	644	132	424	36	56	6	1210	354	999	144	18	2	0	2	28	50	0	32	38	4	8	4	4
ENSG00000055917	7021	9644	12653	11272	6250	9282	10373	7274	6651	9557	8768	10325	12044	13102	11978	4723	9736	6160	6754	10006	7295	5372	10042	16361	11715	14270
ENSG00000055950	2053	2831	3049	3467	1546	3141	2961	2150	1976	2253	2614	2798	3298	2614	4517	2092	3522	1835	2288	2382	2373	1683	2705	4082	3755	3697
ENSG00000055955	8	11	7	8	0	6	16	5	7	5	11	11	1	2	1	3	4	14	7	5	9	9	6	3	4	10
ENSG00000056050	1170	1567	2425	2345	1040	2211	2212	1549	1474	1545	1559	1960	2084	2571	2652	1167	2098	1367	1331	1916	1690	1059	1969	2936	2604	2775
ENSG00000056097	9583	14585	14953	18399	7293	15340	16231	11421	10635	12356	11135	15503	13198	13363	19555	7762	15516	9561	11463	15063	11297	8572	15133	21428	17421	18148
ENSG00000056277	340	422	624	462	353	367	439	278	236	444	540	550	513	608	683	281	532	246	222	339	276	180	499	921	754	891
ENSG00000056291	4	0	4	0	0	0	0	0	0	0	0	2	0	0	0	0	0	0	0	0	0	0	0	18	28	102
ENSG00000056487	2	0	3	4	0	0	0	0	2	2	2	2	8	6	2	0	2	2	0	0	0	0	0	0	2	9
ENSG00000056558	248	234	608	694	174	414	1472	372	1414	239	338	226	472	1715	934	594	1822	799	422	2672	1039	318	962	1381	927	1840
ENSG00000056586	6128	9266	9535	7726	4298	7220	9956	7014	6475	7506	7235	9632	8500	11458	9341	3835	7370	5860	6887	9810	6624	5303	7143	12322	10315	13176
ENSG00000056736	385	534	1443	300	255	210	232	157	138	657	468	421	1168	411	217	104	174	177	144	233	180	149	188	292	282	317
ENSG00000056972	2844	3296	9653	1661	3113	1384	3054	2082	5943	3817	4351	3569	11958	8840	2898	1206	4696	2076	1835	8217	2679	1276	4372	2460	1859	3954
ENSG00000056998	287	643	571	230	214	164	351	353	513	400	282	694	877	268	614	207	431	230	235	703	264	214	790	1509	1330	1984
ENSG00000057019	10283	12486	15800	49034	8787	38889	56945	41250	28128	12756	13344	13751	10022	14979	147941	56255	111020	32220	55453	43498	37878	37746	77072	56682	52925	31638
ENSG00000057149	0	0	166	0	2	2	0	2	0	0	2	2	47	240	0	2	1	0	3	0	0	17	0	0	0	0
ENSG00000057252	3774	6662	6404	6133	2828	6440	3992	3748	2478	4953	4678	6927	5495	6999	9872	4271	7381	2939	3669	4322	3268	2921	6459	8261	6783	6952
ENSG00000057294	8	2	4	32	0	8	2358	2425	143	2	0	0	0	0	38	21	10	1196	1742	224	1294	1542	22	0	4	0
ENSG00000057468	5	16	8	12	2	2	2	2	2	4	2	4	2	0	2	4	4	2	4	8	1	2	6	6	2	0
ENSG00000057593	22	50	34	8	40	6	0	0	2	34	54	48	60	18	0	0	0	0	0	0	2	0	2	14	8	18
ENSG00000057608	16446	24197	25263	32213	13868	30349	32849	26236	17384	24925	21441	31981	26137	26096	44819	19043	32859	21104	25896	26621	25485	19351	27022	41714	38502	35226
ENSG00000057657	1419	1108	4882	1032	1088	683	80	28	1064	1762	1288	1011	6162	3793	1639	630	2025	78	69	1936	88	55	1364	2257	2680	3271
ENSG00000057663	1290	1682	2246	2357	1046	2163	1935	1666	1293	1779	1762	2145	2264	2131	2348	1121	2129	1258	1460	2048	1356	1217	1736	2441	2242	1998
ENSG00000057704	0	2	20	2	8	8	10	14	12	6	4	0	4	6	60	16	49	2	16	20	10	8	52	104	42	30
ENSG00000057757	2256	3228	3404	3711	1689	3479	3739	3004	1569	2946	2628	3746	3005	3050	5526	2297	3500	2323	3006	2231	2755	2258	2771	4886	4187	3726
ENSG00000057935	2332	3424	3653	3349	2070	3049	3474	2793	2096	2969	3450	4282	3642	3249	4371	1979	3271	2121	2285	2697	2485	1890	3405	6802	5882	5520
ENSG00000058056	1486	2600	4303	5212	1528	4348	3714	2161	2108	2362	2263	3275	5449	5606	7776	3062	5067	2265	2110	2624	2819	1605	4655	7273	5520	6055
ENSG00000058063	6711	9595	9487	10082	4473	10251	11293	7904	8287	8488	7028	10619	9595	10220	8914	4094	7160	7071	7326	12211	8269	5891	7029	9523	8099	8308
ENSG00000058085	173	300	255	585	114	357	680	683	380	189	94	234	165	352	573	237	986	497	915	547	543	588	607	326	93	824
ENSG00000058091	3649	4723	12497	10262	3732	9110	5621	4938	7780	5672	6003	5654	11988	9785	8406	3251	9352	3952	4366	11809	4706	3397	8784	8666	6432	9600
ENSG00000058262	46522	75648	70334	71592	28631	77398	75294	74645	51078	57199	53112	85435	63236	71086	106166	50552	82396	48857	71570	72266	60633	57961	74754	117229	111804	94986
ENSG00000058272	9116	12177	9903	14523	7175	11964	14518	8220	11831	12618	10746	12658	9700	14417	19151	7200	11701	8046	7374	17920	9230	5494	10557	16998	14245	13042
ENSG00000058335	6	11	60	2	10	0	14	0	2	14	4	2	30	69	10	2	28	3	8	7	10	4	10	29	24	50
ENSG00000058404	28	96	12	172	20	580	18	18	4	38	39	138	14	0	137	254	21	8	16	14	36	22	16	131	390	38
ENSG00000058453	2650	2392	1540	2557	1237	1968	1523	1113	923	2517	1907	2558	1611	1111	1599	682	985	1021	1082	1158	1344	991	901	2894	2677	1674
ENSG00000058600	1778	2419	2255	2694	1283	2674	2698	1974	1571	2001	1976	2418	2268	2452	3580	1689	2882	1716	2019	2174	2213	1730	2428	4054	3583	3441
ENSG00000058668	29131	66932	31836	131144	37588	140950	56417	44917	49773	35787	63956	62950	25857	52964	158068	59066	70499	33983	46491	80228	40134	32996	49770	61365	41059	24668
ENSG00000058673	12228	17051	21012	19143	9627	16591	16556	13346	10639	14888	14204	17886	20760	18816	18837	8289	15922	9976	10751	13902	12093	9275	16301	22133	18100	22298
ENSG00000058729	1556	2519	2995	3218	1572	3238	3002	2428	1816	2211	2246	3553	2383	3146	4646	2041	3638	1877	2266	2556	1950	2028	3045	4230	3646	3551
ENSG00000058799	1410	1708	1338	1915	1271	1768	2470	1915	1924	1583	1885	1901	1277	1795	2576	1038	2012	1611	1915	2983	1799	1426	1912	3048	2692	2579
ENSG00000058804	1745	2332	4940	3698	1643	2966	3295	1726	1297	2581	2250	2458	4444	6043	5896	2086	7865	2281	1878	1897	2692	1345	6651	6279	4015	6452
ENSG00000058866	2	22	4	22	2	25	54	24	178	10	2	16	10	2	458	198	522	38	68	270	52	30	361	164	146	295
ENSG00000059122	2544	2960	2474	8354	2591	7693	5482	4058	2792	3138	4677	3905	3437	2233	7539	3777	4802	3620	4849	3774	5012	3802	3617	7110	6373	5554
ENSG00000059145	1919	2444	2882	2110	1421	1787	1594	1244	1817	2401	2488	2887	4170	2185	1994	830	2139	1100	1526	2326	1532	1117	2016	3211	2777	4264
ENSG00000059377	12	4	16	175	10	117	99	45	98	14	8	18	16	19	317	181	121	86	58	114	81	29	127	2030	1783	2126
ENSG00000059378	877	1610	1883	1182	924	1733	3295	2288	2230	1071	1840	1655	1790	4316	2110	1175	2092	2310	3123	3485	2492	2521	1869	1385	1661	1492
ENSG00000059573	7242	12371	16150	14491	5678	15658	15427	13687	15347	8992	9285	12970	12031	16204	16897	7914	14153	9319	12616	20589	11476	9821	14133	19399	19049	18713
ENSG00000059588	915	1594	2211	3089	551	3179	1826	1427	1522	1209	1043	1630	1514	1691	3099	1367	1932	1162	1469	1874	1310	1246	2010	1964	1777	1787
ENSG00000059691	1048	1386	1456	1988	909	1673	1676	1228	925	1191	1450	1391	1558	1388	2662	1164	1904	1113	1244	1298	1324	963	1712	2375	2032	1835
ENSG00000059728	802	904	774	1289	528	1295	1629	2226	1256	888	669	1032	900	820	1412	644	1113	928	2046	1771	1158	1750	1216	1814	1381	1899
ENSG00000059758	3429	4052	7273	4750	2258	3746	4363	2712	2811	4949	2673	4488	7703	6638	9827	3321	7108	3098	2947	3522	3722	2213	6262	8216	5442	8415
ENSG00000059769	671	964	2246	1555	573	1274	1988	1291	1793	1123	815	1274	2079	1617	1594	602	1528	1198	1289	2934	1287	1017	1250	1755	1315	1793
ENSG00000059804	4514	5777	5759	4540	3735	6237	16979	19142	11994	6999	4968	7505	6816	5166	10307	6224	5982	10089	13353	15357	11768	11650	4124	8644	8327	6319
ENSG00000059915	56	102	220	369	92	277	57	43	51	87	124	170	345	153	317	97	196	26	42	55	33	32	238	378	300	731
ENSG00000060069	1998	2569	3203	2258	1507	2233	2867	2079	2394	2109	2659	2887	3711	2671	3263	1452	2698	1834	2048	3249	2366	1852	2316	4595	4235	3928
ENSG00000060138	12709	14503	26279	21632	10945	19656	21038	15607	13025	13450	17974	14694	24055	25520	21511	9889	23105	12779	13507	18198	17159	11377	16244	22301	20537	19390
ENSG00000060140	70	118	1341	72	14	51	29	14	74	88	16	64	627	707	22	14	153	24	18	58	16	22	74	30	18	82
ENSG00000060237	16696	25056	23416	30323	11638	27924	22935	19647	14382	19349	18787	26083	21816	22763	29241	12104	21901	14770	20256	22433	18668	16282	23393	29109	21517	27046
ENSG00000060339	4895	7578	8450	8815	4687	7856	8206	6011	4901	6980	6437	9146	8630	10215	12236	4858	9547	5351	5893	7287	5935	4835	9580	13234	11332	13401
ENSG00000060491	4321	5649	5871	4617	3314	5271	4947	3527	3336	4619	6124	6526	6586	4907	7309	3627	5637	3195	3744	4181	4082	3282	4488	7733	7161	6535
ENSG00000060558	2	2	107	2	0	4	10	0	44	4	0	2	70	515	8	4	312	0	6	42	0	0	141	2	0	208
ENSG00000060642	987	1228	3090	1469	753	1098	1156	904	2898	938	1195	1291	3123	2302	1450	673	1649	708	982	4034	901	687	1850	1601	1218	2125
ENSG00000060656	2384	2510	3475	3277	3029	814	462	406	224	3243	4380	2770	3581	2402	1809	537	514	286	319	198	326	291	613	5757	3224	2343
ENSG00000060688	2014	3035	3765	3376	1591	3017	2799	2564	2146	2750	2717	3675	3788	4589	4699	2298	4229	1774	2559	2954	2084	1739	3588	5763	4622	5438
ENSG00000060718	5334	17427	1956	3969	6495	3492	102	34	134	747	10256	2134	734	15742	3717	2438	1642	72	31	212	72	24	1254	813	902	1456
ENSG00000060749	4131	5478	8115	8701	4387	6568	5311	3677	2936	6122	5259	6273	6335	8594	7974	3157	6263	3485	3697	4248	4059	2683	6255	9268	6573	8420
ENSG00000060762	1415	2072	1612	1616	969	1723	1779	1408	664	1592	1623	2208	1645	1564	2183	978	1232	1164	1247	928	1462	1028	1009	2322	2124	1702
ENSG00000060971	1937	2934	2485	3047	1394	2827	3054	2469	1784	2426	2700	3379	2746	2091	3688	1561	2427	2018	2552	2359	2380	1901	2017	3639	3108	3461
ENSG00000060982	5587	7946	10738	31177	10560	33005	33681	32026	26368	11121	17015	12373	13613	21887	32821	13947	31175	18749	28196	41141	21747	22227	25453	51600	41030	34412
ENSG00000061273	10106	11681	11990	13192	9585	13618	12773	9263	7982	12939	16115	14310	16976	12687	11021	5686	9323	8569	9421	10639	11207	7287	7426	15391	13235	10357
ENSG00000061337	276	558	80	1760	425	2104	1954	1497	247	304	682	616	104	560	4613	1524	554	1137	1689	220	1466	1243	616	1452	1299	332
ENSG00000061455	105	106	57	376	205	190	40	23	18	80	434	60	28	90	2431	889	774	14	32	36	47	28	1706	873	412	580
ENSG00000061656	144	140	1481	164	74	143	529	551	1219	183	102	220	1080	208	225	108	404	331	506	1522	397	389	287	146	118	102
ENSG00000061676	21649	31007	29260	32500	17411	32560	41216	27143	30431	28456	26165	34847	27372	33158	37763	17152	27747	24805	27105	45966	28740	20898	24072	46149	37846	34913
ENSG00000061794	2511	3525	4072	4663	2327	4449	4798	3657	3028	3292	3428	4268	4042	4574	6230	2871	4601	2916	3655	4276	3386	2804	3778	6377	5665	5254
ENSG00000061918	532	850	463	5682	2005	2712	507	1150	210	1244	2520	1611	635	672	1864	731	1313	231	1012	270	290	668	2220	2395	2528	1562
ENSG00000061936	2792	3425	3338	4169	2369	3446	3003	2484	1778	3590	3467	3892	3914	3751	4466	1904	3311	1955	2243	2353	2349	1921	2566	6130	5031	4746
ENSG00000061938	3083	4855	2314	3720	1793	3851	3097	1578	1653	3593	3317	5284	2850	1936	4427	1648	2343	2201	1670	2507	3027	1455	2211	3665	3262	2431
ENSG00000061987	4018	5515	5833	7303	3223	6405	6190	4535	4332	4953	4854	5873	5756	7137	7147	2941	5235	3942	3981	6389	4469	3207	5534	8839	7290	7720
ENSG00000062038	10	28	4	8	212	8	42	12	78	0	321	0	0	90	4	2	0	13	25	55	38	17	0	0	2	0
ENSG00000062194	3802	5198	6852	7362	3726	6046	5847	4906	3405	5236	5084	6856	7200	7432	7061	2969	5634	3672	4080	4880	3946	3383	5913	9606	7885	8877
ENSG00000062282	24	27	315	428	69	131	152	177	350	54	44	29	466	359	50	18	340	142	205	530	185	147	342	13	9	150
ENSG00000062370	304	475	693	734	317	559	613	431	318	456	542	539	501	679	544	233	522	368	437	433	537	348	552	941	783	943
ENSG00000062485	7704	12436	12749	15329	7230	14916	13267	9038	6236	11178	11099	13118	11508	14064	23548	10677	16522	8158	9120	8256	10385	6719	13379	23297	20701	19500
ENSG00000062524	48	204	26	48	34	52	18	22	0	139	96	282	80	28	84	66	40	12	24	2	2	20	24	205	227	116
ENSG00000062582	183	255	1158	65	113	59	105	94	99	160	165	234	1378	630	104	40	217	73	105	164	113	113	200	117	104	390
ENSG00000062598	2885	4056	4097	5174	2350	4878	4428	3356	3121	3959	3959	5168	5239	4812	5660	2321	4130	2888	3399	4460	3581	2557	4181	6701	5696	6450
ENSG00000062650	4369	7029	7999	7392	4180	6932	8426	6262	4887	6055	6172	8481	7213	9299	10112	4346	7850	4976	5461	6797	5403	4284	7459	11466	9653	9595
ENSG00000062716	6891	8402	9010	10646	4448	9541	14840	7596	9302	9622	5895	11839	10226	9642	13529	6344	11053	8495	7288	10550	9817	6283	9705	13479	12014	12514
ENSG00000062725	4201	6417	5774	8844	4185	7874	6885	6321	3968	5623	6113	7518	6211	6667	8720	3627	6661	4438	5904	6234	4908	4646	6227	11456	10280	11149
ENSG00000062822	974	1454	2860	1321	733	1445	952	678	604	1078	1406	1427	2734	2816	2081	1079	2479	754	820	733	1002	602	1863	2254	1925	2020
ENSG00000063046	25072	27377	35404	52270	26574	41622	37674	27512	15461	34418	39454	37428	42013	29649	52710	23502	36816	21837	21937	22348	26467	17686	37618	60020	49976	53897
ENSG00000063127	21	43	80	59	47	19	80	37	28	48	45	74	98	75	45	12	38	32	28	39	29	26	51	267	165	230
ENSG00000063169	1429	2110	2005	1844	1432	1855	1661	1139	1021	1895	2523	2254	2548	2175	1738	942	1595	1266	1465	1493	1617	1127	1371	2608	2856	2906
ENSG00000063176	1153	1408	1216	1548	662	1477	1077	683	503	1133	1270	1372	1445	1154	2113	756	1324	760	826	660	972	586	1224	1793	1676	1911
ENSG00000063177	29452	34686	37359	45718	24354	40344	39595	28615	21457	38207	42589	43619	47584	30127	55804	27413	44341	23131	26260	28720	34412	22559	33243	58912	55673	50160
ENSG00000063180	28	20	171	494	238	131	337	48	10	53	258	55	167	146	600	114	117	208	53	7	233	33	196	239	115	257
ENSG00000063241	2383	3209	2838	3026	1490	3424	3478	2990	1466	2884	2770	3674	3175	2767	5074	2296	4536	2128	3278	1855	3051	2371	3311	5013	4588	4947
ENSG00000063244	11245	13827	16658	16138	8823	15460	14185	9368	8570	13276	13785	15381	18249	16153	26740	11436	19262	9242	10263	11791	12708	8510	15753	26451	21840	21319
ENSG00000063245	13817	17527	16859	22470	10327	26344	16400	10706	9465	15375	18831	19534	19894	14675	32977	15400	21720	10622	11817	12132	14377	9255	17388	28575	25490	21383
ENSG00000063322	3600	4436	3848	7561	3274	5937	5586	3683	3427	3848	5488	4707	5198	4810	8031	3327	5068	3613	3770	4530	4613	2885	4625	8313	6780	7010
ENSG00000063438	8125	12974	6529	8158	7746	7230	5995	2167	1243	9509	13398	12785	11958	9669	3816	2189	1313	4484	3018	2177	5714	2267	1497	15291	15219	12394
ENSG00000063587	2476	3706	4062	2701	1767	2642	4232	3144	2495	3069	2895	3739	3777	3786	2692	1180	2030	2455	2862	3418	2989	2220	2350	4015	3759	3819
ENSG00000063601	2112	2626	5450	4192	2237	3958	3616	2045	2312	2529	3681	3099	4186	4216	7784	3260	5346	2332	1887	3501	2764	1593	3832	7428	6044	4809
ENSG00000063660	18009	28473	9892	19898	9148	24312	56701	30450	9791	18583	22592	33088	14855	9497	61237	31586	24335	39811	38879	13102	53992	28076	17886	42893	40969	18200
ENSG00000063761	328	503	322	840	275	600	532	340	210	323	376	480	294	436	714	327	522	386	384	277	418	336	449	693	667	675
ENSG00000063854	1416	2058	2200	2078	835	2605	3192	1821	3713	1677	1693	2318	2604	2173	3299	1600	2565	1856	1824	4577	2522	1695	2069	2297	2224	2067
ENSG00000063978	5197	7357	10115	7846	4434	7700	8698	7459	6249	6856	7201	8939	10840	11520	9046	4171	8145	5571	7505	8251	7002	5750	6692	10943	9231	9991
ENSG00000064012	1055	1259	2294	1525	808	1216	936	855	590	1466	1135	1428	1931	1448	2421	992	2182	621	832	865	695	670	2058	2444	1993	2475
ENSG00000064042	2283	3338	662	8543	3521	4760	1489	838	2928	5060	3907	6917	6025	8771	2730	788	3041	1048	902	3385	1190	648	4460	923	406	2352
ENSG00000064102	1710	2721	3809	3443	1557	3359	3670	2522	4148	2326	2162	2948	3518	5054	5715	2485	4075	2425	2611	6047	2509	2027	3531	4591	4233	4061
ENSG00000064115	2981	4105	3742	9552	2192	9131	8125	4169	5839	2819	3533	3657	2865	4605	10332	4290	6744	5382	4704	8449	6477	3127	6869	6504	5734	5964
ENSG00000064195	42	30	2	10	22	0	12	6	4	48	24	46	0	0	0	0	0	20	6	2	21	2	0	0	0	2
ENSG00000064199	328	433	644	615	235	395	695	338	301	449	315	417	770	763	852	334	784	386	319	415	466	183	753	860	528	844
ENSG00000064201	36	42	21	70	25	68	13	17	2	26	80	28	21	24	85	18	19	10	0	3	8	9	26	46	45	26
ENSG00000064205	7059	2048	378	3204	226	1019	413	92	12	5179	180	1844	280	8	566	58	16	252	98	20	348	56	66	112	24	2
ENSG00000064225	8	3	46	76	4	51	734	243	725	10	8	2	16	11	391	90	221	597	218	1391	692	216	253	182	113	290
ENSG00000064270	13	15	16	26	11	21	6	9	13	26	33	17	12	10	27	15	15	4	9	17	11	13	10	13	11	4
ENSG00000064300	65	36	8	24	4	10	93	38	26	4627	6	4183	133	4	19	2	2	78	56	36	93	42	14	4	7	4
ENSG00000064309	726	699	1511	4074	984	2678	864	711	309	1337	1743	1165	1661	432	924	309	516	554	587	584	600	440	861	258	184	331
ENSG00000064313	3156	4689	4900	5253	2806	4733	4285	3580	2982	3939	4002	5025	4274	5818	6661	2912	4748	2771	3470	4154	3026	2648	4521	7084	5798	6202
ENSG00000064393	2392	2763	5727	14481	2642	10608	13173	8024	14530	3012	3835	3037	5071	3649	17231	7113	11363	9646	9588	24060	12449	6779	12578	35903	22243	24393
ENSG00000064419	4883	7678	7752	8876	4439	8629	8479	6463	5501	6230	7001	8363	6931	9202	11464	4908	8227	5269	6520	8090	6614	5455	8030	12164	10208	9573
ENSG00000064490	1156	1373	1459	1857	851	1708	1984	1291	1220	1353	1433	1734	1850	1414	3183	1474	2505	1340	1669	1882	1792	1106	2007	3541	3398	3127
ENSG00000064545	996	1470	1611	1503	680	1386	1866	1390	1296	1177	1212	1491	1607	1396	1771	838	1581	1089	1564	1689	1642	1218	1361	1949	1896	2017
ENSG00000064547	94	182	151	169	74	169	96	58	125	210	145	259	184	152	162	78	132	48	56	129	68	33	171	244	219	196
ENSG00000064601	12970	17669	17230	31121	11034	27501	30202	25501	13910	17214	24481	23089	21351	15940	31063	13245	21363	21452	25379	19414	29800	19299	19503	30625	26014	26241
ENSG00000064607	4673	6550	8654	7310	2541	6720	5159	3536	3345	5490	4068	6380	6871	7970	9512	3887	8212	3143	3186	4151	3831	2741	7512	10133	7888	9866
ENSG00000064651	1813	2472	2914	3406	1775	2493	6258	3330	2990	2918	3146	2671	2760	2796	3278	1446	2252	5177	3311	4869	5706	2652	2068	4066	3074	5034
ENSG00000064652	909	1045	1920	1334	667	1212	1699	1233	1618	1414	1111	1523	1898	2187	2349	998	2183	1173	1172	2424	1314	975	1632	1874	1336	1560
ENSG00000064655	864	963	691	2204	638	1545	8	0	2	805	1038	1217	747	545	387	118	186	2	1	0	3	0	232	1797	1381	787
ENSG00000064666	58432	65080	43142	36520	26198	41417	39672	28251	28319	58872	46603	60141	60208	53425	55988	31382	42497	25528	27504	40528	35117	21711	31305	70288	73240	41496
ENSG00000064687	216	311	132	623	266	636	516	1346	86	151	488	306	90	62	607	280	211	262	1009	107	402	790	262	719	595	524
ENSG00000064692	244	381	130	146	661	86	8	7	0	442	1039	458	279	373	384	133	331	6	4	0	8	0	389	2168	1390	7026
ENSG00000064703	1495	2539	2630	1874	1287	1728	3215	2337	1465	2092	1754	3029	2114	2703	2750	1185	2317	1869	1778	2077	2144	1593	1951	3460	2776	2915
ENSG00000064726	6087	8536	7772	14481	5314	13201	11307	7533	7108	7922	7739	8778	8152	9098	20831	8425	12121	6896	7375	9764	7799	5168	9786	17163	13596	14053
ENSG00000064763	380	343	579	937	1117	646	2302	1051	878	476	1495	455	549	2130	2150	770	1360	1332	1033	1041	1700	729	1057	1730	1370	1471
ENSG00000064787	130	213	115	18	148	20	4	10	14	139	77	195	153	51	2	2	4	2	4	19	0	6	4	2	0	6
ENSG00000064886	2	12	234	754	10	144	114	638	562	12	76	16	310	196	438	70	1448	112	540	730	126	350	1614	137	22	156
ENSG00000064932	6995	8996	10492	7339	5079	7290	8646	8189	6480	7197	7726	9355	12679	8142	8045	4040	9280	5397	8361	8576	7671	7395	7711	10420	9810	10198
ENSG00000064933	1210	1528	1678	2358	926	2205	1881	1344	846	1464	1164	1588	1329	1574	2944	1222	1936	1133	1190	1083	1262	916	1746	2530	2035	2092
ENSG00000064961	3612	4392	6167	5031	2709	4576	5631	3183	2859	4231	4533	4999	8469	5671	6315	3217	5854	3147	3081	3718	4492	2579	4662	7127	6294	6268
ENSG00000064989	139	45	34	360	78	159	1709	680	108	103	84	44	14	58	283	92	80	1473	812	116	1835	472	90	368	258	841
ENSG00000064995	1003	1242	1568	1437	904	1440	2220	1705	1070	1235	1168	1517	1748	1919	1540	700	1276	1281	1448	1487	1447	1179	1229	2383	2197	2412
ENSG00000064999	1313	2028	1935	2434	1309	2067	2592	1704	2073	1531	2402	1992	2469	2812	3049	1314	2139	1601	1700	3243	2026	1218	2543	4007	4424	4198
ENSG00000065000	12925	19079	18704	23438	10297	24559	24386	17728	14482	15024	17580	20221	17154	20714	34612	16362	24047	16312	18965	22273	21111	15487	18924	28752	25911	23598
ENSG00000065029	1453	1856	2163	2050	1157	1672	2052	1691	1055	1799	1999	2147	2902	2191	2641	1194	2276	1214	1664	1317	1528	1226	1867	2983	2331	3274
ENSG00000065054	3700	3604	4276	3589	3714	2523	13872	4601	3537	4986	6213	4450	7488	5161	13917	6303	7419	9056	6008	4806	12151	4712	4655	14217	11986	8386
ENSG00000065057	426	487	347	716	470	582	785	534	343	378	732	475	461	364	921	324	680	522	597	384	688	406	542	930	879	862
ENSG00000065060	2644	4182	2104	3833	1802	4804	5498	4893	3280	2503	3616	3945	1622	3890	2413	1391	2361	3550	5116	5234	4271	4036	2565	4031	4795	3810
ENSG00000065135	8620	13305	14912	15085	8080	14514	16745	12551	10706	12842	12094	15676	13514	16272	21561	9219	16723	9922	11633	15081	11858	8657	12601	20611	18149	17614
ENSG00000065150	30914	47776	68131	56908	20884	47447	42406	32278	36530	44000	33594	65315	59938	58684	46407	21902	45863	25853	29941	58162	30511	24415	34417	38811	31806	32186
ENSG00000065154	10072	15349	15713	17819	7525	19242	22391	18052	10217	13167	13635	18204	14656	15180	21383	9393	15021	13311	16231	14195	15748	12731	12384	16705	15429	15539
ENSG00000065183	2247	2865	3630	4143	1806	3327	4176	2955	2399	2949	2535	3517	3024	3679	5903	2415	4343	2673	2891	3608	2913	2471	3919	6167	4909	4534
ENSG00000065243	3376	4858	6446	6094	3206	5233	5153	3679	4415	4422	4687	5003	5448	7142	7647	3122	5948	3361	3154	6589	3845	2466	5517	7765	6091	6451
ENSG00000065268	1959	2452	2662	2147	1431	2072	3596	2837	1903	2743	2613	3440	3459	2436	2066	1015	1861	2192	3078	2493	3191	2576	1393	3044	2981	2822
ENSG00000065308	35832	53720	46651	34447	16219	31152	89954	80688	28956	42826	27067	56168	46500	32123	49914	21133	26051	56729	75181	41000	72656	59000	20219	53809	41215	21784
ENSG00000065320	9587	21838	35614	319	270	875	26	38	84	9250	796	22787	47533	17836	146	177	678	24	49	80	37	31	785	315	635	1642
ENSG00000065325	0	8	10	0	4	0	16	4	22	0	2	0	20	26	4	2	6	6	6	30	8	10	34	6	4	34
ENSG00000065328	488	798	2096	890	417	1085	562	320	348	524	681	845	1324	2546	1648	716	1497	454	496	514	528	356	1240	1786	1348	1246
ENSG00000065357	1824	3372	2218	7887	2664	6738	5334	3535	1842	2557	4265	3998	2089	2510	5654	2735	2761	2935	3558	2126	3799	2585	2923	5720	5248	3408
ENSG00000065361	30	10	2	275	586	139	1115	536	56	26	870	30	11	28	46	42	29	537	430	65	653	301	32	56	30	10
ENSG00000065371	4	0	6	0	4	0	0	0	0	0	2	0	9	10	0	0	2	0	0	0	0	0	2	4	4	8
ENSG00000065413	33	55	47	88	37	78	59	28	42	72	27	50	53	50	106	44	18	61	43	58	77	26	31	125	87	49
ENSG00000065427	7218	10813	11693	12214	6362	12187	13423	10065	8561	9986	10369	13343	12095	12389	20200	8980	16965	8124	10512	13126	10598	8138	12459	20372	18935	17465
ENSG00000065457	1020	1316	1389	1871	948	1721	1709	1393	644	1458	1290	1771	1387	2128	2698	989	1875	1149	1562	919	1459	1065	1795	3044	2677	2781
ENSG00000065485	4966	8920	11752	8485	3552	8314	12584	8997	7942	8426	7461	16178	10980	10859	4932	2386	5989	8955	8854	11004	10643	7605	5395	6181	6306	7008
ENSG00000065491	768	927	1950	1442	730	1162	2596	1444	1344	1055	931	1089	1915	1779	1688	708	2105	1548	1247	1675	1811	1089	2361	2055	1858	2510
ENSG00000065518	3002	3269	5994	4280	2564	3846	5550	3621	4378	3341	4166	4398	7343	5486	6284	2631	5581	3616	3816	5744	4810	3538	5312	6905	6314	7986
ENSG00000065526	6107	8760	12600	6535	4466	6225	9232	7626	6237	7296	7091	8483	12849	13033	7179	3253	7301	5594	6929	10891	7137	5097	6750	9511	7370	9858
ENSG00000065534	28504	25059	34349	31382	42341	15223	20875	6741	75361	31776	57071	22085	43315	167237	140172	43942	113273	12238	7575	117255	15724	5802	104209	181859	112682	180360
ENSG00000065548	4043	5938	6362	8870	3548	7522	7372	5306	4159	5461	5076	6986	5548	6929	11187	4730	7947	4377	5080	5867	5199	4164	6837	10979	9521	9440
ENSG00000065559	2647	3416	4464	4686	1944	3932	4844	3138	4298	3093	3046	3935	4234	4502	4612	1800	3596	2949	2978	6290	3495	2186	3530	6223	4892	5917
ENSG00000065600	302	420	782	612	243	576	815	562	685	238	429	408	604	668	939	502	1124	528	642	1020	617	540	1064	1375	1266	1589
ENSG00000065613	6178	8940	9119	11849	5930	11452	9568	6076	6062	8271	8795	9960	8519	11018	13167	5746	8552	6193	6234	9522	7104	4818	8066	13550	10339	10645
ENSG00000065615	946	1173	1950	1138	1125	920	1558	1027	1211	1266	1475	1567	1922	2049	2246	928	2016	857	959	1520	1017	786	1558	2357	1913	2588
ENSG00000065618	56	259	36	180	26	1102	70	608	68	8	443	232	8	25	62	126	76	41	748	94	50	560	50	24	46	12
ENSG00000065621	36	122	162	528	265	489	248	171	479	52	393	137	134	360	725	201	356	190	229	826	198	171	357	199	124	277
ENSG00000065665	508	540	964	712	287	659	699	632	717	477	438	663	670	694	805	332	706	490	577	838	539	454	647	903	831	1038
ENSG00000065675	0	8	4	0	6	0	2	0	0	12	20	4	10	17	10	8	8	0	0	0	0	0	8	20	18	28
ENSG00000065717	1028	1046	718	1060	133	648	743	360	240	1596	218	1630	1220	121	147	68	94	452	252	158	616	194	152	164	126	46
ENSG00000065802	3897	6897	9550	6828	2514	8089	11344	13592	6819	4113	4733	7617	8313	6295	8910	5341	7081	6843	11314	9410	7958	9210	6186	10066	9941	10242
ENSG00000065809	1173	1312	4557	7371	2272	5293	5495	3548	4060	1708	3534	1959	4703	5024	7429	3488	3740	3546	2348	4947	3773	2171	6694	13732	9475	16176
ENSG00000065833	3129	4734	4196	3037	2501	3636	4836	4729	3568	4063	3867	6005	4203	5672	8028	4768	7024	3319	5226	6348	3754	3937	5648	10910	12420	12555
ENSG00000065882	3245	4458	7853	7691	3360	7529	11220	5456	9253	3774	5915	4979	10622	11076	10843	4958	9047	7350	5773	14754	8860	4695	7449	8589	7019	6760
ENSG00000065883	4370	5733	5275	6162	3450	5507	7683	6058	4034	5256	5061	6594	5061	5590	6282	2697	4956	4286	5725	5995	5460	4862	5419	8796	7111	7753
ENSG00000065911	14147	18879	11125	11655	9137	14942	21662	23065	15091	17323	15700	22052	15002	15901	11752	6501	12963	13041	21988	19745	15326	16975	10952	25526	27448	21531
ENSG00000065923	5006	4899	5490	18373	2748	12873	7230	3971	5996	5004	2920	4313	2942	4200	13614	4848	9103	4065	4388	9010	4862	3659	7476	10741	6829	6463
ENSG00000065970	3853	4756	4841	7021	3273	6237	5844	4598	4240	5480	5268	5957	5682	5752	6000	2604	4446	3841	4403	5887	4625	3352	3938	7734	6244	6586
ENSG00000065978	49333	69166	76234	97548	37448	97766	94912	68836	59109	61257	64105	82297	76912	70534	126399	61783	95356	57157	66789	82122	75410	54395	75671	112069	104417	89653
ENSG00000065989	3063	4205	2421	2732	2545	2553	3208	2213	1847	3519	4348	4875	3320	2685	3033	1558	1910	1990	2140	2110	2920	1693	1862	5674	4836	4999
ENSG00000066027	3067	4215	3179	5975	3300	5189	4116	2565	2485	4382	5362	5296	3706	2862	6014	2397	3535	2381	2378	3373	3045	1817	2875	6151	4586	4111
ENSG00000066032	12	4	0	4	2	0	0	0	0	10	2	4	0	2	2	0	0	0	2	0	0	0	0	12	2	0
ENSG00000066044	5884	8417	11198	8719	4439	8782	8709	6224	5328	7228	7334	9485	10669	10747	11490	4795	9774	5554	6190	6874	7196	5330	9106	13301	11470	12091
ENSG00000066056	8	12	2	138	32	51	281	44	160	10	10	22	10	14	77	14	42	272	40	203	400	46	32	40	8	20
ENSG00000066084	2522	3574	2730	3820	2610	3465	4325	3110	3330	2854	3683	3593	2627	4725	4816	1919	3882	2918	2999	5710	3442	2272	4082	7346	5727	7757
ENSG00000066117	4031	5707	6021	6247	3221	5447	5323	3848	3730	5634	5077	7028	7158	7112	8761	3697	6424	3289	3329	4995	4342	2554	5374	10016	8657	8329
ENSG00000066135	3554	5001	4789	5484	2632	5025	4694	4148	2564	4517	4000	6012	5664	4678	5350	2368	4492	3101	4048	3958	3586	3361	4751	8376	7614	7652
ENSG00000066136	1877	2451	2557	3131	1224	2448	2687	1932	1825	2044	2145	2203	2886	2643	2865	1386	2556	1698	2081	2336	2213	1454	2224	3651	3082	3532
ENSG00000066185	42	36	48	156	28	120	38	52	26	22	24	24	22	31	26	16	42	22	26	18	26	30	40	22	16	16
ENSG00000066230	104	158	76	88	123	57	74	42	17	53	219	88	73	130	58	27	28	54	34	16	33	39	21	147	132	147
ENSG00000066248	58	91	10	1154	74	805	58	44	14	69	128	129	4	2	1780	602	437	60	40	18	44	24	347	242	126	24
ENSG00000066279	3234	5032	9593	4595	4048	5036	5400	2032	784	5557	5664	5093	9617	17008	7772	3298	9595	4502	2408	894	4787	1523	9151	9062	4743	8982
ENSG00000066322	5747	9768	7692	12075	4227	11238	13086	8392	6255	8189	7190	10878	6946	7792	16172	7404	10436	8302	9217	8475	10754	6614	8228	12416	11370	8363
ENSG00000066336	10	12	8	5	2	0	4	0	0	2	4	0	0	4	6	0	0	0	0	0	0	2	2	4	2	4
ENSG00000066379	276	379	409	504	293	455	437	327	272	383	431	488	530	478	621	256	510	258	322	386	338	212	420	760	747	660
ENSG00000066382	181	135	28	10	0	0	0	0	0	213	0	98	16	0	2	0	2	0	0	0	0	0	0	6	2	4
ENSG00000066405	18	19	26	26	17	25	23	13	26	4	32	23	9	51	36	9	35	15	14	36	11	13	30	56	43	24
ENSG00000066422	1561	2213	2417	3505	1415	2702	2754	1954	1579	1927	1948	2252	1862	2407	3708	1265	2501	1690	1866	2484	1935	1460	2355	3630	2700	3190
ENSG00000066427	1542	1811	2185	2290	1292	1787	2066	1530	1292	1925	1981	1983	2192	2042	2195	861	1846	1341	1413	1901	1576	1002	1756	2606	2079	2230
ENSG00000066455	5874	8333	9521	9366	4626	9229	10308	9146	5828	7990	7147	10855	9485	10114	12243	5523	10368	5862	7833	8131	6970	6670	9683	12883	11434	12791
ENSG00000066468	868	886	164	3412	40	1046	0	8	102	601	80	522	112	26	0	0	0	0	12	96	6	10	8	0	0	2
ENSG00000066557	1332	1936	2383	2044	1032	2048	2021	1456	1434	1878	1661	2227	2058	2820	3302	1486	2578	1229	1495	2185	1427	1112	2104	3401	3184	2943
ENSG00000066583	474	640	1603	958	562	938	1176	859	1970	464	760	562	1843	2633	1321	570	1782	757	871	2629	963	594	1845	4005	2610	9109
ENSG00000066629	3151	5668	8662	8017	2685	6895	5934	3749	3102	4545	4008	6656	11522	10081	5404	2468	3919	3532	3686	4857	4018	2908	3274	10153	9526	9640
ENSG00000066651	703	917	1035	1629	863	1296	1191	936	820	916	1087	1024	1164	1517	1329	548	1040	593	782	972	647	646	915	1551	1351	1581
ENSG00000066654	2423	3547	4153	4503	2222	3924	4581	4001	2909	2932	3331	3703	3589	4239	5481	2477	4190	2773	3325	3822	3227	2864	4100	6193	5204	5886
ENSG00000066697	2543	2973	7125	3784	2014	3469	3633	2522	3373	3032	2946	3652	6273	5295	7520	3253	6277	2343	2200	4563	3015	1932	5226	8134	7113	8433
ENSG00000066735	235	582	66	6	184	6	0	0	2	138	309	455	66	124	2	2	8	0	0	4	2	0	6	18	2	2
ENSG00000066739	3603	4893	4554	6051	2887	5116	5442	4018	3209	4621	4001	5345	5216	4869	6083	2411	4420	3549	3746	4816	3897	3024	5258	8652	6166	8251
ENSG00000066777	5159	7529	7429	8136	4294	7641	7111	5458	5086	7025	6394	8760	7443	8337	10983	4281	7751	4676	5166	7959	5414	4090	7681	12160	9285	10383
ENSG00000066827	606	920	933	1088	582	997	846	719	482	783	907	948	1279	853	1451	548	1034	604	715	585	714	522	893	1389	1209	1070
ENSG00000066855	1797	2535	2927	3589	1245	3414	3021	2619	1641	2191	1946	2673	2596	3028	4278	1850	3383	1901	2632	2444	2344	1817	2585	3795	3240	3349
ENSG00000066923	125	176	174	147	95	161	222	161	200	138	150	213	228	199	94	64	157	121	131	190	134	94	143	326	274	279
ENSG00000066926	2637	3231	3315	4112	2295	3575	3035	2173	2248	3653	3382	4053	3347	3898	3951	1740	2947	1754	2028	3309	2172	1546	2661	4881	4491	4638
ENSG00000066933	3319	4932	4040	6667	2612	5513	4758	3895	2696	4381	4181	5210	3458	4584	5973	2255	4039	2882	3568	4406	3522	2990	4132	5350	4253	4199
ENSG00000067048	44	118	58	7156	4026	6026	4	0	2	0	5490	2	0	10364	5595	2628	5119	2	4	2	2	0	5796	8693	7044	10628
ENSG00000067057	7299	9739	29008	14946	7162	17715	25674	13624	35676	8304	11767	10644	26799	21458	21664	12131	26032	16167	16133	50258	21512	13380	20094	21221	19671	20014
ENSG00000067064	2173	4200	5040	2694	1588	2703	4521	2716	3234	2602	2561	4628	4931	5739	8905	5232	5379	3040	2697	5404	3188	2159	3430	4448	6147	4660
ENSG00000067066	5187	5859	8307	10440	5017	8825	13607	7397	7429	6895	7765	7599	9406	11413	13049	5908	10164	8601	7565	10577	10059	6045	8833	11490	8658	9056
ENSG00000067082	9905	14461	13218	17040	6512	21676	15394	12507	9757	13495	12717	17335	13177	14838	28002	12894	18467	11141	13898	13608	12812	11375	11922	17378	17096	10994
ENSG00000067113	4155	5869	6341	6706	1561	4861	6729	4523	2048	4940	2852	7490	6011	3276	3152	1420	2870	3707	5249	2774	4425	3974	2987	3686	3760	5358
ENSG00000067141	2848	3694	4210	4768	1413	2729	7286	3725	3889	3056	2074	4333	4903	1718	7036	2671	6443	4655	3466	5888	5781	2883	10273	13624	10551	15692
ENSG00000067167	29934	42469	46842	53930	33292	46332	60335	41937	32091	41835	45916	43371	42757	41524	50336	21979	34593	35725	38398	46299	40730	29219	30069	59980	47842	43242
ENSG00000067177	304	889	460	1420	392	1387	822	304	627	434	518	751	550	986	3368	1660	1233	587	310	1034	612	258	1396	2317	2585	1772
ENSG00000067182	17944	21917	14977	26466	12398	22749	25757	23415	12500	20526	20374	22214	17100	13608	24402	10746	17908	16266	24682	15796	22333	17569	16170	28320	24046	20332
ENSG00000067191	690	1134	562	1236	461	1100	1402	1283	473	976	1022	1446	542	627	821	447	521	675	1123	514	886	865	364	928	956	499
ENSG00000067208	2014	2991	3423	3751	2072	3962	9798	7659	4831	2709	3519	3671	3153	3461	5451	2457	3797	5608	6884	6168	6182	5183	3196	8465	7205	6525
ENSG00000067221	1284	1469	1567	1943	674	2067	2354	1730	1024	1464	1278	1682	1636	1888	3170	1405	2276	1494	2091	1479	2146	1629	1798	2086	1977	1884
ENSG00000067225	112921	136332	318829	276009	95527	236957	225470	158006	194767	177134	132401	187121	319532	239228	458045	177696	370395	138581	186567	295485	172768	131027	296613	304258	220920	236591
ENSG00000067248	4360	6309	7636	7489	3510	6339	7494	5817	4392	5657	4948	7059	5950	7343	12706	4903	8780	4334	5299	6310	4905	4244	8612	12068	9219	9926
ENSG00000067334	2918	4311	6402	5522	2614	4355	5844	3857	4310	4002	4138	5121	5173	6474	8028	3239	6243	3382	3331	5789	3835	2528	5694	8361	6772	7283
ENSG00000067365	1208	1425	1180	2249	1068	2383	2178	1843	1681	1469	1607	1760	1543	1543	2315	1117	1756	1103	1560	2261	1459	1305	1432	3069	2818	2801
ENSG00000067369	4687	6682	6464	10950	4420	8783	8016	6816	4964	5935	6654	7872	6331	8631	10449	4207	8570	5347	6581	7798	6257	5184	9815	14315	11090	14142
ENSG00000067445	810	829	1498	2996	1121	1924	1846	872	509	1001	1405	1024	1477	1485	2067	748	1640	1040	676	603	1354	545	2205	4495	4183	5913
ENSG00000067533	1362	1820	2177	2546	1154	2008	2207	1357	1296	1784	1736	2091	1697	2702	3323	1324	2200	1363	1346	1957	1559	906	1471	3606	3174	2528
ENSG00000067560	51301	74966	70383	87733	39240	92599	98727	74902	43683	71607	66719	92841	67259	68225	100292	51038	79886	58113	73652	61767	71296	58894	60727	90433	85951	68039
ENSG00000067596	3593	4725	5780	5547	3289	4431	5679	4055	3264	4764	5199	5926	5894	6962	7030	2830	5683	3649	4010	4834	4861	3046	5265	9726	7301	8437
ENSG00000067601	64	65	80	130	53	77	191	137	70	93	89	94	102	107	105	45	97	107	172	90	148	104	66	126	116	105
ENSG00000067606	92	115	33	103	39	93	171	194	104	121	121	207	60	28	75	27	37	66	191	92	81	161	13	72	91	88
ENSG00000067646	15	30	10	1732	1116	1553	0	0	2	0	1714	0	6	2446	1702	669	1333	0	2	0	0	0	1525	2739	2092	2905
ENSG00000067704	8080	11116	13814	16823	7427	15347	15161	10392	14334	10855	10996	14005	12777	12399	19950	8338	14111	9531	9580	20135	10558	7693	13231	18462	14956	13911
ENSG00000067715	228	976	18	1988	28	3789	268	308	33	208	340	690	16	8	1502	1446	412	166	290	44	128	208	498	5434	6200	2499
ENSG00000067798	2354	2554	4251	5109	3181	3051	3418	1213	1860	2689	3670	1810	2166	5105	7997	2512	8173	2608	1571	3567	2813	1259	6534	5976	3436	5651
ENSG00000067829	2670	3947	3583	4260	1898	3964	3599	2510	2568	3267	3311	4346	4075	3337	6340	2908	4673	2409	2659	3267	3181	2239	3754	5418	5196	4660
ENSG00000067836	1079	1665	589	2022	664	1646	2133	1388	1567	1316	1287	2057	744	934	1452	700	867	1181	1623	2069	1486	1247	635	1492	1579	1142
ENSG00000067840	18	102	177	73	20	68	84	123	193	39	80	112	309	98	14	16	14	28	68	124	56	82	22	42	36	54
ENSG00000067842	7	6	4	9	6	6	9	0	6	2	0	8	2	6	4	0	6	2	0	8	1	3	0	6	7	3
ENSG00000067900	8047	10397	11843	16714	8692	14784	14898	9650	9590	9872	12216	11460	10704	16056	20234	7911	12417	9239	9324	15377	10249	7281	11832	18404	13647	14219
ENSG00000067955	3763	5378	5635	5821	2878	5012	5819	3696	3268	5108	4185	5403	5218	5762	8648	3551	6227	3552	3677	4241	4306	2890	5272	8466	6616	6412
ENSG00000067992	130	183	721	68	45	61	563	336	823	185	68	231	726	202	132	36	177	318	375	1235	326	278	183	94	74	188
ENSG00000068001	1132	1585	1689	2695	805	2220	2170	1265	819	1183	1488	1619	1622	1451	4113	1700	3029	1575	1505	934	2319	1101	2912	3818	3303	3857
ENSG00000068024	1756	1892	1555	2610	1557	2191	1700	1579	856	1935	2540	1967	1755	1670	1801	734	1337	1213	1336	1229	1329	1159	2119	3341	2656	4595
ENSG00000068028	2452	3659	5367	4465	2318	4848	5420	3381	2788	3315	4881	4381	5140	5076	5973	2566	4778	3778	3622	3330	4577	2751	3680	4917	4341	3904
ENSG00000068078	99	183	112	98	90	53	71	84	80	72	230	158	120	94	52	43	72	62	103	77	90	86	59	60	38	44
ENSG00000068079	1054	2045	1557	1982	1012	2126	2387	2283	1463	1557	1937	2518	1929	2577	2826	1520	2462	1795	2847	1799	2059	2081	1833	2093	2380	2315
ENSG00000068097	1536	1914	2265	2500	1230	2016	2129	1548	1630	1813	1932	2118	2665	2878	2332	1044	2217	1318	1523	2156	1577	1222	2582	3404	2928	3593
ENSG00000068120	3313	5210	5037	5302	2406	5246	3966	3181	2702	3954	4297	5502	5745	4552	7045	3354	6254	2675	3400	3484	3442	2680	5377	6613	6055	5868
ENSG00000068137	1378	1520	937	2605	1081	2408	1994	1179	732	1693	1978	2060	1696	1760	3047	1292	2387	1144	1101	991	1693	1020	1890	2663	2064	2434
ENSG00000068305	4543	6487	4871	8619	2768	6641	12703	4582	4694	5078	4575	6963	5431	4378	7405	2907	4439	8717	4477	7141	10406	3235	4336	11606	7945	6796
ENSG00000068308	5022	6604	6744	8445	3935	8023	8985	6028	5899	6854	6688	8109	8940	6847	10426	4607	8113	5296	6263	8154	7174	4709	6589	11142	9944	9725
ENSG00000068323	12379	16823	20054	16363	8657	14586	12339	10543	7570	15155	15027	17780	22049	16706	22244	9989	20536	8155	10284	10134	10676	7956	14717	22584	18954	19117
ENSG00000068354	1386	1767	1833	1691	925	1612	2089	1528	1174	1677	1707	2074	1992	1791	2258	1082	1766	1322	1672	1669	1802	1159	1340	2488	2340	2174
ENSG00000068366	6474	8952	25171	14943	6278	14250	15251	10899	39294	8092	7947	8889	27044	19496	26061	8971	21558	8714	10723	54614	10442	8488	26531	24548	15608	55337
ENSG00000068383	2178	2994	2334	4068	2903	3932	10788	2887	2412	2518	4948	3407	2971	3079	5549	2797	2270	6734	2768	3187	8888	2275	1886	4863	3996	2682
ENSG00000068394	1500	1814	1867	1953	1173	1996	1972	1348	1277	1766	1951	2295	2420	2010	2795	1235	2189	1325	1346	1798	1611	1144	1704	3128	3061	2572
ENSG00000068400	1990	2295	3507	3553	1476	2978	3305	2277	2117	2235	2539	2809	3615	3637	4805	2158	3963	2011	2397	2796	2729	1959	3988	5210	4377	5699
ENSG00000068438	2902	4048	4752	4551	1933	4837	4092	3512	2840	4016	3335	5827	4403	3858	5711	2644	4605	2819	3716	4078	3466	3004	3795	7163	7014	5468
ENSG00000068489	2054	3018	6118	2509	1718	2895	3501	1161	1069	3314	2344	2671	7653	9300	5415	2514	7783	3089	1729	1542	3348	886	5606	5464	3611	6290
ENSG00000068615	10	14	14	4	4	12	69	27	18	4	4	8	20	14	4	6	8	54	30	32	86	30	4	6	4	2
ENSG00000068650	2279	4308	4850	4258	1246	4610	3795	4482	2676	2758	2633	4145	4215	3222	4871	2284	3951	2310	3842	3983	3003	3179	3892	6396	6076	4403
ENSG00000068654	3746	5758	5163	6671	2968	5861	6565	4705	4006	5246	4833	6460	5137	7131	9779	4325	7007	4291	5425	6041	5670	4143	6318	11268	9384	9072
ENSG00000068697	23206	33473	41937	36438	22792	31823	38472	34074	26333	30656	36947	43911	45211	34864	41745	18986	37146	23139	31169	35418	29321	26169	37626	50939	44390	58277
ENSG00000068724	3879	4645	5633	4157	2911	3382	4143	2552	2357	5314	4299	5276	5844	4617	3388	1477	3065	2543	2485	3378	3260	2122	2406	3718	2827	2263
ENSG00000068745	2383	2769	3273	3963	1615	2838	3690	2670	1673	2680	2572	3082	3647	2804	4272	1877	3683	1978	2245	2191	2471	1856	3734	6746	5843	7139
ENSG00000068781	0	2	0	6	0	2	0	0	0	1	6	4	2	0	1	0	0	0	0	0	0	0	0	0	0	29
ENSG00000068784	968	1450	1464	2311	1112	1954	2145	1379	911	1350	1566	1672	1331	2136	2462	1078	1992	1497	1552	1220	1714	1212	1821	2964	2278	2361
ENSG00000068796	2577	3661	4634	4879	2322	4890	4163	2819	2513	3790	3288	4747	3744	5600	6415	2861	5185	2442	2877	3615	2907	2282	4644	7053	5755	6092
ENSG00000068831	42	128	54	10	87	12	114	70	50	59	230	91	119	277	58	34	36	44	79	30	89	64	17	123	132	27
ENSG00000068878	7108	10905	13110	9532	5668	9251	11748	8259	9958	8893	8943	12163	10062	15849	16200	7443	13236	6801	7341	15155	7607	6100	11629	18369	16119	17447
ENSG00000068885	1130	1365	1620	3199	1453	2257	1892	1461	1029	1631	1815	1400	1841	1960	2291	804	1495	1121	1128	1173	1306	787	1328	2473	1786	1891
ENSG00000068903	3401	4727	3195	4641	2072	4932	4948	3728	2428	3633	3849	4950	3410	2624	5825	2855	3586	3096	3593	3415	3859	2959	2931	6185	5535	4789
ENSG00000068912	7131	9660	15117	12698	5183	12107	20254	13532	12020	8971	8269	11673	13049	16043	16348	6710	15888	12813	13162	17009	13986	10262	14882	16696	12892	19888
ENSG00000068971	1960	2850	5064	2874	1032	2998	3891	3346	6033	2135	1811	2645	4360	2600	3839	1807	3471	2196	3417	7232	2864	2679	2640	3332	3076	3133
ENSG00000068976	12	4	22	101	26	94	362	561	939	15	113	16	24	26	18	20	24	228	489	736	254	385	32	16	20	22
ENSG00000069011	37	156	53	92	1871	116	4	4	0	42	3967	182	68	1025	285	88	61	6	10	8	6	10	70	6249	4981	4457
ENSG00000069020	862	898	984	4459	1268	2817	2481	1884	1245	1188	2163	1191	1344	2641	4601	1535	2056	1905	1749	1776	2279	1207	2728	5006	3468	2713
ENSG00000069122	0	2	0	0	0	0	6793	2648	3993	0	0	0	22	4	0	0	0	5524	3997	9114	6268	2730	2	0	0	0
ENSG00000069188	689	551	1107	40	66	16	16	12	28	1456	84	1325	1308	218	16	4	27	18	11	18	19	6	40	18	16	20
ENSG00000069248	3060	4253	5240	5565	3172	4505	4946	3358	3148	4034	4619	4999	4537	5646	6209	2705	4907	3215	3157	4324	3573	2566	4468	7510	6307	6812
ENSG00000069275	24435	35293	41887	42040	22735	36110	39079	27325	15924	34632	33112	40235	42049	51270	48222	20415	35334	24761	24612	20575	28354	19026	33150	64529	49275	52701
ENSG00000069329	8499	12552	13140	16090	7072	15217	16055	11063	10409	11361	10600	15050	11470	12971	20843	8834	15333	9731	11322	15614	11487	8814	13618	20875	17468	17413
ENSG00000069345	5434	6945	7902	8419	4648	7243	8141	5649	5442	6472	6516	7973	8208	7520	10244	4323	7776	4801	5144	7419	5655	4066	6573	11148	9346	9838
ENSG00000069399	3564	4438	4883	3950	2381	3185	4592	5775	3428	3052	3150	3324	5278	3446	4951	2410	4039	2609	5078	3435	3541	3583	4386	6546	6107	6319
ENSG00000069424	650	713	1105	1251	528	653	1017	513	860	717	778	702	1268	1009	1086	344	823	601	413	1145	831	365	638	865	580	750
ENSG00000069431	1610	452	162	661	4126	254	633	225	174	698	3164	191	62	397	1351	471	649	564	234	320	491	149	452	3446	2431	979
ENSG00000069482	100	100	56	68	264	72	26	30	4	126	312	198	46	98	3230	512	403	8	34	4	8	12	630	2291	1515	729
ENSG00000069493	263	265	246	273	168	219	87	410	59	372	178	225	210	113	280	117	271	72	161	87	72	167	175	358	280	313
ENSG00000069509	646	938	1456	1173	596	996	1192	916	834	734	922	1166	1311	1211	1420	538	1257	750	803	1084	828	665	1362	1542	1201	1746
ENSG00000069535	114	406	2637	1639	10	985	48	102	236	66	20	168	2823	128	2786	726	528	24	34	190	36	68	1408	1850	1157	2340
ENSG00000069667	1406	1547	5210	1497	1336	1422	1275	815	4538	1419	1360	1340	4469	2860	496	147	642	705	708	5698	746	493	505	1092	637	1020
ENSG00000069696	18	22	38	37	10	36	8	11	18	26	23	20	58	22	22	12	20	6	8	13	21	16	12	22	18	39
ENSG00000069702	4836	9697	8080	9747	7563	7259	3430	3970	1190	10943	17233	24386	9268	6001	5331	2064	2825	2878	4286	1506	3280	2918	4128	5250	4618	6327
ENSG00000069764	4	2	4	0	2	6	2	2	7	6	5	1	0	2	1	4	2	3	1	6	0	4	2	0	0	0
ENSG00000069812	2	0	0	12	0	10	20	16	2	2	8	0	0	1	2	4	2	18	36	4	36	36	4	4	0	6
ENSG00000069849	6215	9920	14188	9042	4987	9501	23601	10570	12295	7754	6998	11845	12992	14621	13993	6902	11927	17378	13193	17601	19597	10389	12022	13771	11961	11191
ENSG00000069869	4120	6668	10034	7374	3072	7374	3660	2701	3913	4701	4791	6026	7862	9137	7992	3988	8077	2558	2853	7130	2902	2064	6711	9222	7058	10224
ENSG00000069943	497	782	834	1349	503	1234	1091	554	712	672	895	975	973	1072	1826	738	1124	654	516	1013	679	433	1027	1443	1292	1224
ENSG00000069956	5579	8350	11995	8220	4538	8436	11945	11999	8166	8043	6788	10407	10072	14068	12150	5127	12392	7399	10682	12516	8390	8521	10118	12360	11051	15244
ENSG00000069966	1560	1704	2142	1788	1366	1536	1731	1033	1613	1631	2187	1713	2227	2023	1978	895	1403	1137	1053	2223	1402	865	1209	2600	2162	2156
ENSG00000069974	2062	2599	2946	3639	1775	2611	4077	2900	3046	2812	2037	2603	2855	3305	3429	1379	3138	2563	2579	4263	3096	1762	3316	4021	3126	3944
ENSG00000069998	1438	2201	5075	1971	996	2255	2099	2039	2951	2345	2153	3376	6107	2713	2398	1615	2540	1277	1893	3953	1705	1735	1893	2493	2712	2469
ENSG00000070010	2494	3642	4168	3796	2010	4170	4319	4679	3081	3207	4388	4614	4485	4707	6397	3290	5344	2787	4872	4436	3532	4252	4088	6251	5560	5678
ENSG00000070018	3067	4080	4809	10723	4712	7098	6080	3559	2780	3885	5961	4816	4479	7314	6207	2556	5079	4309	3614	4742	4703	2836	5286	10964	7412	10442
ENSG00000070019	0	11	4	1	2	0	4	2	0	11	1	6	0	1	2	5	3	0	2	0	0	2	4	4	0	3
ENSG00000070047	3478	4686	6790	4427	2690	4568	5886	4302	3638	3940	4375	4825	6582	5568	7504	3461	6167	3730	4513	5183	4942	3853	5024	7928	7101	7229
ENSG00000070061	2950	4115	4441	6270	2384	5964	5955	4063	3783	3452	3801	4331	3710	4967	7250	3155	5049	3920	3937	5165	4297	3165	4724	6940	6101	6074
ENSG00000070081	9141	13972	17664	18971	6954	21695	16733	14722	8021	14896	12617	21934	16554	24159	25826	10033	25283	10775	12551	10464	11585	10184	25973	20568	16152	26324
ENSG00000070087	7279	10601	13115	30963	8623	29874	27543	17430	12069	9272	11742	13115	11931	13417	47412	18593	24292	15387	15045	15544	17457	11603	17819	37178	29612	24935
ENSG00000070159	157	316	373	586	54	696	1726	1257	870	182	76	377	319	249	600	294	431	913	962	1084	1104	822	594	110	110	104
ENSG00000070182	44	16	12	4	15	0	2	6	18	10	16	6	10	20	4	0	4	16	6	34	11	6	0	4	0	4
ENSG00000070190	0	2	0	0	0	0	10	0	4	0	6	0	0	0	2	0	0	12	5	14	6	0	0	0	0	12
ENSG00000070193	97	51	228	138	33	38	0	0	0	168	10	54	365	12	376	78	145	3	2	0	4	0	720	1689	855	1786
ENSG00000070214	13495	11251	14366	16579	8336	11286	8615	5145	4766	17792	9591	13314	15765	8163	8431	3870	6954	6596	5217	6653	7562	4092	8594	8375	7339	10726
ENSG00000070269	1135	1508	1771	1980	920	1686	1561	1199	1117	1547	1313	1828	1652	1354	2266	922	1643	1145	1207	1650	1394	942	1806	2387	1776	1970
ENSG00000070366	2714	3238	3859	4353	2266	3752	3951	3488	2818	3928	3417	3759	3715	3760	5495	2382	4333	2583	3349	3991	3218	2739	4671	7758	5752	6574
ENSG00000070367	6645	9635	10872	11046	5305	9969	11172	7656	7250	8756	7727	10401	9251	12351	13156	5232	9975	6777	7858	10598	7801	5894	8901	14292	11701	13065
ENSG00000070371	1281	1700	1038	1214	515	1242	2137	1596	2569	1339	938	1825	1356	1376	1187	614	867	1280	1741	4091	1530	1458	799	1229	1421	815
ENSG00000070388	17	6	11	22	15	18	19	6	21	10	20	17	20	6	14	6	8	12	8	74	12	8	9	38	18	10
ENSG00000070404	2564	6728	2787	2775	2324	3014	23799	15022	4494	2478	5163	5915	2194	4909	4489	3112	5182	11874	15400	5053	16376	11994	3178	6022	6452	2521
ENSG00000070413	6056	8197	7931	9126	4380	7954	7838	5656	5184	6617	7624	8647	8978	6894	9318	4536	7385	5357	5866	7258	7209	4634	6985	11352	10223	10494
ENSG00000070423	2389	2893	5337	2433	1459	2515	3238	2214	3104	2627	2607	3221	5462	3568	3966	1875	3611	1897	2387	3531	2782	1820	2473	3903	3701	3743
ENSG00000070444	2329	2680	2969	2581	1799	2387	3584	3201	2992	2242	2746	2197	3001	2227	3359	1605	2760	1728	1990	3628	2242	1727	2391	3816	3197	3697
ENSG00000070476	1212	1738	1930	1667	838	1570	1760	1214	1337	1597	1319	1776	1996	1535	1898	827	1582	1172	1257	1635	1484	953	1507	2268	1718	1965
ENSG00000070495	1920	2756	4869	1677	867	2012	2074	1648	3832	2033	1472	3086	4656	3556	2939	1471	2904	1198	1372	5173	1529	1145	2265	2956	2892	2543
ENSG00000070501	405	577	801	1150	465	949	1181	664	756	494	672	698	874	1006	1132	481	794	771	682	1014	769	540	898	1621	1719	1854
ENSG00000070526	0	0	0	0	0	0	12	2	0	2	0	0	0	0	0	0	0	8	4	0	10	2	0	0	0	0
ENSG00000070540	5405	7611	15276	5228	3101	6111	9527	8082	5528	6390	4679	10074	18712	10043	7478	3607	7108	5999	7847	8028	7352	5820	6811	7123	6472	10718
ENSG00000070610	2048	2446	3100	3249	1513	2802	3476	2033	2447	2747	2443	3007	3734	3615	5022	2082	3825	2122	2250	3548	2765	1702	3907	5015	4192	5494
ENSG00000070614	40205	47757	45661	50656	19851	52514	35343	32123	25072	47938	32092	58123	45994	31658	44271	19089	30762	20804	30850	37418	27743	24320	25607	52380	44737	32539
ENSG00000070669	13414	19453	9433	17114	7407	20575	23763	19195	11672	18151	12751	27708	10835	10701	7889	5424	8409	12578	17366	15936	15186	14148	9124	27261	31263	19983
ENSG00000070718	1207	1547	1950	2706	1109	2274	4627	2537	2347	1471	1411	1605	1677	2277	3847	1682	2659	2777	2175	3017	3043	1754	2204	4845	3573	3272
ENSG00000070729	0	0	20	2	0	0	0	0	54	0	0	0	27	68	0	0	2	2	2	78	4	0	2	0	0	8
ENSG00000070731	35	59	25	22	21	29	32	15	6	17	64	27	26	40	60	12	16	18	21	6	22	13	41	20	37	116
ENSG00000070756	86673	131851	113079	157716	64353	171415	135204	131075	85576	112221	114517	154210	129768	89758	166274	86839	123219	79252	116329	120921	101144	93685	105653	148028	144373	125025
ENSG00000070759	290	278	510	489	230	417	351	271	131	268	370	351	725	433	349	145	317	242	225	175	261	193	443	541	510	815
ENSG00000070761	1201	1570	2667	1785	895	1722	1907	1481	1618	1360	1409	1869	2338	2149	2037	942	2019	1221	1486	2314	1552	1277	1910	2343	1907	2317
ENSG00000070770	5110	7085	7588	7736	4539	7028	7429	5830	5103	6914	6489	8562	9033	8050	9413	4241	7370	4576	5223	7021	5653	4285	7210	11984	10625	11010
ENSG00000070778	6973	8032	6405	6616	4141	5809	5346	4183	2231	7897	6633	8483	6532	5714	6662	3244	4145	3455	3975	3442	4371	3170	4430	11069	9721	6554
ENSG00000070785	1396	2494	2308	3763	1339	3643	2824	1964	1513	1802	1962	2397	1549	2624	5897	2531	3422	1813	2042	2224	2122	1589	2891	4484	3980	3211
ENSG00000070808	38	34	430	20	35	16	49	12	24	56	24	44	338	441	179	34	119	25	24	21	27	19	101	49	41	43
ENSG00000070814	3495	4655	8200	3987	3054	3912	3723	2499	2650	4577	4716	4357	7993	8763	7583	3387	6564	2523	2926	4020	3566	2003	5148	8752	6958	7343
ENSG00000070831	19229	31117	30194	33120	15475	30387	34148	24198	22083	26482	23938	35302	28317	31406	46028	20682	36068	19794	23177	32299	23372	17354	29090	41522	36308	33406
ENSG00000070882	4069	5228	4383	8876	4372	6862	1711	1630	1286	4779	6870	6030	4565	5980	8958	4056	4827	1173	1676	2075	1433	1372	3738	8269	5464	2931
ENSG00000070950	1000	1440	2202	1540	1292	1631	1665	1528	1047	1224	2195	1533	1824	2712	2445	1144	1972	962	1452	1310	1154	1061	1385	2425	2045	1744
ENSG00000070961	7452	6662	25030	9948	9195	6789	14649	8246	8017	9566	11064	8290	19329	50348	35942	9360	77708	9157	7862	17724	10852	6640	51583	20708	12808	64841
ENSG00000071051	2726	2744	3741	1726	1591	1710	3324	1844	1952	3157	2749	3230	5317	2600	2813	1307	2434	2327	1911	2533	3200	1634	2269	4522	3896	3952
ENSG00000071054	33432	30847	36643	103769	23642	76443	45975	30616	24463	42252	27701	36130	34084	32613	110131	34019	66722	29351	28657	32860	35352	22541	75788	83899	53689	66506
ENSG00000071073	14	47	26	8	0	4	42	6	10	6	4	20	18	8	4	2	28	10	4	18	32	2	14	8	6	20
ENSG00000071082	27832	33445	36798	52174	25996	44868	46713	36494	21284	38736	40669	47295	40833	32342	51597	23513	41427	24211	25865	28829	29674	24929	36097	58927	51383	47302
ENSG00000071127	35741	53148	64749	56370	32342	66249	99548	55168	85651	43237	56779	56725	78759	82524	111107	55778	72614	60282	57919	123321	79286	46935	55120	90947	89349	56266
ENSG00000071189	3318	4465	5588	6409	2647	5092	5482	4858	4228	4133	3793	4647	5397	5247	6018	2363	4588	3312	4341	5882	3880	3572	4788	6860	5093	7050
ENSG00000071203	0	0	0	0	0	0	2	2	6	0	0	0	0	0	0	0	0	4	8	8	2	2	0	0	0	0
ENSG00000071205	1761	3057	2121	5018	2927	5231	6318	3664	2198	2160	5018	3256	2068	3431	5509	2619	2669	3728	3569	3014	4577	2859	2243	6849	6015	3273
ENSG00000071242	18857	16878	11575	37322	11528	32687	30755	15569	12822	20767	15434	19204	12609	14063	32321	13701	15726	20182	15872	15585	25359	12403	21008	35868	28005	33337
ENSG00000071243	806	1180	1214	970	564	748	1098	816	616	1008	1095	1168	1235	1316	1175	456	1026	734	680	856	794	534	945	1720	1388	1774
ENSG00000071246	625	765	512	1524	748	1073	1590	823	575	781	937	1004	798	613	1835	710	998	935	698	621	1204	568	1504	3346	2718	2775
ENSG00000071282	13137	14623	7362	3291	5873	6703	13673	21334	17135	14999	12781	16495	6930	5080	2445	3893	1801	6535	17368	18504	8676	14630	1460	3637	6588	749
ENSG00000071462	2532	3603	4148	3710	1993	3664	4171	3006	2842	3508	3554	4991	4388	4322	5741	2592	4589	2761	3049	4006	3177	2536	3780	5952	5144	5028
ENSG00000071537	20538	27303	25411	30101	12603	29278	32291	37378	21905	22711	19972	29440	23364	22322	28049	12138	23648	21020	33233	32633	23934	25337	23069	32031	27408	31778
ENSG00000071539	1579	2644	4409	1900	1286	2323	2140	936	720	2291	1927	2493	4110	5739	4355	2051	4365	1647	1287	852	1962	768	3003	3987	2658	3313
ENSG00000071553	7207	9891	11591	10919	4691	10245	14976	9651	10373	8348	7992	10867	13836	11448	12526	5797	11676	9854	11120	15249	13359	8545	10295	15590	13749	18269
ENSG00000071564	6803	9644	8262	9858	5120	11175	6842	4923	3090	8234	9621	11155	10066	7147	11539	6184	9640	4281	4844	3916	5712	4340	8626	18385	19626	17282
ENSG00000071575	5250	4392	444	5136	3044	3913	5653	5148	2476	5319	2318	3367	782	828	4408	1535	2089	3745	4239	3160	4561	3809	3145	5671	4181	4817
ENSG00000071626	6783	8787	12761	7506	4234	8479	8101	5236	4797	7997	7399	9700	11953	10868	13278	6796	12217	5057	5401	6191	7102	4943	9642	14772	13284	12437
ENSG00000071655	4767	6194	6729	6049	3009	5851	4930	3034	2999	5103	5061	6182	8988	5997	7392	3307	5959	3317	3504	4050	4670	2926	5638	8734	7575	8326
ENSG00000071794	2290	3280	4862	5778	2563	4767	4438	2579	2517	3130	3810	3708	4115	5434	6416	2576	4628	3049	2631	3205	3025	1936	4593	6719	5253	5676
ENSG00000071859	5016	7721	7017	8131	2733	9760	9032	6996	5270	5795	5027	8462	6676	6461	12155	6388	8284	5473	6990	8087	7168	5638	6522	10310	10188	8382
ENSG00000071889	2716	3615	3889	3053	1306	3357	4005	3159	2964	2357	2549	3164	3758	2106	3900	1821	2904	2614	3310	3983	3470	2587	2365	3981	3432	3401
ENSG00000071894	6394	7601	7158	9606	4372	9121	6253	4289	3302	6246	7715	7165	7037	6260	11094	5274	7933	4048	4547	4154	5656	3735	7200	11445	10608	9539
ENSG00000071909	14	14	1166	22	8	10	2	8	70	15	10	2	1237	133	10	2	16	2	7	64	0	4	15	6	16	83
ENSG00000071967	34760	52076	23745	73394	33293	55870	49650	33988	16813	44394	55092	62617	29668	22779	35657	16594	18466	31876	26268	22312	36329	19794	18404	42364	29363	20692
ENSG00000071991	6	0	2	2	0	0	14	10	6	2	0	2	4	0	0	0	0	12	20	14	10	32	0	0	0	0
ENSG00000071994	3174	4317	4166	5624	2589	4970	4704	3290	2401	3904	4020	4796	4480	4380	7237	3136	5450	2835	3080	3370	3482	2516	4555	6943	6291	5945
ENSG00000072041	186	190	116	250	110	196	0	0	0	284	82	214	142	74	1412	417	184	0	0	0	0	0	412	2365	1321	4121
ENSG00000072042	3142	5387	9066	5624	2154	5767	7099	5335	8107	3897	3663	5681	8418	8562	11489	5408	8816	4562	5223	11625	5198	4081	7356	8564	9163	10133
ENSG00000072062	9808	13395	13230	17642	7498	16792	15402	10905	7635	12267	12954	14482	13886	12831	24829	11035	17318	10177	11798	9642	13295	9049	13564	21114	18075	17337
ENSG00000072071	843	998	1251	2197	1261	1070	1330	1185	357	1450	1874	1550	1380	1097	909	303	734	744	1038	323	1082	772	975	1102	733	1132
ENSG00000072110	62187	88415	105242	57766	41605	70050	150987	77090	173503	73961	66235	86304	118031	151958	125908	65601	100151	88877	82307	252271	119459	68889	78386	137165	131879	100605
ENSG00000072121	2566	3452	2481	3717	1871	3301	3081	2388	2091	2744	2754	3055	2302	3424	3890	1752	2688	2343	2658	3517	2723	2080	2556	5099	3931	4079
ENSG00000072133	237	279	239	4260	436	1280	723	350	301	346	414	306	229	243	3152	546	803	338	267	456	400	228	904	1694	959	1317
ENSG00000072134	2194	2614	2530	3712	1650	4099	3028	1774	1382	2584	2840	2917	2552	2090	4284	2012	2357	1931	1998	1965	2537	1539	2251	4383	3937	3051
ENSG00000072135	2669	3651	3702	2864	1554	2772	3132	2773	1880	3124	2820	3719	3710	3092	3426	1464	2993	1992	2622	2489	2751	1992	2331	5221	4418	4241
ENSG00000072163	3529	6889	1389	3399	4312	4397	12382	8747	9930	2947	10855	5310	2923	7933	2101	1832	799	6564	9127	13329	9460	7266	622	3912	5288	1520
ENSG00000072182	2	5	0	5	2	4	10	12	12	6	8	6	4	4	4	0	0	0	0	2	4	8	0	0	4	2
ENSG00000072195	3530	3119	2799	7954	4724	6198	9242	4721	5171	4727	7940	4002	3630	6287	5992	1910	2918	5268	4325	6510	7121	3765	2874	5164	4065	2551
ENSG00000072201	530	578	430	550	63	277	313	217	183	787	72	986	562	93	172	100	56	172	226	180	257	143	115	501	372	399
ENSG00000072210	3634	3990	3286	5857	2502	3717	3162	1726	1750	3868	4288	4285	3222	3040	1362	563	1714	2397	1898	2877	2632	1454	1929	1150	981	1395
ENSG00000072274	12334	20021	57525	23327	10900	23143	37723	31437	41106	15773	13082	22613	50587	50652	36758	14037	46405	24602	32981	60767	27852	28114	44741	39838	33104	57207
ENSG00000072310	3310	6099	8072	6125	3555	8756	4212	5703	4699	4509	8326	8541	8881	11020	12625	6154	10399	2862	6696	6609	3816	5015	7540	7712	9818	7453
ENSG00000072315	2	0	10	0	2	0	1	0	0	46	0	8	0	2	153	27	42	0	0	0	0	0	64	66	36	22
ENSG00000072364	12425	17489	19599	21447	9497	17936	23194	17112	17825	14674	13448	17030	16125	19504	25057	10801	17285	14054	16677	27393	16436	12625	16336	29008	23808	28254
ENSG00000072401	2238	2616	2684	2969	1586	2474	2730	1913	1754	2881	2202	2849	2652	1924	2431	1072	1908	1635	1871	2417	2000	1238	1603	3315	3144	3101
ENSG00000072415	2730	4188	4714	7447	2605	6182	5134	4246	2481	3662	3791	4361	3335	4501	9150	3479	5574	3225	4166	3549	3522	3235	4660	7035	5234	4365
ENSG00000072422	4419	6434	2006	1913	1622	1894	3755	1910	982	4152	2879	6792	1614	1508	1731	922	1673	2246	1541	1478	2948	1299	1586	5502	5707	4444
ENSG00000072501	7776	11492	16741	9018	5180	7955	11458	7054	8817	10325	7004	11473	14540	15966	11884	4982	10191	8439	8028	12652	9880	5968	9852	14075	10270	12204
ENSG00000072506	1883	2714	3376	2547	1644	2766	4506	2748	2799	2778	2782	3395	3768	4100	5195	2348	3940	2799	2940	4193	3653	2677	3094	5776	4985	5033
ENSG00000072518	2090	2593	3389	3261	1701	3342	3423	2296	1997	2688	2938	3130	3898	3954	4476	2015	3471	2410	2618	2829	3148	1969	3078	5268	4582	5461
ENSG00000072571	1057	1508	4250	1475	1056	1646	2457	957	403	1536	1320	1450	3676	5400	3089	1304	4891	2137	1265	479	2088	715	4314	2809	1684	4099
ENSG00000072609	1925	2808	2812	2196	1730	2416	3665	2809	2179	2871	2598	3731	3407	3316	3298	1668	2826	2040	2719	2801	2653	2104	1993	4636	4044	4197
ENSG00000072657	290	303	70	1077	2838	451	723	87	55	582	3640	334	240	1258	5456	1622	1039	380	75	54	527	45	737	15175	9841	5652
ENSG00000072682	13072	24443	72225	16380	7758	27880	23469	35589	55394	17438	21029	41739	48689	50460	21163	10556	55092	13489	32568	82405	17724	28182	38187	23233	24039	29759
ENSG00000072736	1218	1806	1793	1951	1101	1808	2346	1454	1079	1689	1669	2298	1705	2175	1707	730	1461	1618	1446	1552	1802	1141	1759	2921	2494	2909
ENSG00000072756	1125	1571	1769	2255	949	1952	2191	1696	1075	1864	1205	2180	1711	1954	2982	1152	2125	1297	1559	1366	1420	1239	2100	2722	2353	2644
ENSG00000072778	14793	18800	23104	27715	10830	24027	29082	21787	18153	17089	17434	21844	20180	16192	36041	14504	24962	16951	19586	18734	21271	16857	25426	33326	24352	26246
ENSG00000072786	3806	5426	4508	5910	2545	6967	6806	4406	4134	5055	4844	6476	4283	5154	5978	2704	4337	4795	5283	7045	6480	4027	3233	5701	5445	3622
ENSG00000072803	5416	7357	9057	9520	4328	8238	8963	6298	5355	6584	6581	8459	8740	7885	9956	4262	7510	5480	6069	8124	6411	4638	7393	12413	9578	10508
ENSG00000072818	145	175	229	181	132	138	209	149	169	205	267	220	217	197	240	122	171	122	186	228	135	106	139	150	104	174
ENSG00000072832	1616	2186	2885	2517	882	1849	2250	1154	1479	1577	1267	2019	2367	1870	1685	661	1300	1543	1130	2224	1900	982	1201	3018	2317	2043
ENSG00000072840	9066	11537	13846	14478	5160	11767	12109	7369	6126	8426	8633	11269	12492	10652	9483	4018	7913	8424	7744	9707	10541	6153	7360	12188	8927	9248
ENSG00000072849	2493	3393	4832	3644	1813	3460	4882	3907	2593	3143	2881	4364	4565	4376	5127	1989	4108	2799	3760	3583	3676	3264	4058	4888	4258	4786
ENSG00000072858	2	2	4	6	0	2	62	27	43	2	0	2	4	2	10	8	6	18	14	44	29	14	0	2	4	4
ENSG00000072864	2147	2667	3005	3072	1790	2647	2845	1678	930	2990	2587	3216	3758	4389	4129	1570	3087	1825	1771	1252	2371	1394	3101	4025	3155	3138
ENSG00000072952	4069	5393	1396	6373	8755	3639	32004	7661	10337	6869	12780	5114	3865	8407	6924	2700	1017	19205	7914	15849	23293	6204	1225	12142	9532	3292
ENSG00000072954	53	73	65	229	24	170	211	108	106	44	78	82	93	26	152	74	89	132	111	118	151	78	65	102	91	108
ENSG00000072958	5383	7473	9827	9693	3124	11175	9811	7682	6383	6125	5175	8087	9624	7511	15324	7151	10130	6108	7855	8484	8378	6555	7600	11883	10551	8583
ENSG00000073008	3996	4847	8643	6227	2633	6370	29532	17658	17727	5553	4192	6983	7459	5841	13954	7237	7871	15791	16678	24254	21783	14397	6009	10467	11203	5503
ENSG00000073050	1394	1737	2215	2180	1059	2044	1740	1020	776	1614	1733	1622	2441	2243	2730	1164	2402	1124	1049	1015	1475	819	2310	3539	2724	3813
ENSG00000073060	638	1168	2920	1440	923	1720	2458	1653	4479	874	1401	1350	2312	3621	4663	2434	3555	1779	2637	6426	2298	1627	2228	3898	4415	3749
ENSG00000073067	4	2	0	1	3	6	2	0	2	4	43	1	0	0	8	0	4	0	5	2	0	2	0	6	3	8
ENSG00000073111	1923	2843	6970	2957	2033	3329	2262	1276	1953	2526	3025	2976	5409	7632	4796	2225	4603	1904	1837	2562	2324	1390	3545	5470	3977	3661
ENSG00000073146	136	184	90	12	220	20	126	262	24	166	370	333	118	141	8	14	16	81	207	12	78	178	14	289	389	216
ENSG00000073150	218	458	536	132	160	198	353	500	749	226	447	630	1017	518	392	243	636	306	634	1188	395	541	376	486	415	704
ENSG00000073169	1070	1323	1285	1410	784	1610	1299	910	833	1027	1300	1380	1836	1237	2514	1045	1811	844	929	1098	1239	877	1441	1833	1705	1674
ENSG00000073282	38	30	1039	19	0	2	10	18	12	116	0	28	1001	10	22	2	102	8	20	18	10	10	79	26	6	114
ENSG00000073331	1150	1366	1162	2265	1132	1581	1900	2338	770	1342	1473	1318	961	1346	1816	725	1388	1161	2094	1040	1316	1579	1508	2668	2024	2415
ENSG00000073350	12	11	8	12	26	4	16	16	18	0	50	6	8	36	10	0	10	24	20	10	16	16	6	8	20	6
ENSG00000073417	2168	3315	4301	4349	1542	3729	4173	3253	2773	3374	2446	4942	4513	4922	4061	1660	4128	2683	2951	3801	2948	2325	4167	3957	2855	6276
ENSG00000073464	144	242	84	595	82	474	474	1390	338	198	446	264	116	98	644	251	528	274	1088	416	382	1036	457	696	918	885
ENSG00000073536	1076	1190	1558	2106	871	1828	1540	1058	944	1392	1410	1480	1498	1367	2657	1242	2200	941	1173	1241	1219	797	1722	3205	2669	2428
ENSG00000073578	6434	9605	8434	10233	6326	9871	10626	6645	5497	8575	10651	11386	11221	9177	17472	8221	12667	6877	7179	7921	9126	5289	11275	16169	14830	13365
ENSG00000073584	3666	4936	4694	6984	3758	5597	5271	3577	2828	5517	5939	6244	5879	5305	8754	3432	5043	3270	3531	3824	3866	2326	4788	11348	9525	9368
ENSG00000073598	4	4	3	12	0	18	15	5	18	2	12	5	4	10	6	5	4	1	11	7	7	6	15	24	7	18
ENSG00000073605	190	233	216	487	218	373	643	341	354	287	225	305	243	316	270	120	208	293	212	358	289	219	204	383	330	254
ENSG00000073614	4388	5787	7371	6511	3783	5353	7609	5779	5519	5489	5266	7046	7282	8427	7471	3115	5984	4808	5213	8529	5346	4396	6701	10593	8371	10437
ENSG00000073670	23	22	28	40	14	18	46	20	12	25	21	27	37	16	63	41	38	27	26	35	34	12	29	150	76	81
ENSG00000073711	4201	10809	5822	6019	2895	7042	4183	2725	2826	6022	8370	12945	5293	6217	10898	5805	5356	2626	2784	4702	3044	2053	4856	11220	11072	5857
ENSG00000073712	16110	25567	22012	21522	18670	24073	48892	38374	54055	22829	32202	30975	24323	39873	19790	11006	16324	26726	34076	77992	31618	25636	13922	33084	35480	23391
ENSG00000073734	0	0	0	24	0	10	4	8	0	0	0	0	0	0	2	0	0	2	28	6	4	8	0	0	0	0
ENSG00000073737	0	0	0	398	0	175	412	252	2	0	0	0	0	0	2	0	0	425	828	2	384	324	0	0	0	0
ENSG00000073756	121	154	18082	600	1904	382	1740	898	97712	260	1700	62	18764	41068	124	48	1434	1645	2182	143791	2063	1454	1594	268	94	9230
ENSG00000073792	4889	7305	9475	8205	5809	9745	7894	7797	6863	7271	8706	9976	11917	12483	13547	6728	10752	4776	6540	10215	6244	5399	8167	14902	11641	10876
ENSG00000073803	1055	1414	2507	1911	866	1740	2006	1393	1392	1293	1364	1443	2491	2396	2398	1030	2084	1162	1343	2280	1386	1012	1770	2174	1838	2311
ENSG00000073849	47	760	197	569	291	967	4563	3375	689	91	2190	1400	395	1952	319	197	301	2822	2900	1083	3576	2431	426	1813	1594	1175
ENSG00000073905	76	79	166	123	38	78	163	116	115	48	56	98	78	124	194	74	132	61	64	155	68	102	106	126	92	94
ENSG00000073910	1035	1228	460	3428	1341	2447	7940	3288	2272	1288	1858	1240	601	1619	1714	665	510	4528	3075	3100	5376	2272	539	7914	4890	2326
ENSG00000073921	15464	29259	23737	38562	12263	52637	52117	38958	42941	20807	22460	34101	22253	30866	45352	22413	34176	31526	38515	65822	36996	30460	27435	34424	33097	25863
ENSG00000073969	3088	5223	5771	7030	3096	6878	7156	5220	5321	4692	4636	6122	5769	7664	10946	4024	7780	4393	5303	8274	5150	3618	5895	9267	7000	7616
ENSG00000074047	1261	1885	806	2750	2099	2581	2206	1160	1093	1811	3785	2493	1299	2661	2965	1731	2182	1516	1358	1580	2118	1036	2342	5997	5856	5606
ENSG00000074054	4728	6474	7766	7657	3986	6100	7056	5544	7106	5380	6462	6749	7167	8589	8647	3574	6634	4355	4788	9762	5411	3958	7278	12313	10248	14507
ENSG00000074071	2366	3209	4094	4261	1873	4396	3718	2454	1928	2639	3497	3562	4460	3070	6558	2857	4761	2503	2586	2787	3263	2440	4272	5536	5164	4653
ENSG00000074181	6912	11270	2041	9620	6078	7014	105318	54507	43031	9255	10207	12349	3236	4480	25158	12164	5140	65413	57575	51713	88136	45346	3698	17635	15676	6067
ENSG00000074201	3876	5338	6014	7087	3714	6847	5249	4421	2748	5251	5842	6717	6400	5880	7850	3781	6366	2946	3811	3614	3433	2985	5476	9129	8097	7385
ENSG00000074211	18	48	2	110	6	116	14	4	14	52	6	82	2	0	8	14	0	4	6	26	12	12	4	20	2	0
ENSG00000074219	2504	3338	4889	2383	2477	2112	2868	1889	1336	3228	3626	3872	5546	4132	3354	1520	2979	1721	1744	1579	2267	1445	3497	8922	8554	9676
ENSG00000074266	784	1247	2050	1783	865	1638	1530	1040	1070	1115	1162	1390	1736	2319	1917	808	1649	1071	1066	1633	1345	846	1451	1827	1584	1666
ENSG00000074276	24	32	54	35	26	32	6	2	13	16	9	20	16	48	73	27	65	13	2	19	13	9	53	66	74	45
ENSG00000074317	0	2	12	36	4	10	14	12	72	12	4	10	8	8	48	10	28	6	14	50	4	10	6	58	26	28
ENSG00000074319	4312	5834	6979	7078	3333	6567	7421	5275	5187	5645	5243	6307	7032	7525	9643	3968	7829	4559	5238	7605	5428	3778	6475	9758	7990	9355
ENSG00000074356	3209	3974	5281	4482	2584	4020	4352	3356	3004	3792	4137	4806	4818	5195	4302	1952	3702	2679	2939	3865	3406	2435	4089	7793	6460	6338
ENSG00000074370	336	483	194	493	134	535	552	232	618	251	222	483	206	203	126	86	43	266	120	711	390	164	90	380	193	148
ENSG00000074410	838	4410	52272	32388	4002	55104	20023	95290	53467	1228	24983	5146	32443	16694	15279	12108	18198	13553	76384	60645	16312	64319	17500	3015	2539	3912
ENSG00000074416	8052	10198	49186	13625	6624	22217	24114	11341	16369	10755	14872	13832	55261	48188	43577	26175	44315	16377	12395	22083	20870	8929	24236	21001	20677	17396
ENSG00000074527	588	869	464	9563	1800	11229	106745	18656	19731	1088	3374	1545	786	11453	3071	3666	528	65159	23944	22390	77274	15967	716	25582	18097	13568
ENSG00000074582	786	1051	1110	1874	632	1495	1489	1051	706	1014	1062	1217	1078	1219	2546	1084	1587	854	1074	851	953	804	1322	2267	1839	1489
ENSG00000074590	3545	7211	1556	1464	2008	2075	8902	5650	18606	3647	6049	7081	1932	3554	1666	858	1457	5314	5837	33179	7158	5306	1578	5676	5021	2265
ENSG00000074603	3730	5309	7369	6765	3439	6057	7132	5537	5232	5126	5548	6625	7729	8141	7007	3104	6245	4132	4757	8057	4619	3735	5694	8745	7238	8916
ENSG00000074621	1068	1177	1370	2153	984	1517	1207	926	551	1386	1253	1407	1223	1526	1842	640	1536	969	1035	774	937	561	1385	2132	1650	2130
ENSG00000074657	7223	10030	8262	11384	6695	10137	11067	7384	6469	9040	12134	10562	9059	10698	8445	4280	6840	6904	7565	9071	8249	5567	7700	15913	14294	14225
ENSG00000074660	93	129	211	121	37	76	65	42	58	28	78	36	85	60	77	20	72	43	49	49	70	37	160	67	50	197
ENSG00000074695	19250	25987	67672	40490	17153	37183	39084	33715	42870	26811	27426	35604	62686	59989	38404	15669	45201	24522	30481	60701	29354	24993	48060	43774	39784	66052
ENSG00000074696	6494	9967	12873	13222	4792	12120	10718	8484	7359	8598	7655	11447	10754	11640	15442	6480	13220	6710	8548	10491	7766	6166	12347	15961	13397	15631
ENSG00000074706	72	350	42	8	44	18	14	2	0	33	129	141	38	62	48	24	4	2	0	2	2	4	6	104	65	38
ENSG00000074755	4372	6406	5942	5615	3646	5369	6284	4382	3773	5093	5959	6782	6337	6489	8513	3663	5721	4035	4287	6026	5103	3551	5953	10076	8111	8649
ENSG00000074800	77548	107671	281763	116449	46737	123937	167213	136462	230219	134364	71470	154180	302542	147097	167759	83191	184052	98507	140759	314820	127850	107768	137812	139107	127484	115303
ENSG00000074803	0	34	8	8	0	2	1	15	11	4	0	16	9	2	2	2	0	1	3	8	0	1	2	1	0	0
ENSG00000074842	8977	12945	20916	13392	5237	18854	16039	12447	11090	11097	9348	18433	20195	17304	16750	8524	16871	10225	12987	14206	12884	11297	14545	18709	16141	19416
ENSG00000074855	683	1161	1173	1363	459	1541	861	726	416	724	993	1173	1011	618	1586	879	1184	554	679	413	765	524	1068	1651	1733	1805
ENSG00000074935	1407	1911	1824	2043	976	1827	1480	1325	1016	1941	1474	2351	1941	2126	1136	589	1318	875	1317	1511	1042	1167	1199	2220	2095	2045
ENSG00000074964	2636	3154	4513	2712	1442	2726	4319	2501	2833	2445	2660	3289	5581	3741	5153	2458	5089	2847	2609	4091	3892	1988	3793	3909	3521	3682
ENSG00000074966	0	4	14	8	2	6	0	0	4	2	0	4	4	2	30	10	28	0	0	0	2	0	21	10	8	10
ENSG00000075035	22	12	0	50	0	6	0	0	0	6	0	16	0	0	0	0	0	0	0	4	0	0	0	0	0	0
ENSG00000075073	32	65	28	39	17	127	71	318	41	33	77	99	32	35	65	35	42	54	382	92	93	339	27	26	45	31
ENSG00000075089	1044	1252	1989	1734	910	1527	1878	1293	1659	1340	1123	1558	1682	1961	2039	864	1692	1162	1307	2081	1110	981	1356	2166	1822	2212
ENSG00000075131	406	582	882	873	284	713	514	394	495	537	465	715	629	1106	1269	537	1006	408	390	615	343	359	773	969	827	805
ENSG00000075142	3188	5413	5079	7945	3157	7697	5960	4223	4142	4145	4912	6419	4168	5837	8438	3661	5150	3409	4001	5379	3898	3242	4776	7816	6919	5954
ENSG00000075151	9980	12705	14706	21160	8985	17031	18961	13184	10969	12167	12950	14924	13326	15206	23885	8842	16786	11923	13036	15361	14440	10046	18068	26468	19303	23695
ENSG00000075188	936	1376	1703	1874	1044	1657	1351	1129	1075	1241	1404	1647	1599	2165	2242	939	1957	979	1019	1345	1068	726	1701	2148	1774	1910
ENSG00000075213	1641	2364	391	4441	2486	2328	2316	692	138	3359	2823	5104	298	1115	10963	2748	4338	1637	725	176	1915	539	4748	21313	11081	26635
ENSG00000075218	1649	2373	5253	1162	1089	1487	1894	665	566	2330	1897	2305	6122	6395	2866	1421	3672	1642	1059	591	2046	620	3144	3418	2056	3503
ENSG00000075223	18025	20790	16830	64875	20260	51250	22431	28463	23889	17859	23886	19529	13624	35965	49916	14392	104112	15573	32507	33958	16953	24162	111207	21935	11571	39869
ENSG00000075234	1581	2390	2352	1903	1109	1724	1582	1170	1016	1900	2039	2538	2539	2133	2879	1392	2054	1063	1164	1324	1441	884	1935	3315	2844	2838
ENSG00000075239	2808	4456	3648	5986	2851	5823	4877	3469	2218	3878	4522	4922	3132	4634	8640	3976	5156	3072	3211	3085	3431	2430	4204	7331	6372	5661
ENSG00000075240	1234	1639	1145	1952	865	1556	1235	934	867	1314	1427	1628	1070	802	1769	740	1367	879	977	1167	1109	767	1254	1862	1550	2710
ENSG00000075275	168	343	63	359	92	234	122	108	110	277	151	331	108	122	165	26	186	76	68	111	96	94	161	70	39	124
ENSG00000075292	5125	7109	9142	10009	5041	7983	9199	7080	5844	6889	6731	8561	7927	9257	10696	3945	8825	5931	6549	9104	6242	5183	9442	12832	9908	12448
ENSG00000075303	955	1367	2422	1561	801	1259	1163	749	1104	1210	1275	1261	2071	2636	1628	661	1690	790	778	1459	834	476	1346	1715	1180	1641
ENSG00000075336	1126	1575	2658	2367	798	1982	1882	1388	1510	1401	1265	1672	2403	2328	2877	1016	2288	1242	1450	1960	1414	1051	1761	2582	2086	2172
ENSG00000075340	366	652	38	4	0	6	6	2	0	450	2	438	42	0	24	2	6	2	0	0	4	0	4	0	2	0
ENSG00000075391	2597	3429	2590	3888	2216	2889	8903	5051	3417	3427	3246	3905	2444	3600	4592	1811	2735	5514	5096	5642	6308	3931	2239	4463	3330	2644
ENSG00000075399	1247	1496	1663	2469	986	2123	1887	1335	1032	1598	1806	2031	2293	1357	2450	1035	2009	1082	1205	1134	1570	956	1751	3068	2674	2841
ENSG00000075407	2555	3424	3681	5376	2091	4018	5173	6052	2893	3287	3065	3647	3262	3555	3594	1459	3043	3166	5311	4185	3706	4086	3126	5611	4469	4629
ENSG00000075413	5667	7663	7699	11223	5167	9948	7861	6819	4782	7682	7967	9389	8455	8541	14479	5704	8841	4575	5921	6199	5535	4941	8368	13591	12172	11501
ENSG00000075415	28424	39517	39961	44712	26570	42137	46595	33220	26235	37780	40951	47203	45314	42836	63254	30195	45911	27418	30612	37168	33164	25400	38979	60947	56427	50717
ENSG00000075420	22226	36997	45752	24144	13169	23692	44693	31973	50113	26262	24282	35306	38537	42640	23443	11516	30759	27706	35422	80205	34621	26833	30852	35593	33015	48480
ENSG00000075426	13363	24257	31102	18332	8788	16076	17706	19314	26650	15774	15922	20562	40215	28189	21676	9241	32333	10254	13161	35232	13103	10603	22043	13501	13051	14286
ENSG00000075461	0	0	0	0	0	2	2	0	0	0	0	2	4	1	0	0	2	0	0	0	0	0	0	8	12	10
ENSG00000075539	2705	3545	5110	5437	2216	4185	5011	2955	3442	3466	3039	3982	4396	5315	7243	2646	4938	3560	3043	5518	4092	2575	5404	6092	4195	5299
ENSG00000075568	7353	12313	10391	16315	5639	16799	12610	14640	9512	8874	9337	13751	8364	10655	15626	8109	10516	8462	14584	14220	10035	11927	10088	16638	15866	13438
ENSG00000075618	19982	21769	21087	30644	16385	29687	20925	12048	7758	26089	26158	27031	28256	21477	51105	21913	34534	13442	12562	8321	18408	10611	25383	52137	44760	40053
ENSG00000075624	436455	638264	647981	523186	307684	594231	772550	399372	726994	505668	521407	588704	766862	1002906	1103451	550575	894416	509718	436451	968964	695265	352123	609975	863886	831745	595187
ENSG00000075643	4020	6603	3132	1716	1165	2957	832	1749	454	4958	2612	8647	3822	2084	617	452	468	493	1688	769	566	1367	512	710	814	655
ENSG00000075651	1005	941	4031	1113	1182	537	2665	1826	2926	971	1735	786	4990	5322	1008	446	2499	1765	1868	4467	2167	1563	2705	2127	2386	8016
ENSG00000075702	802	1148	2100	946	571	1200	750	372	228	1009	1010	1039	1840	2926	2271	1008	2582	727	515	176	811	331	1908	1998	1182	1912
ENSG00000075711	4881	8928	7296	11214	4754	12261	14175	11288	6348	5899	7077	9310	6563	8598	8446	3533	7216	8439	10109	9160	9412	8111	7662	12715	10795	9634
ENSG00000075785	18007	24326	30183	36263	14119	33323	33462	22981	23779	22640	22506	28207	28836	26861	48505	20742	34071	21233	23768	36546	27198	17829	25837	41137	34171	34047
ENSG00000075790	4369	6998	8628	8168	4154	7945	8593	4785	6699	6651	5955	7947	7920	9558	11986	4926	8545	5918	4613	9926	6685	3503	6834	7311	6104	5735
ENSG00000075826	295	408	478	379	133	257	339	210	205	355	189	410	392	218	259	102	214	66	76	115	117	78	145	471	306	422
ENSG00000075856	3251	4368	4618	4906	2649	4325	4179	3821	2247	3897	4008	4692	4612	4921	5975	2382	4532	2656	3526	3107	3554	2960	4135	7123	5679	5606
ENSG00000075886	10	22	23	28	3	25	8	8	10	12	13	14	14	19	13	6	12	5	9	16	9	4	10	10	15	6
ENSG00000075914	1144	1713	1571	1738	990	1714	1561	1309	849	1397	1776	1956	1633	1609	2487	1164	1828	956	1182	1360	1170	1003	1411	2417	1982	1922
ENSG00000075945	2527	3393	3378	7340	2508	6230	5724	3713	2622	3161	3382	3950	2673	3450	5907	2424	3455	3515	3957	3628	4083	3161	3468	4286	3813	4254
ENSG00000075975	2863	4058	3921	5103	2641	4705	4911	3728	3446	3774	4363	5132	4652	4682	5940	2706	4375	2873	3281	4456	3514	2837	3722	7517	6408	5961
ENSG00000076003	3709	6461	7992	6538	3758	7014	3356	2284	2655	4980	5848	7732	5952	8702	7311	3191	4954	2201	2567	3426	2523	2086	4371	7393	6312	3887
ENSG00000076043	6726	9106	7797	11171	5494	12679	14202	11832	7221	7637	9470	10312	7632	8269	12299	5634	9498	7646	10823	10458	10125	8893	8339	12499	11612	9784
ENSG00000076053	2111	2688	3482	2670	1886	2522	3450	2693	1988	2843	2548	3100	3300	3313	3274	1470	2692	1927	2334	2582	2115	1786	2494	4333	3826	3902
ENSG00000076067	5061	6807	5467	8568	4564	7107	9607	6056	4704	6081	7877	7667	5760	6410	12437	6119	6747	6301	6374	6434	7509	4706	7205	15785	13127	12166
ENSG00000076108	5765	8628	10054	7672	5007	7927	8255	6551	5936	7134	8174	9139	10713	11088	13209	6229	10170	4938	6633	9701	6220	4940	9782	14499	12619	13822
ENSG00000076201	5354	7096	7184	7912	3776	7275	7562	5594	4416	6156	6478	7024	7000	7284	10504	4693	7765	5200	6061	5771	6951	4509	6364	11291	10020	9684
ENSG00000076242	2685	3982	4168	5206	2251	4303	4680	3498	2344	3624	3113	4810	3810	5118	6526	2559	5455	2934	3670	3181	3314	2666	4892	6239	5123	5500
ENSG00000076248	1741	2139	3270	3222	1366	2726	1732	1554	1056	1602	2045	2231	2566	2411	2964	1258	2179	1076	1353	1271	1248	1195	2040	3097	2320	2522
ENSG00000076258	158	131	101	285	522	139	412	172	87	123	718	102	54	312	162	46	126	270	159	100	286	133	200	210	154	128
ENSG00000076321	2240	2958	3003	4361	1752	3634	3245	2452	2237	2658	2657	2876	2811	3064	4605	1872	3220	1966	2337	2886	2351	1692	2992	5322	4170	4983
ENSG00000076344	223	682	27	163	70	288	265	400	204	163	229	635	15	45	90	80	35	112	181	211	127	181	32	76	109	24
ENSG00000076351	182	255	355	260	133	323	631	409	394	156	286	273	281	462	445	233	360	408	372	631	481	303	370	333	352	422
ENSG00000076356	961	1558	524	2519	1028	2075	6287	4553	1039	1272	2731	2484	548	1218	3594	3706	1578	4427	5320	1320	5759	4360	1310	950	1861	316
ENSG00000076382	1553	2449	6438	1991	1398	2375	2396	991	767	2519	2105	2439	6212	9060	4628	1974	5727	2111	1275	885	2181	722	5202	5278	3107	5193
ENSG00000076513	10865	13029	14459	14701	14053	14718	16902	14547	11994	14363	22578	14315	14060	15837	28086	12049	15812	9307	12164	16118	11069	9597	10179	26055	22102	13210
ENSG00000076554	19	16	82	0	1	0	249	148	3031	0	0	2	40	115	18	6	41	99	125	3483	103	80	5	2	1	6
ENSG00000076555	634	672	388	930	564	834	319	581	175	386	1089	435	482	621	635	285	329	203	437	269	256	360	622	1961	1044	3480
ENSG00000076604	1445	2200	2121	2742	809	2751	2353	2178	787	1436	1499	2267	2130	2255	2833	1344	2744	1373	1901	976	1693	1521	2455	3894	3724	5486
ENSG00000076641	538	972	3667	1244	207	1264	6086	2608	2273	578	292	845	3311	3774	2711	1250	3207	4495	3529	3443	5416	2323	1764	6030	5698	3862
ENSG00000076650	531	677	724	818	523	680	713	522	376	653	854	872	674	749	1352	556	853	452	609	683	674	503	798	1386	1170	936
ENSG00000076685	2743	4013	2995	4862	2182	4028	5064	3073	1886	3648	3620	5136	3259	3671	5293	2340	3253	3229	2836	3225	3586	2456	3196	6329	5280	4259
ENSG00000076706	831	1421	2230	816	983	522	10751	1937	52680	887	1449	1134	3466	15718	1931	1078	1821	8385	4663	101449	11955	3053	1672	7305	8999	7673
ENSG00000076716	3467	6340	860	2937	352	2983	1630	1158	366	4361	798	7005	1876	305	2266	946	451	953	756	440	1180	644	865	1823	2626	758
ENSG00000076770	404	693	294	1156	314	705	84	68	43	476	428	641	262	287	946	339	629	66	50	34	74	36	748	1798	1050	1541
ENSG00000076864	41	75	16	34	51	26	28	22	118	106	34	69	34	16	5	2	6	42	21	171	57	28	2	2	12	24
ENSG00000076924	2345	2857	3126	3423	1870	3163	2923	1916	1977	2810	3315	3029	4058	2971	4047	1866	3279	2016	2146	2747	2527	1758	2747	4570	4061	3948
ENSG00000076928	4558	5473	7064	5470	3598	5848	5651	4046	3458	5561	5960	6494	8067	6548	8199	4102	6810	3329	4325	4269	4733	3387	5658	10636	9367	9386
ENSG00000076944	71	169	182	63	124	77	1046	1018	987	59	190	107	182	370	185	150	255	686	1049	1195	913	870	164	31	40	20
ENSG00000076984	2636	2985	3571	3483	1749	3160	3220	2253	1941	2913	3249	3216	4518	2646	4559	1917	3892	2082	2353	2457	2740	1975	2952	4942	4159	4634
ENSG00000077044	1084	1226	1592	1116	737	1120	2745	2052	1638	1234	1291	1226	1620	1950	1538	690	1307	1821	1890	2307	2509	1585	1314	2721	2202	2583
ENSG00000077063	2	6	4	1332	10	725	29	8	16	2	16	4	2	0	3291	1240	859	10	8	18	10	10	1227	6241	4253	2597
ENSG00000077092	44	40	66	294	356	127	1578	1003	346	40	488	10	10	174	160	47	310	957	1005	386	1059	554	301	24	24	18
ENSG00000077097	9989	14720	18040	17377	10393	15337	18465	10931	10809	14952	14884	18288	16578	19533	22056	8840	17473	11626	10213	16050	12521	8503	18981	31338	26100	28999
ENSG00000077147	19891	27414	38772	35796	15766	29674	39094	27822	26322	26378	22524	30493	33753	35735	36560	15394	30922	23901	25709	39878	27087	21314	29728	40470	32862	39529
ENSG00000077150	2305	2990	16806	3942	1956	4018	4966	2906	11033	2454	3963	2971	17853	19496	6125	3056	12074	3156	3183	13659	4426	2728	11364	6317	6056	24695
ENSG00000077152	560	894	2166	1146	578	1384	1071	592	576	792	876	1171	1923	2970	2062	975	1947	886	736	650	910	467	1560	1972	1452	1629
ENSG00000077157	2078	2574	2351	2464	987	1853	8325	2006	7831	1805	1869	1799	2444	8268	3454	1425	3879	4109	1547	8301	4589	1270	7688	6091	3905	4357
ENSG00000077232	12272	14260	25625	32557	11436	27713	35855	24910	19792	14533	15820	15969	21355	31803	30888	12371	33991	23571	24433	28103	25970	19073	34873	36004	30130	50146
ENSG00000077235	6030	8533	8941	11702	5664	10051	10141	6922	7674	7119	8985	8728	9092	11219	15003	6188	9990	6805	7590	10706	8578	6067	9971	19169	14957	16462
ENSG00000077238	2247	3097	7338	3246	1461	3345	8634	4360	13756	2531	2109	3335	7671	8521	5470	2834	6592	5495	4648	18481	8068	3437	5952	10825	11700	16752
ENSG00000077254	4294	6596	7368	8177	4897	7217	7766	6160	6276	6000	8129	7971	8266	8062	8915	3762	7650	4663	5213	8812	5536	4373	8422	10375	8515	9609
ENSG00000077264	71	46	20	143	22	86	15	2	2	35	32	16	18	31	306	84	164	9	6	4	12	6	365	530	276	560
ENSG00000077274	74	176	8	0	6	2	0	0	0	66	6	72	8	0	0	0	0	0	0	0	0	0	0	2	0	0
ENSG00000077312	2234	2728	3560	3316	1562	3197	2779	1793	1148	2715	2719	2686	3607	3300	4778	2446	4614	1680	1822	1349	2495	1431	3385	5055	4580	4628
ENSG00000077348	371	379	807	497	302	384	580	438	385	449	447	430	680	584	614	332	676	346	492	531	525	410	489	678	653	558
ENSG00000077380	8837	13502	13412	16976	7694	15442	20443	11891	11560	12643	11882	16219	12479	14594	21890	8791	15335	12723	11895	16259	14191	9210	15250	25023	21123	20162
ENSG00000077420	1151	1482	1122	382	1675	300	20	72	121	1638	2430	1841	922	1320	54	14	26	24	62	184	46	42	40	50	16	48
ENSG00000077454	318	527	609	797	483	830	1043	597	575	450	699	555	668	881	1579	640	1047	677	640	753	949	522	832	1523	1197	1432
ENSG00000077458	616	716	1188	794	553	563	905	625	600	833	688	843	1229	1108	893	408	725	573	529	649	513	488	726	1433	1036	1381
ENSG00000077463	871	1077	1266	1432	718	1420	1362	920	751	1055	1376	1330	1425	1226	1763	912	1381	929	973	965	1272	822	1208	1858	1921	1753
ENSG00000077514	1453	2000	3402	2230	1250	2133	1619	1155	1139	1908	1707	2325	3003	3633	2549	1105	2344	1104	1310	1329	1306	907	2189	3169	2162	2412
ENSG00000077522	1	7	36	2	0	0	50	16	12	0	0	6	14	4	8	20	30	28	16	10	46	18	24	12	10	17
ENSG00000077549	28359	40230	44328	37729	17986	37280	48457	28962	27444	33892	28107	42588	46944	39236	48343	22248	39483	28174	29446	37778	36232	23083	33107	43928	39151	39201
ENSG00000077585	901	1187	1786	1934	1062	1528	2153	1338	2221	1287	1458	1374	1948	1268	2052	920	1186	1480	1371	3152	1575	1064	1148	2985	2696	2425
ENSG00000077616	44	46	76	54	142	34	36	30	22	61	310	46	41	105	89	27	49	17	18	24	23	20	78	74	52	62
ENSG00000077684	4027	6205	2741	5339	3028	7325	10652	10801	5919	5540	4930	8277	2547	4395	6066	4171	5687	5902	9389	7194	7165	7336	5049	8793	11771	8336
ENSG00000077713	3605	5016	4139	4205	2593	4363	3495	2472	2594	4779	4257	5557	3944	4280	4995	2316	3094	2056	2701	3568	2581	1841	2591	3432	3034	2301
ENSG00000077721	6265	8957	10443	10407	4420	10595	11452	8096	7760	8082	7068	10444	10017	10399	13917	6102	11193	7127	8573	11731	8328	6962	9745	12371	10952	11870
ENSG00000077782	14203	22929	57600	48377	17283	46227	18264	12145	17963	18027	34820	29540	63035	48829	55409	21356	42579	11676	11684	28574	15232	8954	41033	55985	46130	63953
ENSG00000077935	11	14	12	8	4	10	0	4	6	7	11	8	14	26	15	2	7	6	6	4	10	2	11	7	16	13
ENSG00000077942	37069	98469	16996	220902	80661	225566	15005	37294	2345	51553	188825	134398	28646	51830	22808	19541	6670	11817	32373	2658	13290	23295	11134	42196	63136	16241
ENSG00000077943	3632	1611	13741	654	352	160	32685	2407	5034	3756	736	1564	13731	4882	36	6	2	18879	1977	2978	21842	1594	50	3100	708	2383
ENSG00000078018	582	258	182	1139	976	412	2214	584	110	528	817	120	204	120	2619	744	448	1581	602	154	1889	459	546	2344	1430	918
ENSG00000078043	1340	1662	2720	2470	1105	2107	2268	1571	1483	1657	1560	1870	2131	2011	2359	1060	1841	1301	1527	2233	1488	1271	1848	3047	2516	2937
ENSG00000078053	1644	5004	2433	246	964	582	70	58	146	1798	2124	4692	2707	2791	1197	1088	1174	46	74	230	58	48	896	2598	3625	1788
ENSG00000078061	4065	5684	5689	6089	3169	5989	6872	5904	4371	4764	5510	6066	6094	5581	6444	3270	5763	4520	5591	5729	5841	4361	5136	7697	7158	7426
ENSG00000078070	966	1585	1499	2373	1136	2153	2307	1560	1103	1433	1861	1867	1662	1859	2551	1070	1709	1689	1566	1621	2049	1200	1712	3167	2719	3695
ENSG00000078081	82	38	32	28	16	8	220	276	151	38	68	39	251	1226	4	2	20	174	138	454	232	178	62	6	16	118
ENSG00000078098	13636	16313	36888	14379	9807	16058	21088	20337	16466	20093	14663	23889	35366	29079	17164	9141	25247	12008	18288	21201	14248	16272	23351	45529	35044	37381
ENSG00000078114	2	8	50	1077	28	192	0	0	2	8	60	4	66	22	30	8	8	0	0	0	0	0	16	8	0	8
ENSG00000078124	2280	3828	3391	1953	1758	2292	3252	1978	2367	3133	2810	4193	3650	4090	2678	1382	2118	2010	2176	3587	2383	1605	1933	2975	2479	2449
ENSG00000078140	5380	7952	10855	9102	4570	8582	10034	8830	6714	7551	6783	9489	10321	10334	11870	5393	10082	6187	7886	9910	7413	6317	7885	10985	9666	10100
ENSG00000078142	2534	3397	6210	4695	2686	3852	6671	5030	5462	3840	3772	4675	6704	5734	5419	2141	4593	4234	4466	8467	4548	3752	4495	6008	4664	5632
ENSG00000078177	1316	1650	1854	1297	1145	958	927	646	240	2020	1609	1964	2065	2362	1015	404	988	631	509	271	615	380	1129	2203	1719	2718
ENSG00000078237	1079	1438	1611	2544	882	2569	2772	1991	1721	1213	1347	1739	1411	1840	3362	1375	2263	1651	1962	2562	1798	1519	2033	3080	2734	2598
ENSG00000078246	5691	8906	10035	7312	3936	7839	5935	6281	4017	7003	7279	9852	9844	9265	8843	4211	7570	3446	5762	5364	4241	4511	6235	10082	9488	7989
ENSG00000078269	6702	5666	7868	13400	6926	8588	13798	4141	5442	10553	7257	7941	9035	6723	25342	10621	16253	9191	4779	8212	11306	3916	19730	25056	17502	18201
ENSG00000078295	167	262	140	6	14	33	0	0	6	134	59	206	27	47	0	16	0	0	0	0	0	0	0	0	4	0
ENSG00000078304	7618	10680	10247	13109	6719	12645	13218	9510	7372	9282	10591	12608	11293	11603	14830	6533	11285	7789	8478	10141	9132	6828	10074	15995	13175	13576
ENSG00000078319	320	449	400	497	250	412	600	444	300	392	329	536	348	380	743	296	712	349	363	395	372	299	479	611	511	612
ENSG00000078369	34190	48810	68586	52598	25751	53459	60967	44192	51965	44392	41841	56785	67425	66591	73543	33581	63923	38140	45302	74821	47952	37321	55393	75115	68147	72372
ENSG00000078399	828	992	1261	11	509	11	0	0	0	956	850	1246	1483	736	13	4	2	0	0	0	0	0	13	0	4	0
ENSG00000078401	155	176	7154	175	220	122	2575	230	1074	314	353	192	8856	18779	253	144	406	1955	210	1718	2677	198	256	665	582	432
ENSG00000078403	1693	2460	2350	2598	1609	2224	2201	1720	1406	2416	2587	2710	2241	2805	3162	1453	2573	1327	1738	2086	1562	1251	2358	4044	3341	3269
ENSG00000078487	244	265	169	422	209	290	325	358	160	237	301	326	191	201	305	94	204	180	302	227	232	208	222	313	241	281
ENSG00000078549	8	12	42	0	0	0	0	0	4	18	0	8	26	0	0	0	4	0	0	0	0	0	0	0	0	2
ENSG00000078579	0	0	0	0	0	0	2	0	0	0	0	0	0	0	21	4	10	0	0	0	0	0	6	11	22	12
ENSG00000078596	6	0	0	8	8	0	0	0	2	8	2	6	2	2	10	0	4	6	4	0	0	0	8	0	0	0
ENSG00000078618	9897	13715	18167	18649	10248	17161	20436	14087	12082	13926	14197	17146	17662	19585	29868	12909	22381	13098	13788	19097	14126	11312	17910	28436	23258	23808
ENSG00000078668	4190	7015	7624	7893	3426	8639	8414	5708	6388	5422	5502	8065	7182	8026	11626	5043	8011	5190	5643	8335	5931	4342	7010	10502	9129	8115
ENSG00000078674	7279	10214	10370	17700	7656	14491	12053	8683	6799	10453	11452	13169	10312	13802	17851	6675	13475	7623	8170	9831	8395	6370	14006	24150	17305	19686
ENSG00000078687	1345	1558	1372	2120	1320	1736	1499	788	641	1574	1974	1634	1641	2049	1897	789	1287	1090	761	906	1456	597	1479	3713	2760	2944
ENSG00000078699	1513	2034	1896	2691	1197	2196	2119	1574	1267	2077	1936	2487	2142	1928	1851	882	1643	1362	1796	1979	1705	1399	1709	3694	3049	3907
ENSG00000078725	884	216	52	328	1025	26	16	2	10	1557	360	386	126	8	112	6	20	6	2	0	12	6	62	4	2	0
ENSG00000078747	2684	3807	4257	5001	2389	4580	4976	3642	3073	3676	3763	4629	4002	4675	5982	2548	4416	2975	3303	4618	3518	2644	3737	6690	5649	5620
ENSG00000078795	2	5	0	7	0	4	7	1	4	7	2	2	3	2	1	2	2	4	0	7	4	8	2	7	4	6
ENSG00000078804	2453	4069	4374	3876	3018	3180	5404	3500	4889	2864	4678	4036	5099	7787	7620	3799	6432	3525	3140	7356	4318	2450	6230	6670	6454	9607
ENSG00000078808	18506	23739	30580	31108	11248	31839	34950	25115	22106	20571	23367	31685	30665	23197	33118	15020	27166	23203	27339	27734	30900	23596	25350	35555	30053	34727
ENSG00000078814	36	40	40	91	31	81	67	55	63	31	50	42	41	40	51	10	27	40	50	70	38	35	20	53	46	45
ENSG00000078900	4	0	12	6	2	0	8	2	2	8	2	12	12	6	6	3	4	0	0	2	4	4	4	5	22	2
ENSG00000078902	4043	5217	5417	5566	2560	5112	5988	3834	3717	4443	4311	5636	6159	4497	6925	3342	5411	3943	4375	5903	5569	3439	4161	6472	5746	6818
ENSG00000078967	747	1005	687	1418	617	1552	1420	958	536	835	1174	1351	744	1113	1520	614	835	778	915	656	1065	696	765	1391	1199	1088
ENSG00000079101	4	4	0	23	95	16	8	7	0	5	235	10	4	2	3	0	2	2	3	1	0	0	3	0	2	0
ENSG00000079102	3877	5167	4417	1487	2915	1485	708	1104	222	6269	4369	6486	5961	5293	1116	622	874	628	1225	414	713	886	893	3795	3941	1891
ENSG00000079112	8	5	1	8	3	0	7	4	4	3	4	4	2	8	6	4	8	0	0	2	0	4	10	10	14	23
ENSG00000079134	1127	1784	2091	1969	927	1808	1322	984	872	1653	1316	2076	1702	1922	1926	916	1936	944	964	1269	1008	890	1876	2248	2012	1982
ENSG00000079150	2007	2336	3246	4435	1973	3674	3439	2602	1108	2914	3143	3428	2864	3400	3361	1343	2830	2441	2261	1310	2652	1786	3856	8182	6551	9585
ENSG00000079156	1071	1880	1125	2233	252	2081	804	598	412	1737	384	2124	1013	770	2189	882	1344	523	769	606	641	570	1115	1962	1805	1283
ENSG00000079215	4693	5922	10625	2004	382	931	24	16	315	5383	918	5182	11877	6308	72	38	710	34	12	618	44	18	500	146	74	342
ENSG00000079246	18462	26649	39298	36576	18225	31152	34039	21898	21789	26172	25542	31040	37397	43879	54768	21784	43744	21787	21133	30152	25397	16508	39039	62896	50644	56215
ENSG00000079257	334	433	520	17065	2551	5667	1726	1673	590	42	4975	62	58	762	8209	2719	3219	893	1491	622	1066	807	3497	8479	6559	4924
ENSG00000079263	4	4	7	17	5	10	8	8	5	5	13	4	3	5	61	15	28	6	3	25	10	4	22	111	63	35
ENSG00000079277	1179	1855	1757	1703	993	1671	1587	1523	1061	1430	1710	1941	1809	1858	2203	1076	1381	950	1178	1465	1201	965	1111	2666	2491	1939
ENSG00000079308	20598	24909	27595	35928	18146	32410	81011	22954	95657	25786	27736	24702	33270	41686	40256	17489	25895	42204	27703	144543	55606	20711	20638	31364	19212	21962
ENSG00000079313	2007	2393	3251	2442	1402	2462	2793	1837	1579	1937	2405	2427	3092	3223	4025	1850	3147	1719	2013	2174	2235	1699	2367	4111	3788	3593
ENSG00000079332	14012	23869	22242	20198	10507	20198	22089	24022	16286	18614	17618	27015	19956	24241	27351	12915	20834	12769	20864	21660	14741	16019	17433	27372	26504	25632
ENSG00000079335	191	258	386	338	138	320	250	139	173	251	231	271	455	425	475	203	468	164	123	266	138	96	525	731	589	894
ENSG00000079337	247	285	484	1017	261	718	268	108	104	444	356	348	400	494	350	121	373	169	113	104	238	89	346	330	202	244
ENSG00000079385	0	5	0	36	2	4	8	16	2	4	4	4	5	14	1	0	3	4	6	8	2	4	4	2	0	0
ENSG00000079387	1489	1861	3000	2549	1444	2130	1981	1517	1279	2200	2276	2470	3104	3501	2916	1280	2610	1205	1320	1609	1634	1108	2788	4337	3311	4126
ENSG00000079432	7713	9860	11871	17220	7229	13550	10719	7215	6707	8341	11122	9344	12344	9614	17192	7470	12155	6957	7094	9363	9538	5876	10577	18461	15270	14315
ENSG00000079435	166	195	445	126	171	182	245	143	178	151	470	306	501	580	230	113	300	180	99	177	212	92	290	418	329	611
ENSG00000079459	4544	6763	9367	6319	3904	5770	8140	4522	6380	5142	6263	7285	10586	11339	18833	10029	11539	5450	4681	9560	6359	3738	8140	11953	14722	10215
ENSG00000079462	316	384	498	813	389	594	373	173	165	475	596	433	599	657	1222	613	1129	222	231	222	339	136	887	1364	1233	1391
ENSG00000079482	572	769	611	2584	542	1611	1182	765	730	612	765	800	536	785	1559	608	988	785	754	1127	995	622	858	1839	1328	1258
ENSG00000079616	1481	2131	4461	1779	1255	1965	2161	1012	595	2264	1900	2104	4909	5310	3418	1607	3687	1627	1230	717	1932	710	2823	4165	2675	3680
ENSG00000079691	773	769	661	2337	2069	2022	5925	2998	1545	1214	2618	1258	1068	2621	2024	983	1705	4089	3006	2124	4886	2379	1764	1993	1310	2360
ENSG00000079739	4760	6823	14060	12597	3320	10866	11784	13785	7296	6801	5157	7998	14522	10315	8228	3946	9196	6717	12727	9642	7972	10679	8882	8941	7673	8302
ENSG00000079785	7639	12989	13063	16093	7964	14886	15397	11411	7903	14594	12203	20539	13414	17630	23328	9867	17569	9160	10683	12323	9919	8487	15368	25965	23324	22427
ENSG00000079805	7670	10256	11756	11214	6041	11190	13758	9709	8432	9714	10578	11661	13643	12157	16162	7754	12673	8719	10652	12091	11629	8230	10189	16738	14709	14722
ENSG00000079819	8217	19834	10046	39890	8278	40948	43950	23168	8230	12031	20245	28392	9876	14021	36942	18045	14551	25832	23231	10046	28992	17045	14552	53302	44445	26453
ENSG00000079841	557	686	92	191	19	1879	960	4761	56	283	58	631	77	22	536	2813	113	508	6674	70	629	5487	90	1309	3715	734
ENSG00000079931	17864	13700	53622	9258	33872	5715	2899	2499	2013	20468	36768	16461	41823	29670	6037	1674	14371	2675	3136	2303	3222	2256	11709	3799	2949	3035
ENSG00000079950	5230	6518	6733	7038	3189	6678	8244	7425	7460	5923	5595	6580	6435	6100	7028	3258	5319	4756	6600	10388	5601	5227	4416	7507	7062	6217
ENSG00000079974	1144	1293	1329	1958	788	1647	1641	1074	652	1389	1208	1767	1602	1304	1634	700	1408	853	933	946	1141	875	1298	1972	1683	1590
ENSG00000079999	4934	6561	6304	7346	3790	6547	6133	4644	3027	5723	6754	7375	8073	5506	8221	3929	7039	3906	4909	4401	5078	3906	6479	9786	8249	9285
ENSG00000080007	4	15	15	89	19	88	114	75	53	29	43	54	42	65	62	42	50	36	65	69	57	65	84	134	133	187
ENSG00000080031	28	47	80	193	98	174	640	1368	781	51	198	90	66	130	295	139	204	360	1076	832	467	775	162	151	155	72
ENSG00000080166	2	12	12	12	0	2	6	0	0	11	2	14	8	4	2	0	0	2	0	4	6	0	0	4	4	4
ENSG00000080189	2397	2961	3564	3454	1856	3012	4344	3119	2174	3173	2983	3694	5071	4389	3914	1916	3955	2844	2815	3068	3670	2462	3863	4693	4333	5287
ENSG00000080200	1674	2872	3091	3414	1591	3191	3381	2955	4167	2580	3114	3571	2344	2936	3249	1297	2338	2123	3083	6612	2349	2224	2527	4245	3584	3706
ENSG00000080298	347	395	570	447	355	307	506	362	254	472	500	465	509	509	447	232	448	288	358	314	296	287	504	719	568	893
ENSG00000080345	4340	5863	8729	6920	3840	6110	6361	4773	4650	5668	5709	6135	7372	10539	7405	3061	6753	4286	4780	7111	4734	3870	6633	11307	8365	9709
ENSG00000080371	4361	6116	7520	7432	3263	6280	9055	5674	7171	5066	4885	6255	7344	6738	9152	3432	6824	5612	5584	9651	6795	4361	5421	8620	6837	7964
ENSG00000080493	692	1653	1015	3172	324	3973	4669	4370	1570	1124	978	2451	752	626	6082	1908	5467	2888	3587	2369	3207	2762	5616	6838	3061	7946
ENSG00000080503	16914	24445	12241	12961	12293	10222	10040	6193	4331	19825	16529	22454	14514	13589	8764	3491	7129	6644	6261	6004	7738	4816	7709	11553	8528	10118
ENSG00000080511	2	4	2	0	2	0	2	0	6	0	4	4	8	6	0	0	0	4	0	8	8	0	2	3	0	18
ENSG00000080546	1105	1206	850	3531	792	2451	1982	1928	1330	1160	1206	1390	995	992	2533	868	1523	1226	1734	1776	1474	1217	1529	2655	2018	2381
ENSG00000080561	830	1015	726	206	616	140	1194	811	743	1100	768	1330	828	1253	756	308	1016	769	918	1154	947	697	935	915	790	1340
ENSG00000080573	16818	37730	4097	12643	10339	26369	60570	59341	3898	23932	26552	60324	6697	10805	3862	3234	1790	44996	67555	6061	60899	59720	2228	24160	22722	18331
ENSG00000080603	347	489	515	482	226	361	376	338	302	316	472	461	501	577	590	208	430	302	329	373	339	230	424	699	573	712
ENSG00000080608	2112	2950	3950	3066	1837	2989	3595	2838	1983	2978	2611	3591	2776	4225	5344	2313	4910	2170	2715	2768	2615	2300	3883	5453	4980	4728
ENSG00000080644	4	2	8	2	0	0	8	10	2	0	0	0	4	0	0	2	0	16	11	20	16	20	0	0	6	2
ENSG00000080709	0	0	2	23	12	4	0	0	0	0	26	0	6	4	299	74	57	0	0	2	0	0	13	220	81	39
ENSG00000080802	1729	2276	2782	3259	1518	2645	2563	1929	1950	2273	2213	2440	2515	2864	3807	1487	2906	1658	2017	2786	2177	1661	2538	3823	3269	3553
ENSG00000080815	5067	6797	8057	8486	4192	7596	11951	8720	7903	6865	6612	8472	9053	9616	9316	4351	8263	7527	8152	11340	8884	6800	8721	11618	9984	12390
ENSG00000080819	1340	1973	3246	2910	1314	3108	3743	2859	3811	1578	2201	2057	2795	2428	3730	1811	2867	2257	2886	5606	2646	2493	2573	3577	2790	3264
ENSG00000080822	2869	3997	8483	2953	1760	2681	3852	2919	4525	3577	2820	3978	7775	6065	3323	1679	4529	2454	2600	6238	2704	1935	4450	4614	4347	8833
ENSG00000080823	649	480	640	5260	702	2883	5127	2436	2065	656	1011	456	446	688	1681	474	950	2994	2246	2508	3849	1886	595	539	398	495
ENSG00000080824	46487	83988	94805	124594	50322	106138	119442	76837	62152	62394	71041	93297	69165	89158	155666	55347	96682	78285	76587	91866	80890	58704	95057	122634	95852	89432
ENSG00000080839	932	1509	3220	1691	834	1991	1067	659	630	1136	1234	1373	2318	3207	2383	1013	1989	965	706	789	1052	552	1740	2375	1657	1797
ENSG00000080845	8580	12146	12022	14963	7166	16405	20097	15477	8456	10662	13094	13348	12802	12887	21417	10795	13961	12392	15699	12320	16182	13083	12043	18000	18027	14406
ENSG00000080854	10	2	6	10	2	0	6	2	12	10	4	6	10	6	0	2	2	4	2	10	10	4	0	2	2	4
ENSG00000080947	139	170	156	236	112	179	165	88	97	132	135	168	111	85	161	63	90	96	73	94	133	62	132	236	194	219
ENSG00000080986	1266	1790	4102	1630	1466	1822	2405	973	568	1968	1942	2117	4174	6425	3209	1345	3839	2010	1147	580	2114	714	3345	3827	2254	3765
ENSG00000081014	1925	3064	3345	3312	1627	3109	4959	4347	4004	2421	2778	3278	3147	3835	4086	1628	3336	2984	3752	5832	3437	2893	2856	4319	3643	3817
ENSG00000081019	1024	1393	2271	1701	1050	1399	1784	1032	1108	1576	1430	1584	2541	2209	1908	785	1865	1032	990	1881	1277	677	1540	2524	2094	2455
ENSG00000081026	817	1382	997	1687	848	1487	1409	985	563	1291	1407	1826	779	1135	1692	700	1262	938	879	863	946	737	1188	2210	1798	1591
ENSG00000081041	20	12	17934	20	18	21	110	126	19351	20	10	10	17275	19831	58	16	7159	162	577	36852	241	380	4309	22	8	7188
ENSG00000081051	24	36	64	18	8	26	36	45	52	20	28	38	74	82	48	32	156	16	45	50	32	10	78	62	64	153
ENSG00000081052	72	115	335	38	100	34	647	1481	353	34	314	98	250	545	36	44	61	430	881	402	483	680	53	44	26	28
ENSG00000081059	1097	1536	323	8429	2160	6609	1389	281	292	1627	3803	2119	564	1046	3323	1186	456	1115	364	470	1368	220	423	2683	2050	692
ENSG00000081087	2746	4381	9228	3628	1556	3607	9626	5938	10175	3112	2586	3416	7289	6262	6214	2832	6394	6074	6430	15636	7164	4698	4745	5021	4071	8524
ENSG00000081148	20	22	18	60	8	46	34	36	10	8	40	29	6	8	42	17	12	28	18	14	18	18	16	88	48	64
ENSG00000081154	9413	12361	13871	19138	7364	15956	15330	10136	8754	12479	10721	12031	13693	13428	18971	7825	12617	8492	9335	11122	9701	6391	10257	19397	15949	15564
ENSG00000081177	1956	2507	2050	2515	1354	2335	3222	2412	2403	2214	2181	2769	2141	2500	3589	1622	2464	1955	2437	3356	2444	1822	2245	3499	3295	3214
ENSG00000081181	209	490	519	168	139	174	123	143	72	356	187	539	624	441	247	115	244	91	91	123	119	78	273	188	178	237
ENSG00000081189	682	599	222	2330	665	1094	3908	1510	782	878	824	706	425	352	1794	559	586	2288	1353	1108	2854	876	548	1790	1462	859
ENSG00000081237	26	44	4	6	28	12	22	0	4	42	18	34	8	18	12	0	4	12	8	2	6	2	0	4	2	6
ENSG00000081277	26	42	20	42	26	64	8	16	10	50	64	80	24	18	480	368	176	8	70	28	14	34	120	138	146	18
ENSG00000081307	1888	2916	3944	4577	2023	3723	4456	2870	3084	2790	2873	3339	3311	4806	5950	2176	4199	2720	2719	4198	3025	2004	3673	5545	4362	5580
ENSG00000081320	2309	3073	6581	8675	2288	5423	9346	2781	2364	2478	2853	2081	5815	5954	7366	3378	4383	5383	2650	3586	6205	2097	4035	7112	5087	6656
ENSG00000081377	3791	6799	4380	5183	2481	5408	2701	3946	1218	5093	5452	8572	5539	4647	4583	2542	3575	1845	3237	1955	2179	2548	2994	6066	6247	4908
ENSG00000081386	862	1101	1444	1917	821	1368	1198	893	563	1209	1329	1390	1200	1331	1625	673	1126	823	1021	916	895	812	1448	2180	1686	2047
ENSG00000081665	540	586	697	721	346	601	528	518	340	593	509	787	522	570	917	409	829	348	517	536	438	370	655	935	737	1038
ENSG00000081692	283	330	413	478	235	436	543	391	334	347	369	378	404	374	723	305	476	353	428	436	459	281	427	801	696	582
ENSG00000081721	1121	1316	1883	1797	959	1747	1727	1361	1166	1777	1406	2027	2229	2036	2223	905	1818	1002	1228	1377	1148	970	1525	2750	2349	2533
ENSG00000081760	2004	3029	3407	2237	1584	2336	2990	1998	2112	2766	2811	3732	3674	4139	3768	2012	2839	2074	2193	3210	2698	1885	2412	3832	3977	3599
ENSG00000081791	3404	4008	4199	4057	2510	3474	4416	3087	3185	4166	4017	4573	4822	4005	4059	1992	3436	2548	2952	4215	3534	2047	2945	5955	5276	5672
ENSG00000081803	711	1100	1711	756	290	742	688	952	567	1087	432	1483	1711	1165	2456	1225	2574	638	852	958	754	698	2985	1632	2004	2602
ENSG00000081818	184	185	134	106	11	41	76	62	50	76	20	78	48	6	56	10	14	48	55	22	56	42	44	26	23	56
ENSG00000081842	8	16	4	14	2	29	32	15	2	6	16	4	6	4	94	36	62	12	14	30	20	20	30	12	12	13
ENSG00000081853	236	300	291	1268	185	891	715	668	575	238	313	296	200	230	1127	310	646	470	588	790	589	542	649	970	712	1019
ENSG00000081870	994	1369	2399	1725	1072	1767	1975	1530	1652	1356	1532	1963	2051	2940	2356	1018	2091	1083	1401	2048	1392	1140	1771	2506	1964	2307
ENSG00000081913	736	2224	1818	1062	729	962	1094	954	840	2025	1823	4839	2018	1780	1817	680	1318	660	876	1108	804	706	1160	1677	1050	1411
ENSG00000081923	9463	8092	7081	14284	4741	12639	28566	8659	8852	9137	6315	6728	5589	8492	30299	10420	10697	18406	7839	15247	22183	6490	7925	16797	10340	4934
ENSG00000081985	2	3	2	12	0	14	0	5	0	2	0	6	2	2	2	2	4	2	0	4	2	10	0	9	6	2
ENSG00000082014	865	1410	974	2375	1097	2590	4043	2837	1590	1300	2253	1952	1371	947	3091	1372	1319	2063	2615	1925	2791	2370	1152	4479	4476	3158
ENSG00000082068	1717	2371	2489	2625	1660	2324	2248	2018	1253	2128	2408	2866	2450	2650	3468	1539	2589	1398	1683	1594	1573	1355	2408	4160	3406	3413
ENSG00000082074	0	0	0	24	4	16	0	2	0	10	0	2	12	6	2	0	0	0	0	2	6	0	2	0	4	4
ENSG00000082126	81	75	1185	399	43	242	338	74	343	129	41	67	670	856	553	183	1150	271	82	391	272	52	637	569	354	683
ENSG00000082146	1684	2622	2983	5072	1281	4707	3318	2876	2671	2559	2253	3797	2760	2808	6742	2584	5782	2012	3089	3576	2329	2123	4713	4862	3856	5180
ENSG00000082153	12187	18616	27446	40862	13133	38711	36645	28286	20718	17894	19683	23208	23793	22499	41827	19914	25535	23071	28127	24383	25230	21554	24080	37329	31721	29519
ENSG00000082175	132	177	106	8	8	0	8	0	0	22	6	17	16	4	249	110	137	0	0	4	2	4	150	134	163	176
ENSG00000082196	88	475	8	491	43	871	28	24	44	234	56	1201	28	39	45	18	35	34	25	60	6	8	54	61	30	42
ENSG00000082212	2173	3447	3092	4349	1737	4703	4527	3458	4439	2546	2975	3674	2337	4380	6889	3095	5269	2684	3478	6453	3239	2584	4269	5535	5234	4280
ENSG00000082213	1446	1962	2784	1986	1296	1678	2612	1971	2344	1705	1714	2120	2814	4164	3003	1233	2832	1721	1816	3595	1928	1463	2463	3723	3253	3957
ENSG00000082258	1642	2299	3079	2878	1399	2433	2703	2059	2273	2346	2088	2331	2784	3217	3435	1333	2807	1776	2009	3185	1961	1474	2380	4139	3104	3739
ENSG00000082269	710	958	1093	1101	701	886	969	702	492	889	1025	1120	1172	1130	962	366	801	560	675	651	658	513	864	1550	1292	1441
ENSG00000082293	0	0	2	2	0	0	18	8	18	0	0	0	0	0	14	2	7	2	12	24	8	2	22	41	25	102
ENSG00000082397	3142	7248	10175	12740	1356	12743	86	146	850	2184	2746	5754	3970	4708	2252	839	3068	98	120	979	128	100	3582	468	272	530
ENSG00000082438	735	2170	704	1694	1461	3223	7357	6060	4510	459	2691	1922	466	1615	1419	1067	1097	4452	5802	6328	5407	4449	968	1203	1557	1430
ENSG00000082458	1061	1424	1259	2666	1131	2250	2527	1427	980	1030	1842	1269	1130	1302	3034	1313	2182	1635	1267	1117	1912	1009	2569	5150	4395	4933
ENSG00000082482	20560	15789	24405	16897	6320	13254	1949	876	342	24954	4872	15345	26821	11506	4867	1079	4299	1658	1378	447	1850	1053	3898	3957	1439	4459
ENSG00000082497	4017	3539	180	6182	991	4108	4234	589	425	3961	839	3022	336	434	980	433	72	3223	1348	616	4095	895	199	1590	1390	270
ENSG00000082512	2135	3714	2545	1480	1288	2135	3657	2370	3573	2899	2193	3866	3136	4746	1791	1146	1534	1889	2088	5152	2316	1554	1464	3067	3718	2303
ENSG00000082515	898	1459	1775	1580	916	1672	1678	1291	1098	1500	1536	1962	2410	1987	2556	1104	2183	898	1079	1655	1368	1013	1730	2420	2530	2364
ENSG00000082516	1792	2578	2774	2971	1350	2573	2445	1914	1416	2545	2235	3115	2254	3023	3757	1370	2766	1672	1940	2131	1762	1486	2477	4026	3534	3147
ENSG00000082641	28515	43340	63916	56484	16765	60573	69754	75231	67533	27495	37942	44071	64452	54272	51345	26721	72825	44562	79559	93671	56164	60005	69934	51165	51585	90640
ENSG00000082684	0	4	2	3	0	0	1271	48	76	0	0	0	0	4	0	0	0	755	56	92	1167	48	0	0	0	0
ENSG00000082701	6571	8514	8614	9731	5332	8394	10557	8055	6318	8718	9018	11196	8559	12131	11449	5002	8513	6269	7617	9307	7742	6024	7802	13167	11645	12645
ENSG00000082781	34909	39474	19861	43857	11453	44790	64050	28722	25913	39178	20725	44924	24915	18007	23817	9949	14677	35521	30031	35329	46781	23944	14942	44635	28733	13338
ENSG00000082805	5744	8002	9037	14341	4973	13576	10204	6849	8873	6775	7920	8447	8158	12111	12375	5224	8881	6596	7143	13702	8095	5560	9518	14761	11505	12347
ENSG00000082898	10565	16207	22327	22989	10017	21036	20159	15334	11635	15595	14865	18665	21184	27696	28808	11983	25262	13068	14223	16565	14618	10788	22403	32525	25421	28179
ENSG00000082929	4	1	3	4	0	3	7	7	9	1	3	1	4	10	0	0	0	2	6	14	0	2	0	6	2	0
ENSG00000082996	3265	4306	4412	4711	2770	3933	5080	4798	3121	3937	4388	4840	4399	3982	3955	1770	3881	2972	4122	4644	3187	2969	3751	4739	3730	4624
ENSG00000083067	21	20	53	9	73	3	486	2535	243	26	87	11	55	75	16	6	4	433	1415	323	464	1297	8	25	14	55
ENSG00000083093	531	937	1373	1325	695	1062	971	700	514	943	1016	1189	1341	1592	1645	733	1279	678	798	758	709	562	1290	1733	1330	1611
ENSG00000083097	1072	1606	1309	2234	1020	1754	2923	1943	1020	1194	1482	1592	1013	1199	1614	656	908	1662	1804	1424	1852	1394	1175	2128	1453	1708
ENSG00000083099	2459	3316	3418	4317	1970	3512	3747	2687	2201	3098	3018	3890	3917	4245	5521	2259	4572	2294	2755	3566	2735	2303	3878	4926	4364	5404
ENSG00000083123	1821	2051	1383	3161	1124	2571	1612	1488	856	2618	2482	3303	1297	1194	1979	823	1169	1017	1378	1112	1051	992	1109	1646	1767	1470
ENSG00000083168	4140	5638	7262	7813	3659	6224	5385	4330	3003	5335	5654	6222	7121	7254	7626	3334	5380	3754	4353	4430	4810	3104	5772	11654	8357	9374
ENSG00000083223	2061	2987	6583	4875	2034	4113	4448	3227	3857	2780	3052	3330	5556	7148	8677	3590	7566	2786	2898	5881	3097	2216	6515	6827	5125	6695
ENSG00000083290	3173	4085	2993	2956	2536	2813	3364	2645	2324	3255	4389	3806	3227	3162	2321	1201	1448	2008	2437	3161	2402	1819	1487	2897	2609	2204
ENSG00000083312	13970	23157	20516	24959	15870	24657	22632	20897	16679	17697	26266	24572	18169	27435	34932	14760	26694	15938	22969	26484	17556	17082	25490	39347	31794	37854
ENSG00000083444	34826	55002	89344	43465	16512	57877	126498	90842	104753	52925	32509	84143	112949	66901	39303	19758	46275	71369	92822	132997	102933	80424	45201	56515	57211	60786
ENSG00000083454	2	8	2	13	19	6	179	32	156	8	8	12	6	12	90	24	28	84	73	255	80	29	18	59	35	17
ENSG00000083457	1113	1407	1714	1690	768	1523	1437	1011	927	1224	1234	1659	1852	1421	1740	716	1333	930	1041	1177	1126	827	1405	1987	1901	1765
ENSG00000083520	3841	4893	6621	7110	3070	5698	7189	5123	4400	4973	4245	5535	5312	6749	10044	3989	7470	4215	4715	6541	4623	3633	6958	9809	7965	9436
ENSG00000083535	1308	1554	1715	2415	1064	2071	1403	1003	909	1599	1467	1937	1587	1935	2656	1064	2240	868	878	1311	952	656	1996	2755	2271	2750
ENSG00000083544	1092	1566	1459	1940	925	1449	1656	1391	871	1446	1375	1785	1378	1320	1681	586	1156	1124	1129	1012	1124	1039	1139	2067	1677	1947
ENSG00000083635	524	831	1026	1017	515	747	854	529	571	747	788	986	745	1026	1347	530	976	559	568	840	690	439	810	1955	1489	1431
ENSG00000083642	2559	3510	4701	5007	2667	4182	3111	2000	1662	3534	3974	4244	4906	5486	5097	2048	3603	2079	1988	2367	2364	1504	4168	6726	5434	6313
ENSG00000083720	2715	4325	4259	5538	2415	5966	10765	3730	3693	3192	3782	4197	3719	5929	9172	3878	5068	7379	4312	5833	7983	3043	4647	6325	4808	4244
ENSG00000083750	647	821	884	1878	836	1292	1684	1406	943	924	1106	1103	928	912	1702	669	988	929	1007	1179	1223	1012	1121	2018	1676	2037
ENSG00000083782	2	2	0	8	6	6	2	4	2	2	0	2	4	2	2	2	0	0	0	0	0	0	0	5	6	12
ENSG00000083799	3284	5333	12595	6864	2925	5542	6563	4859	5320	3740	4694	5024	10662	11889	8611	3617	7602	3696	4292	7990	4337	3394	7249	8428	6415	10093
ENSG00000083807	84	93	62	260	83	252	238	144	94	79	96	102	78	101	189	87	149	158	193	104	213	111	122	188	149	195
ENSG00000083812	598	738	860	1069	493	911	970	706	394	711	741	787	850	702	892	336	655	540	715	535	660	483	646	1220	1019	957
ENSG00000083814	284	317	340	512	391	386	901	600	395	357	544	465	378	473	748	336	501	472	530	564	496	436	555	706	572	649
ENSG00000083817	357	491	532	632	401	543	807	580	362	515	499	678	426	489	764	273	528	384	530	463	485	342	424	821	681	749
ENSG00000083828	328	385	458	383	227	326	457	252	334	368	338	504	496	399	589	246	548	332	253	402	386	184	444	898	811	772
ENSG00000083838	354	362	357	452	223	357	393	274	192	307	425	308	498	296	383	170	354	235	307	253	337	190	285	593	452	570
ENSG00000083844	1405	2211	2464	2398	1165	2179	2529	1877	1562	2003	1670	2592	2352	1962	2520	1142	1969	1443	1747	2493	1828	1449	1935	2901	2561	2670
ENSG00000083845	26999	32665	31733	42290	21865	38844	38495	30836	22486	36160	37536	42922	42097	27407	47789	25263	41516	21218	27493	30051	31938	22041	29828	52698	50311	43744
ENSG00000083857	29770	42549	43446	33017	15718	27597	31225	23262	27206	23985	28543	31271	32930	46075	33327	12875	39610	20259	24662	53202	25017	21241	48507	71214	48461	106308
ENSG00000083896	3780	6301	5416	5864	3327	5004	5156	3805	3323	4961	5555	7321	5475	6081	6967	2965	5059	3279	3536	4718	3773	3103	4792	8715	8455	6847
ENSG00000083937	2488	3435	4832	4999	3132	4336	4822	3478	3358	3482	4349	4002	4458	5711	4960	2046	4100	3189	3048	4701	3449	2454	3466	5839	4714	6053
ENSG00000084070	1820	3007	4657	7098	1834	6249	4926	2956	4236	2390	3013	3142	4131	3916	7858	2987	4618	3175	3422	5976	3902	2280	3953	6517	5232	6057
ENSG00000084072	1684	2417	2623	2599	1454	2331	2758	2013	1581	2162	2145	2645	2698	2388	3293	1482	2627	1777	1787	2035	2017	1574	2262	3579	3308	2940
ENSG00000084073	5831	8955	8931	11401	4277	10459	9793	6936	4858	7435	6301	9988	7993	9490	13298	5013	9186	6194	6756	7321	7367	5666	8669	11871	9592	11320
ENSG00000084090	7101	13684	10438	12526	7062	11854	13001	11082	7732	9220	11016	15322	9699	10592	21160	9211	12130	8168	11198	10558	9826	9189	10730	19313	15947	14899
ENSG00000084092	1822	1831	1870	2541	1611	2240	2758	1859	1239	2214	2371	2229	2691	1812	3474	1595	2627	1626	1825	1462	2204	1436	2571	3924	3396	3562
ENSG00000084093	3210	4425	4867	5350	2886	4104	5531	3873	4019	4203	4035	4665	4627	5592	6608	2622	5320	3414	3499	6309	3734	2904	5226	8964	7557	7964
ENSG00000084110	4	6	8	8	2	2	4	0	4	2	8	2	0	8	2	2	14	2	4	0	0	2	2	6	4	8
ENSG00000084112	14499	18823	22265	18284	6695	17996	25066	19883	12744	15152	11413	18698	22117	15720	21981	11097	12530	15111	19663	17377	19046	16242	14244	28429	21110	21254
ENSG00000084207	13293	20518	22558	17547	9734	21447	27963	20322	18892	16554	19648	24818	25730	22490	29726	14947	26115	18242	20952	28296	24235	16532	20325	32503	32161	36938
ENSG00000084234	89704	91832	104752	186889	59682	161511	91717	52058	48765	116591	92527	127020	120308	72005	140327	53617	85641	61588	52448	71548	74063	41795	78149	89825	65810	60229
ENSG00000084444	726	760	1963	1070	268	757	832	627	1246	606	464	618	1350	906	1163	478	1516	630	737	1705	678	647	1357	1029	897	1133
ENSG00000084453	0	0	0	0	0	0	8	60	26	0	0	0	0	0	4	0	2	4	20	42	2	8	0	0	0	0
ENSG00000084463	4160	5877	9127	7571	3853	6712	9674	7156	5400	5545	6230	6831	8327	9799	11284	5180	8758	6288	7013	6549	7199	5289	7789	12387	10404	12732
ENSG00000084623	10995	15937	19552	21531	10014	19882	18628	15102	12166	15019	15727	18755	18776	17462	30972	13637	24087	11415	14989	17180	14320	11304	19717	28648	24895	23563
ENSG00000084628	6	10	72	6	6	8	35	32	201	6	12	28	134	94	2	0	6	35	38	516	41	40	8	12	6	24
ENSG00000084636	45009	50439	108706	48573	40499	57758	14186	7247	22728	57120	83838	82447	148571	153643	31492	16043	62208	11286	10764	31483	15110	9185	63432	76902	60367	113598
ENSG00000084652	9573	13899	11600	17047	7979	15703	14694	12648	8915	12004	12318	15372	12244	12164	20457	9197	14235	9384	12927	12376	11905	9611	12742	24124	20851	17909
ENSG00000084674	0	0	0	6	18	4	0	2	4	0	30	0	0	3	3	0	6	2	2	2	0	2	2	6	10	2
ENSG00000084676	3301	4080	3303	3546	2774	3059	3922	3735	2835	4510	4637	5247	4306	4157	2734	1168	2351	2253	3198	4193	2933	2389	2908	6388	4587	5959
ENSG00000084693	1522	1706	2298	2502	1190	2084	2372	1560	1308	2005	1692	1977	3195	1964	3024	1222	2585	1228	1302	1770	1599	1024	2608	3845	2948	4047
ENSG00000084710	77	126	86	154	72	156	33	28	40	138	108	230	68	62	133	44	102	62	46	42	46	32	76	70	48	36
ENSG00000084731	3014	4136	3418	4850	1658	4632	3590	2520	3707	3010	2803	3800	3338	2608	5567	2220	3797	2659	3077	5872	3311	2516	3530	6060	5486	4475
ENSG00000084733	9952	14959	16635	24806	8273	21190	21654	16872	16162	14358	12905	18292	16135	17890	27202	10816	20843	13853	18007	25014	16512	12814	16867	20142	17914	18662
ENSG00000084734	32	45	22	58	17	51	40	39	49	31	18	47	12	2	32	10	12	27	37	66	31	29	18	11	16	6
ENSG00000084754	12516	19094	15968	25912	10518	24239	23150	19593	12714	16977	18710	22545	16042	16430	33604	15501	22007	15042	17974	19508	17759	14662	18850	29920	26124	23180
ENSG00000084764	1352	1637	1798	2110	1018	2127	2913	2278	2076	1518	1566	1828	1978	1420	3146	1411	2250	1675	2306	2846	2294	1611	1770	2286	1860	2646
ENSG00000084774	4447	6586	4530	9059	3734	8653	5113	4266	2279	5703	5972	6739	3795	6811	9829	4645	6332	3703	5189	3466	4735	3932	5894	11596	9949	8150
ENSG00000085063	45057	80317	91028	131519	33958	128249	167819	117251	90350	58692	63310	106075	73243	84051	100674	48427	63867	105611	124595	132792	121153	92483	54019	87914	68682	70241
ENSG00000085117	597	475	19389	6422	667	3072	2140	854	5034	706	1087	392	19998	16904	18854	5918	48207	1705	1415	7440	2387	1012	45561	22729	14387	45167
ENSG00000085185	1100	1518	1754	2642	1390	2502	2542	1861	1516	1550	2580	1972	1915	2775	2450	1198	1819	1737	2351	2603	2234	1825	1871	2643	2404	2802
ENSG00000085224	5548	8183	8023	11896	5450	9414	9597	6519	5816	6998	7094	8305	7413	9356	11968	4882	7988	5790	6294	9180	6302	5068	9498	16248	12195	15286
ENSG00000085231	793	1256	1615	1782	740	1665	1498	1364	867	1157	1012	1336	1209	1587	2444	980	1815	975	1144	1027	1082	805	1257	2128	1582	1780
ENSG00000085274	904	1230	1271	1699	838	1561	1291	1098	722	1214	1173	1543	1294	1212	1752	633	1242	775	923	909	872	771	1178	2203	1995	1989
ENSG00000085276	87	148	34	10745	480	5261	898	438	643	106	581	122	32	142	8702	2770	2324	741	490	970	860	326	2917	5196	3965	3146
ENSG00000085365	3450	4213	6966	7143	2997	6196	7551	5238	6675	4784	4379	4528	6364	5992	7497	3037	5742	4416	5272	10187	5270	3680	4706	7276	5841	7379
ENSG00000085377	2632	3869	6350	5102	2254	4480	5091	3970	5223	3873	3239	5409	5612	5609	6995	2916	5763	3300	3835	7347	3577	3264	5401	6616	5756	5685
ENSG00000085382	1195	1595	2033	1891	886	1704	1832	1407	1670	1433	1318	1554	1980	2060	2421	1032	1649	1081	1220	2237	1286	1018	1558	3120	1993	2954
ENSG00000085415	2331	3368	5173	3811	2193	3401	4331	3038	2160	3111	3275	3645	4257	5286	5290	2241	4101	2811	2594	3149	3239	2167	3562	5525	4612	4207
ENSG00000085433	1642	2575	2100	3380	1155	3411	2918	2011	2561	1868	2062	2583	1812	2536	4863	2203	2932	1866	2227	3754	2055	1603	2670	4538	4084	3831
ENSG00000085449	5564	8778	13089	12204	6058	11659	15814	15635	12675	8139	9357	8753	14745	15153	11185	5176	10387	9338	13895	18275	11203	10268	7719	16722	14706	16347
ENSG00000085465	46	48	43	79	50	37	59	40	34	53	75	85	59	70	64	32	51	14	41	32	32	26	51	108	80	110
ENSG00000085491	3942	5735	6861	5158	3055	5471	4351	3285	3041	4999	4722	6326	6162	7181	8546	3826	5731	2823	3113	4160	2830	2250	4517	8835	7233	7219
ENSG00000085511	2288	3106	3678	2331	1596	1948	2227	1300	1217	3564	2671	4028	4567	3094	3188	1355	2568	1419	1307	1782	1847	1012	3044	4433	3041	4162
ENSG00000085514	9	10	1201	64	34	46	72	59	967	8	44	9	1358	938	16	8	334	43	33	1151	64	32	304	7	3	111
ENSG00000085552	6	8	94	20	18	11	8	8	2	10	28	10	57	14	4	2	18	6	14	0	8	4	40	14	2	34
ENSG00000085563	25	41	36	72	5	48	64	52	26	39	6	44	67	4	377	112	66	32	70	30	48	86	76	748	843	170
ENSG00000085644	1899	2140	2009	2196	1092	1690	1796	1233	976	1656	1774	1801	1423	1155	2600	1270	2092	1220	1530	1245	1518	1134	1706	3386	3289	3083
ENSG00000085662	5051	7583	107146	9562	5951	8258	7727	5378	17792	6703	7688	9301	134726	100908	22425	7983	134348	5971	7842	30721	7245	4989	106879	13655	10050	96566
ENSG00000085719	6630	9633	12789	16028	5868	13277	13271	8055	8642	8981	8211	10476	12169	10939	31858	11472	12426	8212	8014	12738	9674	5686	11073	16333	13728	12450
ENSG00000085721	2440	3641	5177	3722	1850	3496	4660	3611	3662	2848	3082	4007	4147	4513	5666	2326	4244	2685	3561	4974	3269	2830	4037	6236	5238	5371
ENSG00000085733	23669	29397	33186	36875	17451	38456	34397	23961	24830	27043	29017	35948	31260	29673	58207	26230	36852	21259	22782	34378	26563	19971	28086	48985	42455	37364
ENSG00000085741	148	180	105	41	406	27	6	6	10	170	466	104	239	77	4	0	2	7	14	17	22	4	6	64	80	8
ENSG00000085760	2121	2893	2580	3476	1894	3160	3333	2722	1974	2746	2877	3663	2735	2995	4288	1896	3458	2099	2690	2935	2270	1883	3094	4808	4382	4137
ENSG00000085788	2814	4254	4344	5769	2777	5606	4952	3279	3867	3933	4184	5105	3954	4479	6633	2876	4124	2890	2888	4949	3045	2497	3910	8404	7450	6534
ENSG00000085831	27	49	36	63	11	43	40	49	33	28	22	42	33	44	114	39	46	34	44	38	67	26	28	124	74	92
ENSG00000085832	5034	7344	5742	10646	4510	8878	10046	6801	4400	6765	6788	8108	5698	6239	9692	4063	6153	6015	6365	6299	7266	4806	6125	10404	8908	8599
ENSG00000085840	256	414	1012	400	312	484	285	175	229	364	454	477	791	1248	767	379	888	220	183	261	310	164	732	1029	640	770
ENSG00000085871	468	323	577	668	358	245	1459	546	871	522	505	352	516	458	948	258	520	1095	600	1206	1044	551	757	980	775	1137
ENSG00000085872	2027	2566	2953	2810	1473	2464	2636	1999	1780	2206	2387	2418	2928	2441	3346	1417	2691	1686	2087	2260	2452	1541	2389	4445	3741	3830
ENSG00000085978	1392	1866	1766	2577	1317	2321	2142	1789	1527	1723	2206	1964	1818	2252	2960	1337	2012	1566	1900	2097	1689	1558	1984	3119	2450	2685
ENSG00000085982	3992	4907	5065	6239	2853	5477	4930	4701	2832	4966	4559	6379	4993	4860	6692	2831	5704	3113	4456	3877	3700	3721	5667	7998	6259	6728
ENSG00000085998	4000	5579	8771	7929	2419	7485	8913	5324	6999	4308	4351	5561	8270	7608	13243	5766	10416	5614	6156	10140	7272	4680	8769	9538	7763	9614
ENSG00000085999	216	417	795	337	224	413	210	147	135	293	332	385	657	1074	628	364	682	227	191	128	249	134	583	806	532	541
ENSG00000086015	6038	9189	7177	7774	3378	9416	5954	5154	4008	7172	6385	9757	7713	8050	8484	4387	6492	4042	5545	5492	5100	4207	5427	9902	9796	8110
ENSG00000086061	10848	18001	23015	29754	10252	23271	16165	12140	11142	13386	14888	19168	21007	24846	29333	12209	24602	10202	12227	15158	11289	9148	28358	31132	25826	39559
ENSG00000086062	32259	45273	54899	44498	13237	46874	38259	53661	93585	29193	21317	45752	57796	73959	24277	11583	47990	25177	50694	126845	34328	39817	45283	20506	18933	35292
ENSG00000086065	4723	6450	8314	8933	3646	7313	8398	6353	6541	5647	5416	6794	7694	7755	10612	4404	8703	4902	6360	9036	5120	4433	7546	9783	7874	9801
ENSG00000086102	3140	4152	3964	7261	3026	6101	5734	4350	2592	4393	4397	5703	3967	5233	8230	3267	5643	3875	4214	3887	4364	3250	5215	9205	7299	6438
ENSG00000086159	0	0	1	2	0	4	1	0	0	0	0	0	4	6	6	6	1	0	0	0	0	0	6	0	0	2
ENSG00000086189	2833	4192	3954	4195	2314	4126	3661	2555	1925	3710	3742	4718	3346	4137	4964	2524	3819	2168	2412	2715	2709	1865	2969	4890	4344	3929
ENSG00000086200	1717	2484	3169	3589	1577	2936	3008	1989	1928	2309	2167	2729	2799	3822	4165	1633	3617	1986	2028	2816	2117	1530	2919	3976	3080	3166
ENSG00000086232	7594	11064	12426	13059	6316	12683	14120	11345	7225	9452	10236	13332	11834	14088	16979	7757	13744	8669	10191	9419	10825	8336	13750	18102	15944	17198
ENSG00000086289	4163	7126	5409	6406	811	4633	9332	6847	7800	3517	1591	6311	6735	1648	1670	766	1427	6006	7386	12877	7149	5549	1236	382	454	464
ENSG00000086300	5	4	4	0	0	4	2	0	8	6	2	8	6	0	2	0	2	1	4	4	0	0	0	0	0	0
ENSG00000086475	3164	4353	4074	6860	2792	6989	5040	3664	2798	4010	5565	5557	5522	4882	5691	2562	5329	2964	3526	3904	3882	2704	5045	7242	6342	7585
ENSG00000086504	2551	3318	4209	3708	2019	3575	4022	2306	2567	3647	3440	3926	5804	4032	7901	3492	5977	2469	2726	3512	3339	1953	4428	7158	6301	6055
ENSG00000086506	0	2	0	8	2	4	10	0	2	0	2	2	0	0	12	6	4	2	6	6	2	6	0	2	10	0
ENSG00000086544	1476	1544	1213	2318	1803	1835	2587	2163	929	1528	2580	1694	1492	1251	3271	1287	1755	1536	1965	1407	2022	1621	1747	3077	2499	2281
ENSG00000086570	39	29	16	17	22	21	44	25	35	7	20	16	26	14	49	12	14	20	36	37	28	42	18	44	32	24
ENSG00000086589	2814	3453	3521	4735	2271	3542	3439	2375	2164	3658	3441	4167	4108	3835	4650	1991	3120	2087	2575	2869	2805	1835	3005	5509	4787	4460
ENSG00000086598	20429	31379	39253	33577	14552	35910	43286	35323	26988	28014	24736	39110	34294	35729	44582	20395	39540	27033	33692	37708	29067	26892	37226	46160	42895	46550
ENSG00000086619	624	910	2194	233	303	166	686	395	899	587	550	750	1679	1499	227	198	470	391	314	1333	510	186	550	525	438	750
ENSG00000086666	3562	4770	6126	6935	3096	5599	5636	3758	4617	4465	4492	5394	6912	7106	8426	3541	6244	3418	3250	6222	3880	2824	5997	8151	7097	7926
ENSG00000086696	6	4	2	4	48	8	0	2	0	0	60	0	21	43	2	0	0	0	0	0	0	0	0	40	12	269
ENSG00000086712	1437	1706	2221	1894	932	1381	2055	1522	1663	1874	1233	2123	2100	1772	2303	825	1903	1356	1406	2265	1589	1162	1719	2333	1777	1924
ENSG00000086730	47	64	130	65	17	64	41	39	37	48	25	48	79	67	123	45	125	31	32	52	40	17	138	113	70	136
ENSG00000086758	20029	30967	25389	41375	17614	38057	31631	27893	21391	24408	27025	30910	24156	35067	39931	17916	35356	21099	31986	35326	25874	24218	38419	45672	35561	46871
ENSG00000086827	1522	2484	3246	2735	1269	2533	2657	1846	1890	2292	1935	2875	2814	3863	3373	1427	3043	1793	1968	2896	2096	1428	2605	3982	3243	3448
ENSG00000086848	540	793	1145	914	490	864	724	447	762	693	704	909	1400	2300	1102	487	927	398	464	1259	573	389	975	1364	1097	3162
ENSG00000086991	385	458	515	96	208	30	653	96	751	420	244	667	405	606	152	44	152	408	46	1052	520	52	204	1164	986	605
ENSG00000087008	1313	1935	2025	1829	805	1978	2316	1569	1267	1424	1561	2216	1834	2351	2376	1191	1772	1228	1343	1810	1781	1266	1676	2501	2415	2052
ENSG00000087053	4395	5986	9640	6097	4280	5672	13048	7204	10185	6333	5619	7047	9878	13112	8236	3487	7735	7682	6790	16375	9193	5420	6500	11423	9433	13127
ENSG00000087074	5587	6486	13540	5092	3554	4861	10358	8769	11477	6629	6128	6992	14010	8067	11296	4978	9998	6970	8138	16787	8858	6450	6024	11815	9323	11903
ENSG00000087076	190	216	227	204	141	97	31	26	10	152	244	214	142	259	751	361	515	20	40	40	28	6	213	369	318	340
ENSG00000087077	8083	10371	9358	12102	5788	11530	8443	5967	3088	9632	11924	13279	11176	8054	15103	6734	12043	5443	6354	4422	7073	5303	8625	13827	12558	11054
ENSG00000087085	4	4	5	4	12	10	63	32	40	10	14	10	22	8	10	10	20	26	46	15	32	14	16	44	31	100
ENSG00000087086	163069	213875	225339	217029	118251	242648	220244	217572	136972	173083	182374	272106	246205	201694	341875	191642	272834	167571	218287	265516	226044	217532	184353	387411	370359	371170
ENSG00000087087	6184	8245	11781	9314	4793	8482	6711	4744	4528	7492	7571	8696	12311	10750	12809	5619	11863	4708	4820	6348	5943	3982	9865	12818	10684	12454
ENSG00000087088	6215	6940	8877	8432	3188	7965	5951	4663	3557	6381	5711	7758	10397	5958	11982	6032	10878	3719	4507	4605	5374	4117	9228	10746	9972	11241
ENSG00000087095	753	1001	1078	1726	799	1505	2153	1411	1314	920	1166	1229	1033	1436	3016	1037	1794	1448	1554	1880	1709	1074	1770	2289	1752	2010
ENSG00000087111	4579	6556	6211	6777	3083	6087	11023	7190	7373	5742	5618	7952	6507	6351	8566	3976	6938	7023	7151	9790	9174	5761	6473	11217	10573	9743
ENSG00000087116	33622	42532	26763	32620	26390	39886	27745	29946	18564	33926	46791	45494	23967	24483	13379	7691	15946	17301	32184	28077	22846	26346	13368	11295	9810	8033
ENSG00000087152	5812	7624	9346	8265	4442	7327	8082	6515	4042	7058	7383	8277	10582	9073	9978	4468	9129	4915	6262	5504	6734	4944	8216	12284	10509	12513
ENSG00000087157	1420	1671	2103	1770	1059	1474	1701	1340	1025	1484	1625	1631	2636	1605	2190	1043	1773	981	1089	1286	1271	1026	1547	2706	2206	2302
ENSG00000087191	5073	7755	9001	9501	4371	9404	9425	7349	5081	6717	7321	8614	8576	9240	15327	6873	13424	5761	7006	6760	7273	5868	10801	13771	11924	13542
ENSG00000087206	1715	2336	2636	2875	1345	2964	2192	1732	1177	2227	2300	2972	2764	2747	3273	1561	2667	1343	1475	1475	1543	1315	2555	4282	3628	3463
ENSG00000087237	10	11	10	2	5	6	302	114	546	8	7	11	20	67	1	3	9	211	123	569	305	80	6	3	1	93
ENSG00000087245	280145	279910	590142	485396	144278	385795	117357	68519	102872	270462	175412	271417	796894	505526	206967	86273	195759	84361	71572	138051	114818	59377	241908	483047	349715	533253
ENSG00000087250	0	0	36	2	0	0	8	2	464	0	0	1	28	0	2	0	2	0	2	339	6	0	2	0	0	8
ENSG00000087253	1887	2203	2642	6708	1451	4264	3986	1114	1822	2279	1838	2314	2937	2512	4417	2015	2319	2468	1430	2495	2855	958	2166	6610	4173	4916
ENSG00000087258	154	147	9226	47	30	36	23	20	112	145	86	126	13886	11368	6	4	8	18	36	101	24	28	12	20	16	86
ENSG00000087263	2890	5036	5113	6579	2412	5905	6020	4501	3305	4155	4049	6097	4027	6035	9429	4198	6973	3653	4555	4464	4519	3807	5556	8159	7484	6915
ENSG00000087266	3441	4136	3610	2667	3085	2105	2465	2364	1131	4241	4564	5068	3267	2913	3334	1378	1962	1499	2255	1546	1807	1702	1690	4464	3823	2825
ENSG00000087269	2277	3116	3900	3547	1825	3538	3717	2756	2370	3135	2932	4076	3294	3507	5594	2793	4307	2262	2793	3345	3262	2501	3497	5442	5079	4160
ENSG00000087274	20338	27563	22220	43418	18258	38179	32173	21612	18644	24644	30339	29187	23250	24295	44594	20075	27394	20245	21462	25869	25319	16835	25132	48172	41450	35393
ENSG00000087299	227	402	460	570	291	502	706	432	488	297	395	400	392	629	690	342	404	514	464	772	540	348	408	840	714	663
ENSG00000087301	412	438	396	1110	612	625	1616	945	942	638	906	595	664	1045	566	264	482	1093	819	1452	1198	590	422	1138	792	827
ENSG00000087302	5670	8171	10472	11828	5514	11665	14198	11247	7893	7562	8040	10464	10249	12973	18308	7881	14938	8387	9978	10782	9715	8837	13587	17865	15879	16518
ENSG00000087303	4323	10723	8472	8655	11417	7531	77708	45615	5590	7531	16456	15409	13418	22652	34433	17961	18909	64797	55549	7464	79371	38781	24284	29725	22301	20244
ENSG00000087338	1300	1808	2425	2070	1080	1981	2466	1627	1654	1801	1524	2001	2516	2284	2172	944	1733	1684	1530	2366	1790	1328	1838	2307	2056	2660
ENSG00000087365	13238	19261	22383	25069	12283	23916	22387	15986	14754	18161	20250	22526	22361	25873	35269	15478	24781	15059	16295	21176	17998	12488	20815	39065	32980	30951
ENSG00000087448	2955	3845	5199	3759	2229	3304	4968	2895	4041	3374	3388	4027	5976	7841	4218	1699	3355	2877	2940	5930	3588	2195	3798	4881	4622	5927
ENSG00000087460	83507	117072	94978	116329	55331	119142	113042	77647	62725	108624	97787	143629	110387	89574	120439	51353	79472	68761	76928	89083	91107	58900	65291	136734	120875	101923
ENSG00000087470	5255	7693	9612	10042	4831	9340	13562	8729	8540	6461	6594	8267	7956	10624	10854	4749	9184	8534	8656	12074	9861	6848	8243	10773	8775	10209
ENSG00000087494	51	50	64	496	45	527	350	326	43	80	28	103	393	221	74	81	54	247	591	68	259	414	74	204	500	659
ENSG00000087495	2645	4955	112	2	2	4	0	0	0	2722	2	4435	254	2	0	0	2	0	0	0	0	0	2	2	0	0
ENSG00000087502	2906	4355	6075	6127	2652	5471	7100	4828	4445	3420	3929	4097	5026	6763	7945	3160	6375	4313	4724	5878	5190	3452	5645	6899	5238	7156
ENSG00000087510	1852	1566	6076	4	1036	0	0	0	0	2878	1131	2340	9373	3423	2	4	0	0	0	0	0	0	0	13	12	64
ENSG00000087586	2294	3820	7337	3578	2861	3872	3042	1312	716	3811	4124	3443	6749	9174	10650	3336	6427	2545	1752	844	2870	1085	5427	7322	3993	4945
ENSG00000087589	627	785	99	702	107	989	780	577	10	129	72	125	9	14	8509	3415	1108	475	266	4	600	269	954	5432	4433	561
ENSG00000087842	705	996	580	438	230	484	1066	670	535	884	456	1514	935	358	539	322	516	838	779	859	880	614	531	1808	1913	2549
ENSG00000087884	333	415	610	449	355	413	993	916	466	391	657	527	759	507	740	325	561	578	803	591	734	722	465	777	627	643
ENSG00000087903	848	946	997	1783	828	1233	747	455	317	1531	1115	1352	1274	870	829	379	743	407	519	407	620	411	594	1002	761	649
ENSG00000087995	847	1134	1243	1757	737	1670	1693	1127	817	975	1125	1423	1220	1421	2418	1120	1557	989	1059	1136	1227	933	1418	2236	1907	1708
ENSG00000088002	11	19	2	3	4	0	9	14	2	16	16	26	2	4	14	2	0	12	10	1	8	12	2	14	21	12
ENSG00000088035	595	763	1114	1199	417	1011	1076	841	548	616	531	675	922	1038	1110	422	837	737	769	981	776	581	862	870	703	945
ENSG00000088038	3977	5780	9646	4065	2322	4138	3294	2561	2263	4464	3855	6015	9514	7047	5352	2719	5050	2260	2673	3065	3126	1987	4171	6751	6306	6732
ENSG00000088179	1061	1562	1327	2051	852	2188	1901	2151	880	1367	1770	2178	1321	1518	1126	897	1228	1222	2338	1298	1311	1649	1404	1990	1798	2030
ENSG00000088205	4215	5262	10092	5450	3500	5003	7357	5124	5870	6068	4884	6976	9580	10046	9287	3926	8409	4355	5150	8312	5040	3628	6905	10700	9368	9439
ENSG00000088247	13448	18042	21899	19125	11168	18190	16605	11882	9481	16185	18039	19924	23030	21404	26378	12905	21345	11193	12407	13317	15348	10685	18173	30582	26708	26590
ENSG00000088256	7360	8935	11036	9673	4298	10553	10803	7687	7355	7936	7630	9910	12819	9472	12810	6157	8830	7334	8813	9226	10214	6835	7720	13199	11952	11844
ENSG00000088280	2858	3599	1340	6205	3069	5443	2411	2399	556	3146	5255	3955	1874	1270	4032	1903	2446	1482	2066	739	1875	1640	2762	5792	4655	4536
ENSG00000088298	1590	2018	2834	3237	1276	3289	3895	3198	1872	1910	1931	2482	2829	2967	4699	2055	3557	2658	3776	2422	3133	2732	3736	4504	3769	4442
ENSG00000088305	251	311	678	207	167	235	447	329	290	363	348	435	735	959	477	249	511	281	352	399	376	207	385	625	557	582
ENSG00000088320	4	14	8	6	6	8	363	60	8	13	27	40	14	37	0	0	0	276	94	7	368	55	0	0	0	0
ENSG00000088325	5666	8811	15425	7017	5359	7591	11728	5171	1989	8884	7691	9089	15253	21803	14471	6210	15197	9378	6887	2149	10333	4364	12102	15364	9112	13127
ENSG00000088340	38	56	506	210	38	96	666	977	1641	76	80	58	352	107	182	75	180	222	397	1464	369	491	162	96	57	67
ENSG00000088356	878	1091	1548	1475	740	1285	1929	1250	1461	1101	1090	1348	1510	1711	2142	945	1669	1180	1370	2037	1524	1097	1203	2028	1851	1729
ENSG00000088367	3527	4504	4157	6742	2884	5197	7604	3834	7695	4820	4797	5296	4825	2412	7444	3267	3963	4633	3620	10559	6106	2796	3704	7211	5938	4874
ENSG00000088387	2420	2426	2246	2106	1100	1825	3250	2838	1540	1831	1819	1687	1375	2129	1252	608	990	1990	2317	2368	2052	1807	837	1288	1330	874
ENSG00000088448	1461	1902	2892	2536	1367	1786	2774	1813	1349	1923	1829	2208	3812	2332	2028	949	1642	1464	1286	1433	1900	1222	2255	5007	3176	6638
ENSG00000088451	576	779	1031	880	528	815	1190	740	1033	825	748	940	888	1182	1218	493	1038	738	758	1540	673	592	854	1340	1096	1150
ENSG00000088538	66	90	81	142	143	91	153	137	96	80	237	58	72	146	66	36	84	106	123	108	128	61	56	201	163	139
ENSG00000088543	1326	3069	2144	2887	928	5589	1618	2016	1391	1491	2995	3826	2000	1470	2236	1857	1562	773	2226	1846	1108	1445	1544	1561	1977	1648
ENSG00000088682	1351	1748	1944	3080	1096	2570	2589	2014	1905	1609	1746	1924	2094	2033	3529	1472	2678	1609	1899	2721	2074	1405	2387	3345	2883	3374
ENSG00000088726	2	8	0	2	2	2	6	0	10	0	0	0	0	2	6	2	2	2	0	4	2	2	0	0	8	4
ENSG00000088727	189	207	230	232	116	170	331	227	125	201	116	231	305	226	292	129	235	182	214	200	201	206	187	345	238	282
ENSG00000088756	1422	2208	276	994	1448	687	1999	3734	193	1802	2320	2060	396	565	763	249	205	1118	2918	325	1322	2380	432	4397	3944	5759
ENSG00000088766	2015	2850	3952	3219	1644	3359	3902	3051	2458	2691	2741	3972	4151	3776	4392	2109	3864	2405	2753	3580	2831	2458	3360	4754	4483	4805
ENSG00000088808	419	642	508	658	269	419	1073	486	775	626	433	624	533	534	729	324	491	652	552	1155	848	358	350	1059	919	703
ENSG00000088812	8026	10750	16476	12994	6552	11015	15899	11361	13644	10893	10756	13332	17357	15685	13611	5687	12328	10492	11413	21223	13023	8954	12772	19659	16183	20923
ENSG00000088826	1575	1319	5214	6564	1384	7009	1346	1173	2637	2119	2250	2252	10172	6126	3011	1803	3880	1009	1520	2794	1285	1167	5333	3575	3479	8284
ENSG00000088827	8	8	4	2	5	0	0	0	0	2	5	19	2	0	2	2	0	0	0	2	0	0	0	0	0	0
ENSG00000088832	16817	26788	22157	43727	15506	35086	38255	24209	20253	23676	24734	31250	21433	23331	52142	21466	30268	23812	25804	27302	30921	17505	22510	39676	33339	28060
ENSG00000088833	3917	4910	6840	6544	3001	6127	6165	4156	4747	4869	4767	5988	7244	6448	9230	3835	7946	3881	4122	6018	4920	3181	6469	9124	7621	8684
ENSG00000088836	86	193	122	642	71	645	122	73	23	160	152	299	152	112	243	123	147	68	78	30	81	66	167	154	133	117
ENSG00000088854	3139	4460	3586	4182	2135	4050	3125	2225	2951	3214	3872	4361	3020	3468	6112	2438	3616	2107	2165	4840	2398	1822	3487	5103	3875	3397
ENSG00000088876	648	831	979	1005	579	899	1099	886	507	997	841	1333	988	935	1182	506	877	679	843	858	820	675	958	1474	1230	1228
ENSG00000088881	265	308	1484	54	293	22	36	38	26	366	381	490	2257	384	58	32	137	14	30	10	20	14	159	292	315	644
ENSG00000088882	114	241	388	98	1916	82	54	126	6	477	4533	663	691	758	20	5	44	44	100	0	56	86	60	224	120	763
ENSG00000088888	9891	14943	14493	20947	7914	20365	15724	10930	9621	12343	13067	17517	15870	14779	18403	8981	13322	10652	11584	15366	13724	8413	12420	21030	18007	18345
ENSG00000088899	901	980	1758	1058	565	883	1320	896	966	1042	1088	1165	2120	1688	1142	412	1487	665	976	1237	935	636	1164	835	650	1056
ENSG00000088926	0	0	17	4	0	2	0	0	20	0	0	0	56	2	0	0	28	0	0	30	0	0	43	2	0	29
ENSG00000088930	7356	9885	12992	12496	7307	9979	12425	9773	8160	10017	9609	11704	12752	14322	18590	7231	14909	7754	8721	11914	9404	7251	14197	20428	16194	19424
ENSG00000088970	1722	1781	1211	1720	1300	1508	1610	1638	696	1655	2362	1938	1542	1429	1497	662	1179	891	1285	1006	1089	993	1154	2314	1816	1981
ENSG00000088986	10627	15883	17327	18850	8035	18519	20791	14966	14240	12049	13078	17203	15298	17318	26212	11017	18717	12407	16135	21057	15403	12824	16120	21963	18632	17137
ENSG00000088992	0	0	2	0	0	0	2	4	0	0	4	0	4	2	2	0	4	4	0	2	8	6	2	4	2	6
ENSG00000089006	4406	6153	7565	9670	4694	8361	6419	4659	2807	6424	5809	8095	8251	7948	9463	4270	7530	4085	3913	3635	4423	3369	6619	9566	7737	7228
ENSG00000089009	40396	46789	57906	77146	37600	69585	70458	51357	34880	56029	56250	73560	65955	48360	89789	40235	67898	38504	42148	46736	49772	38748	62304	94430	87755	79459
ENSG00000089022	1340	2012	2640	2372	1205	2082	2485	1626	1590	1949	1737	2408	2536	2535	2981	1249	2508	1437	1566	2169	1552	1208	2100	3472	2669	3124
ENSG00000089041	124	159	491	56	115	30	62	46	124	129	226	190	575	544	274	112	634	34	62	168	50	36	661	322	241	1508
ENSG00000089048	1290	1871	2844	2495	1183	1949	2112	1391	1329	1722	1618	2089	2110	3394	3106	1372	2625	1230	1274	1945	1358	972	2158	2994	2394	2890
ENSG00000089050	1532	2146	2602	4081	1504	3168	2720	2060	1390	1893	2366	2587	2820	3472	4088	1779	3403	1639	2116	1983	2130	1512	2727	4228	3597	4536
ENSG00000089053	6907	9788	9210	12258	5836	11783	12585	10344	6395	9647	9042	12281	9604	11146	15765	6602	10857	7405	9268	8555	9065	7258	8801	16822	14406	14611
ENSG00000089057	2347	3195	3606	5163	1558	4080	3311	2684	2852	2779	2980	3488	3336	2772	3977	1841	2616	2148	2644	4059	2646	2027	3050	8395	5957	18955
ENSG00000089060	2172	3037	2280	2009	1512	2276	3623	2699	1567	2269	2935	3269	2647	1877	1567	888	1216	2396	2528	2406	3338	1970	1132	2994	2694	2153
ENSG00000089063	9385	12573	13859	17542	6152	16252	15726	11979	9734	13019	9630	16534	15398	11484	17597	7546	13803	9391	11407	13022	11126	8533	12564	16868	14296	16358
ENSG00000089091	177	207	253	245	131	187	261	292	184	164	221	234	275	295	224	101	212	181	251	229	170	144	204	233	204	273
ENSG00000089094	1620	2190	3832	2033	1323	1894	1908	1278	2509	2017	2145	2580	4449	3757	2679	1221	3040	1243	1420	3101	1554	1079	2693	4880	3874	4819
ENSG00000089101	4	12	4	4	2	2	4	4	2	2	4	2	2	2	1	2	2	6	6	6	7	0	0	6	2	0
ENSG00000089116	0	0	6	0	0	0	0	0	8	0	0	0	4	0	0	0	0	0	0	14	0	0	0	0	0	0
ENSG00000089123	424	618	569	736	432	540	863	578	409	640	641	859	601	767	647	300	530	490	515	480	570	354	403	726	714	665
ENSG00000089127	21	147	37	358	25	682	59	19	8	26	199	126	152	1519	207	84	375	129	49	13	46	41	600	20	6	254
ENSG00000089154	9036	13906	12761	15999	7434	16115	15629	12418	10049	11192	11961	14170	11262	15559	21031	9170	14132	9826	13302	15791	13023	10762	13116	23949	20542	19041
ENSG00000089157	108477	134599	140336	188304	95240	168194	169250	143405	98473	157137	155801	176979	165949	114732	186194	92214	157667	92883	123731	134192	126142	92781	117150	205100	193434	173192
ENSG00000089159	8741	9877	10540	23334	10611	21850	12262	10339	5718	11344	16851	11430	8703	8885	31760	11453	17594	8371	11229	7924	11132	8195	12224	24521	17691	11888
ENSG00000089163	51	58	72	75	34	68	76	54	13	49	76	36	79	95	66	26	48	26	43	44	58	40	85	70	85	125
ENSG00000089177	1090	1300	1330	2012	868	1766	1902	1310	1245	626	1547	756	628	1971	2702	1214	1704	1253	1386	1788	1485	915	1757	3257	2718	2798
ENSG00000089195	928	1453	2141	1731	836	1527	1389	1180	1171	1307	1216	1485	1630	1898	2988	1208	2280	941	1099	1490	1150	948	1763	2587	2001	1974
ENSG00000089199	8	12	10	8	8	6	28	16	40	18	8	14	38	12	60	10	72	32	26	90	30	16	82	33	16	80
ENSG00000089220	11949	16754	16231	21841	8914	19971	17307	11729	9658	13644	13750	17483	15834	12920	27946	11719	18411	10262	12025	12543	13056	9113	14555	23710	20058	20292
ENSG00000089225	1203	1482	1777	6491	2996	3185	36	21	36	1489	4654	1362	2313	3571	4436	2040	2681	18	12	60	36	6	3604	6340	6322	6264
ENSG00000089234	1725	2376	2655	2770	1599	2599	2691	1997	2042	2307	2357	2676	2428	2733	3155	1295	2522	1711	2201	2715	2124	1543	2343	4151	3385	3531
ENSG00000089248	7216	9956	9048	13033	5508	14622	10709	9075	5217	9017	9565	13614	9288	8944	11285	4886	9394	7050	7668	6982	7830	6745	10539	15058	12967	14757
ENSG00000089280	11097	16250	24009	18973	10443	15385	12673	9071	9423	16719	15580	18997	21308	24045	25560	10556	20608	7752	8411	10592	9931	6861	18525	32217	25510	24171
ENSG00000089289	2923	3313	3154	4903	2629	4049	3772	2730	1860	3600	4329	3984	4409	2667	5330	2442	3557	2203	2417	2580	2675	1781	3427	6387	5578	5043
ENSG00000089327	9488	12669	13875	12398	8285	11714	13583	7804	8338	15627	14045	20147	14927	15965	16407	7398	14991	9228	9142	11073	12870	6755	10815	16465	11776	10137
ENSG00000089335	1666	2006	1940	3684	1577	2413	2054	1514	1033	2161	2015	2317	1879	2167	2730	1030	2048	1361	1404	1133	1283	1218	2254	3381	2550	3381
ENSG00000089351	3159	3303	22615	4078	1436	3531	6297	3028	10014	3511	2375	3805	28313	8027	4923	2434	5024	3785	3355	12784	5435	2508	4790	7048	6457	9402
ENSG00000089356	6	0	2	0	0	0	8	2	8	0	0	0	0	6	0	0	2	4	0	12	4	2	0	2	3	2
ENSG00000089472	3643	2384	4434	13498	4594	8744	10695	5255	4108	5509	5178	3464	6074	5804	5793	1637	4337	6728	4570	6201	7950	3462	6818	4130	2242	5805
ENSG00000089486	1542	2366	2437	2773	1026	2785	3005	2556	2328	2144	2174	2858	2728	1620	3087	1278	2418	1881	2668	3060	2408	1963	1768	3179	3052	3031
ENSG00000089505	145	177	216	266	116	274	166	104	45	164	183	192	264	215	179	84	190	107	156	81	150	124	194	258	213	277
ENSG00000089558	6	0	8	11	6	22	17	26	8	8	18	4	0	2	13	10	10	10	5	7	12	13	6	12	5	4
ENSG00000089597	45618	76975	88302	83479	31728	86901	71958	68829	53023	68677	54985	110294	89230	75081	79906	35834	80595	45180	63394	74973	56889	51214	79858	117773	101460	127278
ENSG00000089639	798	1421	1394	820	572	1055	931	500	685	933	1036	1424	1193	1270	1888	960	1693	584	591	902	809	497	1108	2327	2291	2119
ENSG00000089682	635	759	1093	1335	632	1056	1101	831	697	880	1013	982	1072	1271	1489	679	1033	751	739	1104	841	525	1081	1817	1505	1771
ENSG00000089685	3081	4796	8595	2970	2255	3939	4294	1789	796	3831	3452	4429	9678	10136	6886	3479	8251	3507	2329	768	4314	1353	6775	7290	4707	7067
ENSG00000089692	42	26	19	24	10	26	62	23	6	47	12	42	47	31	37	14	30	12	13	4	22	12	32	33	42	24
ENSG00000089693	11107	14935	21025	19334	8941	18563	21834	16257	14978	13959	14756	17699	22479	19580	36962	15922	28434	13240	16387	20502	16559	13144	21858	29046	26325	28158
ENSG00000089723	145	165	152	316	62	287	294	215	185	115	153	173	108	78	275	164	294	215	216	316	215	220	169	234	270	218
ENSG00000089737	9512	13639	15242	15645	8258	13553	15441	10013	11036	11336	14299	15282	15174	16844	18399	7480	13166	9370	9859	16334	11615	7659	11125	19050	14983	18025
ENSG00000089775	553	644	825	985	360	799	798	543	487	615	592	668	873	801	882	410	766	503	607	886	547	503	654	902	763	1024
ENSG00000089818	1390	2030	2564	3495	1315	3240	3491	2661	2630	1778	2173	2441	2034	2776	4446	1606	3007	2216	2684	3420	2682	2197	2838	3139	2846	3127
ENSG00000089820	55	22	46	32	40	23	50	41	37	38	44	40	52	54	49	10	27	20	18	40	32	25	15	51	60	62
ENSG00000089847	40	90	22	140	70	75	184	144	24	36	76	46	30	18	90	22	36	89	120	26	147	90	68	117	64	125
ENSG00000089876	2024	2958	4924	2996	1715	2612	5261	5023	4956	2645	2421	3563	4674	3596	3138	1477	3133	2958	4303	6577	3516	3658	2636	4114	3367	4416
ENSG00000089902	2605	3469	5334	4788	2851	4088	5005	3377	5398	4075	4485	4778	5634	5694	6214	2420	3974	3470	3442	8004	4029	2854	4096	6149	5328	5354
ENSG00000089916	2858	4310	4978	4361	2561	3602	4809	3598	3493	3619	3930	4695	4735	5831	5836	2471	4970	3186	3570	5714	3552	2661	4606	7642	5696	7781
ENSG00000090006	3830	3469	5324	17909	6097	13122	9096	4301	1047	4577	8104	4561	6550	2683	8188	3972	2946	5578	2860	1082	7542	2492	4747	45114	32006	30505
ENSG00000090013	1398	1198	934	3260	1449	2975	3317	1952	719	1830	2373	1458	1310	914	3076	1287	1218	2082	2089	958	3008	1663	862	2495	2102	1477
ENSG00000090020	6361	7046	9178	8332	4113	7197	9632	7408	7673	7819	7014	8360	9260	7638	10274	4274	7957	6557	8054	10753	8706	6762	7514	11537	9186	8862
ENSG00000090054	5289	7366	7581	9190	3899	7912	7515	6651	4134	6673	6144	9056	8200	7053	9013	3727	6666	4687	6146	6047	5475	5105	6771	10912	9135	9728
ENSG00000090060	12613	19029	23054	18306	9960	17602	17786	14516	13874	16549	15192	21581	23878	24129	24099	10394	21732	10883	13974	20733	12646	10194	19760	27272	22991	27947
ENSG00000090061	895	1350	1382	1537	688	1495	1263	1176	843	1055	1207	1532	1358	1439	1872	953	1504	778	1152	1288	1067	1025	1187	1799	1733	1523
ENSG00000090097	3139	4376	3706	7977	2378	7978	4161	2805	1726	4102	4879	5573	3564	3134	7971	3777	3788	2403	3100	2225	3146	2197	2992	8715	8891	5170
ENSG00000090104	0	0	0	0	0	0	0	0	0	0	0	0	0	0	10	10	0	0	0	0	0	0	2	46	148	40
ENSG00000090238	4889	3946	4247	3981	2498	3177	4428	3362	3091	4105	3700	3467	7146	2669	2492	1072	2869	2598	2843	4277	3731	2191	2718	2755	2279	2652
ENSG00000090263	1102	1389	1853	2816	898	2304	2411	1866	1608	1480	1214	1832	1936	1707	2793	1070	2363	1361	1823	2363	1548	1352	2052	2310	2069	2547
ENSG00000090266	1819	2802	2859	3397	1235	3332	4421	3020	2422	2170	1927	3219	2586	2644	4615	1850	3330	2396	3029	3612	3132	2549	2802	3383	3115	3005
ENSG00000090273	5596	7933	9390	9174	4796	9602	9258	6799	6526	7043	7651	8963	9470	10910	15214	6667	11893	6093	6930	8508	7782	5485	9906	14660	12813	11887
ENSG00000090316	4354	5512	5932	6142	3068	6019	6194	4650	3610	4813	5321	6382	5782	5540	8415	3609	6405	4012	4947	5302	5101	4411	5624	8473	7695	7438
ENSG00000090339	705	1096	28873	1264	2270	844	2505	2512	21290	446	2974	340	28143	48169	3147	1344	28931	2209	4901	34622	3078	3124	19598	5121	4831	47550
ENSG00000090372	6033	7307	9069	7150	4384	7702	7951	5254	6172	6951	7827	8204	10800	9672	9335	4861	8085	5126	5795	8332	7403	4413	6434	13552	11878	12757
ENSG00000090376	1230	1678	16452	2166	1319	2252	615	1143	4690	1636	2258	2038	18421	19504	1230	605	12135	448	1210	7281	566	922	11745	569	428	10738
ENSG00000090382	10	6	48	2	0	4	0	0	0	0	0	0	0	0	0	0	0	2	0	0	0	0	0	0	0	2
ENSG00000090432	2214	2746	3937	3499	1615	3093	3635	2640	2702	2757	2602	3266	4318	3757	4124	1768	3577	2384	2740	3736	3103	2205	3500	4356	3531	4588
ENSG00000090447	373	313	490	570	619	459	410	348	114	517	837	451	719	547	673	394	771	258	232	152	357	211	541	1151	1118	1006
ENSG00000090470	1408	1808	2369	2939	1498	2431	1786	1236	1115	1885	2310	2528	2973	2246	3156	1266	2254	1327	1172	1638	1556	1078	2115	4006	3328	3262
ENSG00000090487	4072	5325	8493	7466	4467	6242	6946	5322	3740	5789	5986	6867	9832	8643	8513	3720	6837	4206	4593	5075	5286	4152	6557	10678	9312	10113
ENSG00000090520	2309	3355	6015	3793	2090	4668	5980	5003	3543	3806	3426	5788	6861	7663	5514	2854	5816	4043	4832	4997	4546	4393	5966	6084	6060	7557
ENSG00000090530	260	176	22710	4875	994	1245	3305	1280	1288	585	609	339	14143	16121	5828	1885	11225	2226	1266	1734	2564	940	6507	6292	3242	7194
ENSG00000090534	37	82	32	29	6	15	16	28	6	52	24	63	50	23	0	0	3	3	9	0	4	20	2	8	2	0
ENSG00000090539	845	2925	959	348	439	799	113	497	73	975	1601	2315	1155	626	54	50	64	62	298	45	79	243	72	129	135	74
ENSG00000090554	9	6	12	22	15	9	3	13	7	11	26	19	13	7	12	4	4	8	4	8	1	3	6	9	13	16
ENSG00000090565	4283	5282	5609	5485	2938	5190	5261	3229	3597	4980	5163	6065	7207	4437	6115	2943	4848	3500	3346	4611	4828	2659	4605	7277	5666	6267
ENSG00000090581	3184	4100	3905	5221	1849	4983	4545	3696	3154	3683	3768	5065	4461	3297	4515	2226	4023	3074	3913	4095	4055	3066	3394	5409	4433	4405
ENSG00000090612	1483	2048	2911	2828	1296	1857	2528	2005	1886	1822	1832	2050	2069	2705	2525	884	2202	1572	1980	2739	1621	1417	1954	3276	2293	2982
ENSG00000090615	7279	10904	11457	11348	4625	12800	10355	8220	6646	8833	8205	12185	10437	10837	14629	6381	10920	6929	7388	9032	8663	6558	10149	12832	11542	12263
ENSG00000090621	14204	18759	14675	28575	11147	26675	23826	19440	11471	16073	18370	19658	13635	12417	28563	12577	19453	14477	17554	16007	18734	14798	15897	26268	23402	18801
ENSG00000090659	10	14	10	3	2	0	3	0	4	0	0	0	0	0	0	0	2	0	0	2	0	0	0	0	0	0
ENSG00000090661	82	146	199	64	57	18	710	473	419	65	120	128	233	83	90	28	34	387	378	455	568	329	54	78	32	52
ENSG00000090674	1274	1690	1717	1403	856	1396	1960	1456	1381	1339	1603	1867	1886	1576	2054	994	1700	1511	1784	2018	1960	1566	1330	2055	1738	2131
ENSG00000090686	4715	7206	6927	9187	4227	8184	7247	5391	3825	6369	6937	8611	6472	7987	9064	4004	7097	4579	5170	5555	5628	4143	7026	10249	8766	9006
ENSG00000090776	3784	3162	1430	3559	1724	2730	4467	4633	1382	3818	2468	3156	1644	1020	4320	1478	1848	2916	4604	1822	4162	3428	1920	4994	3576	7539
ENSG00000090857	3621	4585	5073	2791	3021	2163	4524	3544	2924	2707	4213	3173	3129	5642	3213	1441	2554	2749	3327	3839	3439	2630	3155	3976	3063	3667
ENSG00000090861	12852	16986	13641	31156	17705	30111	18776	13665	10648	18786	29219	21778	16354	17203	25491	12402	20264	12971	15054	14868	16016	11104	18733	36694	32339	26643
ENSG00000090863	26979	39001	35382	49810	20796	48255	45138	40086	27320	33980	38603	52804	38163	38762	39434	17273	32793	29170	38053	39088	35797	30691	36405	56872	48820	54281
ENSG00000090889	1391	2104	4666	1626	1309	2044	2668	1051	706	2289	1810	2233	5072	7093	3920	1724	4420	2275	1474	739	2559	843	3947	4982	3172	4979
ENSG00000090905	5345	7555	8519	10001	4702	7795	7469	6154	5103	7082	6812	8210	9120	10488	10839	4187	10184	5307	6183	8252	6347	4799	9847	15569	11629	13676
ENSG00000090924	4328	5107	3586	4283	3625	3860	8781	4337	2621	5701	5388	6377	4937	5469	6402	2855	4128	5039	4336	3510	6389	3178	4011	10127	9043	8620
ENSG00000090932	12	16	16	28	8	50	46	32	28	20	6	30	24	12	34	14	20	18	35	42	40	26	24	10	24	14
ENSG00000090971	950	1253	2151	1669	933	1480	1652	908	1043	1103	1546	1585	2682	2143	3280	1746	3374	996	993	1052	1241	848	3118	3857	3300	4421
ENSG00000090975	1046	1400	729	3626	435	2936	1983	1079	1173	1282	648	1307	877	861	2901	1142	1412	1425	1205	1809	2001	896	1130	3773	2343	1943
ENSG00000090989	3221	4292	4284	5507	2753	4759	5916	4645	3602	4208	3869	5008	4134	4271	7101	2829	5202	3690	4479	5525	4255	3471	4462	7822	6193	6054
ENSG00000091009	1080	1429	1676	2011	1006	1695	1971	1238	1160	1449	1469	1441	1698	2033	2350	940	1583	1142	1145	1661	1416	855	1389	2748	2291	2385
ENSG00000091039	12344	18320	19544	18478	8223	20010	24021	28151	11505	15203	13007	15519	26124	21446	30329	12640	29237	14841	31551	20139	16309	21297	24376	23753	19306	23884
ENSG00000091073	659	959	1559	803	335	868	727	565	1758	787	578	925	1671	1159	1310	566	1822	583	685	2422	723	512	1254	1134	1051	1302
ENSG00000091106	22	31	48	49	20	58	65	55	57	25	23	45	45	41	41	19	33	44	36	38	27	25	36	40	22	49
ENSG00000091127	1154	2002	2446	1776	1072	1759	1952	1642	1276	1667	1785	2352	1939	2211	2268	1091	1984	1143	1462	2033	1332	1169	1500	2283	2288	1822
ENSG00000091128	0	4	6	6	0	7	16	19	11	2	5	6	21	12	42	21	35	11	15	16	13	8	19	87	54	70
ENSG00000091129	299	290	3485	600	169	325	771	616	2432	402	267	327	10941	1474	355	88	1222	819	596	3478	797	421	1229	375	321	3786
ENSG00000091136	34973	41640	33773	107223	36079	81038	75249	54074	20106	52055	58198	59496	42872	35194	87457	35189	49288	56858	60057	29837	65255	46414	56398	135247	110157	91634
ENSG00000091137	36	120	40	213	16	635	436	312	76	34	353	167	62	44	396	395	154	387	434	86	396	258	84	132	185	24
ENSG00000091140	4526	7368	7702	9866	3824	9017	8324	6096	5819	5929	6215	8180	6920	8855	14078	5793	10509	5090	5474	8022	5649	4658	9730	11459	9878	10852
ENSG00000091157	1471	1850	2252	2990	1257	2410	2988	2098	1742	1430	1782	1692	1849	2683	3534	1475	2433	1914	2202	2635	2151	1656	2402	3525	2857	3373
ENSG00000091164	5214	6714	7981	9144	4255	8589	7433	5763	4370	6304	6867	8694	8403	8246	10943	4811	8910	4800	5245	5973	5700	4324	7957	12112	11618	11192
ENSG00000091262	42	64	94	170	72	119	94	28	71	74	118	85	181	104	230	92	127	56	60	94	67	44	127	189	195	216
ENSG00000091317	6720	9073	10629	12359	6177	10490	12395	8029	7768	8523	8376	9975	10212	12010	15058	6325	11436	8195	7712	9926	8884	5636	10690	17364	14506	16290
ENSG00000091409	2267	3461	668	9550	2790	8489	1748	806	546	3102	4252	4160	601	783	14560	5509	2359	1312	988	856	1171	630	2373	11448	6982	1649
ENSG00000091428	24	26	271	86	9	32	130	82	62	35	18	24	279	42	681	94	72	85	49	78	83	56	117	694	166	76
ENSG00000091436	7635	8419	12814	17091	10465	12828	10458	7054	6742	9535	11438	8835	12250	15322	22748	8230	20996	6981	6490	9624	8109	4589	18004	22999	17074	16738
ENSG00000091483	3918	5390	5489	6199	3814	6370	11918	6280	3894	4780	5470	6648	4714	5979	10257	4184	6890	7900	7186	5089	9183	5474	6110	9039	7671	7039
ENSG00000091490	1580	2295	855	6711	5330	4861	15415	9020	5886	2230	6150	2393	1778	6630	5347	1758	4412	11915	11440	10470	13780	9023	5969	7552	6874	5824
ENSG00000091513	8	6	8	16	23	6	6	14	4	18	22	14	8	1	8	2	2	2	2	6	2	2	4	22	2	15
ENSG00000091527	16477	25536	36790	23589	12887	22950	29003	21722	17861	20266	22353	29046	30118	35096	35875	15613	29947	18371	17982	26240	22113	16399	25121	39903	37637	34091
ENSG00000091536	50	67	24	104	26	32	26	28	22	35	38	50	26	36	42	21	20	32	26	31	30	12	12	51	30	18
ENSG00000091542	5817	8355	12452	8942	4193	8906	9930	11301	6651	6624	8082	9776	12875	9041	10792	4714	9282	5566	9043	8795	7868	8513	8110	8274	7858	8168
ENSG00000091592	2774	3487	3358	6494	2627	4855	6675	5257	1933	3583	4175	4281	3797	2175	6900	2859	4598	3113	4414	2491	3670	3754	4168	12640	8228	7098
ENSG00000091622	418	613	251	676	287	511	470	351	26	868	453	992	244	163	1323	436	339	219	406	26	223	311	251	553	304	146
ENSG00000091640	2753	3646	3814	6010	2172	7103	4697	4115	2334	3479	3941	4445	4340	3733	6941	2937	5153	2709	3959	2926	3588	3036	4202	6685	6198	6105
ENSG00000091651	488	727	1789	866	425	1033	823	505	426	706	582	902	1492	2071	1617	715	1508	687	616	484	798	468	1155	1596	1169	1329
ENSG00000091656	1224	2313	583	7187	1909	5232	1166	943	597	1229	3154	1881	380	1804	1189	477	633	1089	1148	880	1190	883	706	2416	1436	1664
ENSG00000091704	0	6	0	20	6	40	38	182	0	0	6	4	0	0	4	7	0	18	95	0	14	71	0	12	38	2
ENSG00000091732	910	1376	1331	1686	811	1550	1313	1193	848	1208	1250	1501	1524	1674	2062	929	1644	881	1206	1260	1124	869	1428	2265	1910	1779
ENSG00000091831	160	182	90	268	48	253	31	42	20	111	62	131	60	50	26	6	39	20	24	46	18	26	18	26	4	22
ENSG00000091844	101	147	384	310	140	244	786	307	120	139	102	84	231	302	1306	404	739	562	494	184	802	264	725	1572	999	1685
ENSG00000091879	6	8	8	6	6	5	975	974	4	1	2	8	8	5	17	2	18	884	1460	7	745	774	12	186	224	70
ENSG00000091947	832	1175	1723	1882	701	1595	1684	1028	1124	1239	1166	1431	2346	1462	2940	1257	2532	1087	1165	1516	1335	993	2228	2634	2119	2544
ENSG00000091972	20	4	0	40	78	94	1492	1985	7331	0	124	0	0	108	42	34	60	858	2126	7008	1019	1477	156	346	334	320
ENSG00000091986	156110	109588	62736	272929	182857	244291	683005	479005	151287	235886	143888	170456	60897	66250	103614	33659	83105	379684	370412	143339	449666	292286	59857	112141	52035	46755
ENSG00000092010	3493	6409	9839	7701	4043	9399	7260	5691	6468	4586	8893	8441	8910	12580	14839	8175	15689	4711	5451	8310	5768	4782	12916	11931	12837	15624
ENSG00000092020	1086	1694	2011	2065	830	2106	1725	1481	1111	1378	1520	1939	1798	1947	2542	1085	2143	1034	1128	1697	1109	926	1747	2590	2276	2590
ENSG00000092036	380	469	456	587	331	562	478	342	230	480	489	597	488	488	739	315	580	310	299	274	401	260	530	716	590	555
ENSG00000092068	1856	3149	886	3907	1467	3969	144	450	26	1688	2508	2760	1176	1384	708	348	122	122	415	54	172	338	192	448	524	208
ENSG00000092094	913	1124	1341	1771	725	1523	1518	1114	765	1181	1185	1333	989	1393	1845	703	1576	888	1022	886	1002	837	1349	2066	1735	1858
ENSG00000092096	380	480	870	697	277	551	578	341	299	503	479	634	925	403	377	123	251	364	321	361	559	237	340	681	586	1039
ENSG00000092098	805	1039	1213	1432	801	1348	1251	870	724	1015	1313	1394	1371	1653	2095	814	1323	871	835	995	1105	739	1180	2276	2066	1960
ENSG00000092108	5260	6980	7500	9911	4538	9046	9888	7545	6210	6996	6926	8663	7099	9273	13394	5249	10309	5820	7035	8900	6944	5477	9087	12186	10335	10961
ENSG00000092140	1338	2176	3134	2030	1043	1932	2193	1440	1140	1710	1569	1750	2423	3714	2838	1155	2488	1737	1583	1647	1777	1146	2432	2891	2205	2750
ENSG00000092148	10532	17542	14560	38863	12660	25494	18382	13901	10118	13210	20530	19962	13258	16597	28458	10126	17664	11985	12587	15003	13471	10912	20877	29568	22444	25009
ENSG00000092199	20992	31305	39396	35921	17489	33517	35238	27246	21907	28012	25736	36039	37858	41343	53421	23678	47246	21104	25590	30125	24283	20161	40559	52273	44920	50079
ENSG00000092200	11	14	25	13	10	14	17	13	16	15	4	6	25	24	22	4	19	6	9	15	12	14	5	20	24	15
ENSG00000092201	8967	13142	17099	15841	8777	14801	15863	12206	7927	11909	13248	16066	15460	19388	20231	8840	15648	9588	11121	10882	11390	9375	14705	23611	19480	19498
ENSG00000092203	4459	6686	7258	7834	4044	6623	8161	6090	5325	5852	6105	7522	6629	7308	9999	4365	6898	4817	5867	7701	5929	4290	5937	11025	9568	9115
ENSG00000092208	319	451	445	424	303	327	642	595	333	453	441	667	435	650	490	250	559	382	558	451	493	467	461	849	702	714
ENSG00000092295	46	195	55	81	50	112	156	617	91	52	326	218	62	197	41	85	118	122	465	131	126	522	92	90	180	112
ENSG00000092330	2798	3983	4083	5110	2200	5024	4874	4467	3042	3444	3791	4314	4395	4172	6032	2480	5105	2822	4436	4712	3666	3422	4044	5494	4738	4840
ENSG00000092345	0	0	864	6	6	0	4	0	26	0	2	0	2542	2301	8	2	448	12	0	55	0	0	223	0	0	69
ENSG00000092421	89	69	52	83	204	36	15	12	15	227	316	81	42	90	107	30	81	8	10	21	10	4	138	425	195	383
ENSG00000092439	5503	7546	8069	10055	4759	8680	7961	7112	4470	7170	6704	8285	6053	8351	9940	4090	7454	5312	6538	6915	5831	5232	7181	10985	8102	8500
ENSG00000092445	1237	2032	2151	3886	1146	3646	1773	848	733	1626	1861	2529	2300	1694	5418	2219	2647	1266	982	1137	1588	801	1994	4886	3364	1738
ENSG00000092470	1044	1605	3487	1668	882	2028	678	466	733	1154	1302	1736	2312	3754	2365	1154	1950	600	521	880	621	452	1693	2414	1888	1582
ENSG00000092529	36	39	12	20	21	25	8	2	7	21	22	29	21	17	5	1	7	8	9	15	11	6	4	32	22	14
ENSG00000092531	2338	3406	4233	3625	1902	3628	5980	4187	3477	2829	3100	3954	3729	4750	4924	1966	3827	3587	4001	4801	4070	2979	3375	5806	5254	5126
ENSG00000092607	4606	5523	2721	2	2250	0	126	112	191	6279	2807	5870	2694	1834	0	0	0	84	123	240	92	82	4	4	0	6
ENSG00000092621	16237	23162	11100	22809	16025	28055	20484	18748	7177	20745	32039	27895	17556	14000	8520	5710	8791	12534	17240	9830	16543	13478	11155	33604	35364	25552
ENSG00000092758	17	12	3	76	22	26	161	120	8	14	24	12	12	12	67	20	12	127	105	16	220	116	58	50	16	51
ENSG00000092820	5284	8751	5963	10723	7655	11136	10969	8351	6627	8067	13827	11135	7481	15734	22947	11626	14291	7242	8656	9037	9165	6383	11214	15678	13836	8223
ENSG00000092841	52229	77737	86255	64748	32820	71071	126241	67620	107933	59087	58940	75823	89253	112348	109919	53838	89148	73320	74452	151992	86532	53452	68542	100426	93587	84467
ENSG00000092847	3000	4359	4176	6385	3062	5684	5066	3701	3221	3813	4193	4829	5187	5046	6505	2609	4703	3136	3644	4785	3827	2463	5407	8889	7630	8730
ENSG00000092850	8	8	0	0	2	3	8	4	0	8	2	8	8	4	8	4	10	7	3	2	4	4	10	8	8	9
ENSG00000092853	566	1066	2544	1242	467	1559	595	359	463	771	813	1200	1462	2962	1956	896	1758	504	619	545	519	363	1829	1778	1358	1577
ENSG00000092871	486	696	973	1972	603	1598	799	729	573	730	921	1067	875	984	3018	1213	1496	572	629	830	738	451	1527	2382	1930	1703
ENSG00000092929	22	22	46	42	20	32	56	63	22	24	21	46	38	21	20	18	22	20	63	22	39	37	16	33	26	60
ENSG00000092931	1184	1753	1783	2158	986	2047	2270	1747	984	1583	1683	2225	1810	1526	2239	974	1771	1398	1635	1390	1715	1302	1766	2336	1826	2505
ENSG00000092964	15038	15232	15415	25171	19439	17372	38673	30407	17414	19266	23803	19628	12804	13648	15057	6081	11962	21271	28502	23574	26509	23177	14673	19674	18884	16144
ENSG00000092969	141	126	2038	685	219	278	7811	2524	12181	130	286	32	1841	2322	957	278	2052	3242	2619	20421	4114	2052	2330	1084	739	2398
ENSG00000092978	888	1415	1441	1347	682	1142	1369	1146	830	1148	999	1571	1268	1329	1532	767	1350	864	1002	1221	1037	760	1223	2346	1837	2033
ENSG00000093000	3929	5835	7307	8513	3583	7555	6123	4198	3052	5624	5008	7062	6962	8687	9286	3727	7247	3973	4166	4702	4624	3347	6406	10759	8335	8080
ENSG00000093009	405	779	1906	778	379	986	624	999	473	411	1059	681	1402	2501	1412	808	1667	586	1261	589	574	1053	1270	1495	1074	1049
ENSG00000093010	11168	15538	13594	11583	5280	11836	14902	10737	9129	13493	9959	18513	18327	10748	12651	6427	11839	9217	11880	12013	13148	8796	9240	15374	14601	13202
ENSG00000093072	196	312	128	6536	474	4612	1545	1166	522	199	838	427	76	272	4060	1884	1870	1160	1553	782	1404	1101	1874	118	297	56
ENSG00000093100	16	18	10	15	5	11	7	2	7	15	11	14	11	18	6	6	0	4	4	6	4	2	5	7	14	4
ENSG00000093134	0	0	58	2	0	0	0	0	24	0	0	0	142	18	0	0	16	0	0	43	0	0	50	8	10	662
ENSG00000093144	3629	5320	7651	7149	3567	6568	6682	5094	3322	4702	5562	6510	7899	6852	7986	3585	7211	4163	4808	4931	4640	3920	6743	8540	7476	8540
ENSG00000093167	7793	9831	14493	9534	5318	8994	7634	4599	4020	9510	8405	11115	11781	11226	12584	5632	8158	5022	4469	6156	5921	3787	6610	10767	9278	8007
ENSG00000093183	4645	7886	6205	7319	3374	6776	6082	4719	4337	5303	5731	7426	6204	6760	7294	3486	5578	3985	5011	6024	4723	3545	5034	7082	5938	5604
ENSG00000093217	333	517	513	485	194	495	449	359	304	418	306	527	322	427	620	286	535	303	404	543	343	278	385	613	472	430
ENSG00000094631	2643	3349	3846	2524	1347	2397	2795	2063	1856	2685	2230	3201	3949	3299	2425	1182	2454	1789	2116	2326	2267	1570	2620	3557	3063	3882
ENSG00000094804	945	1998	4314	1766	858	2188	1045	748	1263	1145	1522	2218	2925	4853	2786	1386	2376	1178	1256	1383	1141	874	2238	2459	1907	1729
ENSG00000094841	558	735	1103	1325	406	1051	1426	1031	954	713	687	780	1027	1010	1216	532	997	866	954	1398	1009	746	897	1364	1107	1516
ENSG00000094880	2570	3759	3834	3882	2216	3484	4135	3232	2815	3315	3423	4463	3763	4749	4537	2036	3674	2508	3097	4098	3200	2438	3219	5886	5058	5359
ENSG00000094914	2086	2779	3027	3800	1607	3224	3630	2584	2106	2825	2616	2955	3196	3535	3059	1257	2426	2384	2262	2860	2923	1834	2037	5146	4032	4543
ENSG00000094916	8736	12701	17686	21654	10235	17453	16073	9689	6062	12225	15068	13979	15760	24273	21933	8330	16972	11444	10186	8357	13330	7629	16208	28831	20741	24931
ENSG00000094963	20	9	0	108	16	18	1223	167	44	24	8	4	0	0	542	28	186	875	89	68	889	58	745	2583	251	172
ENSG00000094975	2737	3693	7965	5816	1976	4379	5536	4358	5539	3481	3178	4323	6318	7440	9792	3877	9370	3645	4289	8843	4096	3480	8268	9000	6600	10685
ENSG00000095002	1615	2338	3501	3578	1755	2960	2086	1462	1216	2257	2523	2713	2657	4457	4479	1731	3518	1454	1574	1869	1634	1114	2816	4766	3337	3423
ENSG00000095015	789	1360	1643	555	613	493	1735	1549	579	1005	913	1355	1481	1199	720	367	720	985	1494	792	1165	1072	772	2177	1824	1453
ENSG00000095059	1561	1652	3321	2734	1302	2520	2879	1785	2099	1814	1972	1912	3818	3274	3193	1556	3288	1651	1699	2677	2237	1355	2913	3520	2761	3538
ENSG00000095066	971	1132	1202	1407	610	1309	1259	950	603	1056	997	1375	1301	927	1360	561	964	653	935	711	910	783	968	1430	1200	1395
ENSG00000095139	21897	32350	37964	36230	17135	34258	41881	30662	27554	29213	26448	37043	32444	41289	51696	21079	41435	25600	29724	41108	30164	23016	37544	54338	44933	49618
ENSG00000095203	8	54	104	524	20	316	426	122	180	23	44	64	145	92	526	142	685	306	184	314	302	144	600	86	22	238
ENSG00000095209	523	760	1568	680	349	622	969	692	931	583	604	694	1482	1324	1062	430	1216	645	652	1693	742	522	820	1101	831	1216
ENSG00000095261	3442	5056	5833	7234	3028	6510	6129	4204	3146	4882	4902	6295	5938	5898	9505	4140	6478	3733	4258	4469	4594	3347	5691	8406	7387	6892
ENSG00000095303	8496	5610	35323	6616	10611	3813	113361	66006	47572	6821	8585	5166	24979	29140	11094	3968	5324	69975	73560	38926	88497	62378	8277	68475	46128	46206
ENSG00000095319	4883	7766	10727	8612	4160	8119	6122	4755	4586	6422	6508	7984	9997	11295	13008	5468	11077	4429	5523	6383	5477	3994	9247	13747	10865	10886
ENSG00000095321	5987	8121	7759	8477	3479	8633	8517	5851	3769	6771	6373	9408	8433	5011	10244	4686	6484	5460	5838	4675	7749	4409	5598	8865	7675	6157
ENSG00000095370	0	8	8	0	4	2	96	74	10	2	12	2	4	2	4	0	0	77	71	14	103	53	0	1	0	0
ENSG00000095380	1920	2716	3289	4054	1626	4284	5089	3340	2052	2341	3018	3445	3061	3739	11287	5106	7316	3038	3420	3183	3820	2759	5341	4274	4127	4082
ENSG00000095383	1170	1203	703	2411	3158	2000	3094	3139	1027	1632	4265	1572	831	1535	6069	2621	2269	2231	3782	1346	2808	2688	1096	1993	1243	610
ENSG00000095397	349	346	266	207	231	157	409	286	190	382	376	380	320	195	221	89	214	256	250	202	318	180	264	399	320	545
ENSG00000095464	6	4	6	12	0	11	1	0	2	6	4	10	7	5	8	0	3	0	5	1	0	3	4	8	3	5
ENSG00000095485	879	1374	1659	1187	819	1365	1424	911	864	1336	1273	2006	2337	1985	2572	1130	2158	965	1054	1190	1101	823	1685	2401	2323	2179
ENSG00000095539	131	210	221	197	135	212	294	158	157	122	254	228	233	211	319	241	172	90	94	240	149	82	242	658	776	531
ENSG00000095564	2772	3829	4718	5176	2259	4314	4867	4314	3908	4138	3093	5096	4413	5577	5288	2203	4226	3100	3516	5697	3501	2893	3878	6601	5302	6879
ENSG00000095574	1081	1501	1669	1874	765	1390	1652	1070	728	1473	1049	1369	1474	1527	1831	823	1532	969	984	1106	1088	757	1345	1994	1437	1650
ENSG00000095587	29	44	14	66	17	34	19	16	8	25	14	29	18	4	6	0	4	6	13	7	8	2	10	4	6	8
ENSG00000095596	0	2	4	1	4	4	2	2	14	2	0	2	0	0	0	4	6	4	2	22	0	0	2	0	6	10
ENSG00000095627	22	20	31	2	0	6	731	436	237	6	0	12	18	0	0	0	0	426	401	377	395	320	0	0	0	2
ENSG00000095637	174	834	184	22	234	18	1214	753	4154	57	936	360	174	2918	54	46	32	868	884	5993	1040	680	60	66	56	80
ENSG00000095713	44	35	8	6	3	0	2	2	0	28	8	28	12	2	0	0	0	2	4	0	0	2	3	0	0	0
ENSG00000095739	424	538	304	596	486	758	7535	3654	11493	556	792	574	550	504	238	102	240	4722	3297	16087	6479	3146	242	422	212	652
ENSG00000095752	746	722	39396	480	618	459	173	59	14710	950	769	755	44718	25790	944	331	1518	96	26	14894	112	48	2358	1707	1266	8474
ENSG00000095787	9868	13803	15527	14596	8309	14117	15384	12784	10181	12599	12278	16702	17207	17206	15646	7365	13105	9266	11817	15239	11505	9766	13508	19331	17698	19501
ENSG00000095794	725	1055	1571	1570	754	1239	1559	997	1083	975	1117	1307	1691	1840	2357	929	1903	972	1027	1808	1081	906	1763	1945	1689	2406
ENSG00000095906	1986	2473	2642	2786	1412	2734	3346	2106	1695	2432	2646	2860	3749	2401	4009	1812	3454	1965	2463	2252	2832	1734	2436	4725	4123	4185
ENSG00000095951	1790	2270	2435	2308	1489	1644	7114	4317	2239	2734	2124	2779	3389	4143	1964	865	1610	3130	3203	3417	4142	2740	1900	5099	3880	5312
ENSG00000095970	2	2	0	0	0	0	2	10	0	0	0	0	0	0	2	0	0	0	16	0	6	14	2	6	0	10
ENSG00000096060	1072	3093	968	1577	1189	3069	2857	3063	1995	1057	2838	2524	526	1634	5287	2622	2714	2303	3259	3086	2685	2675	2012	2501	2912	1343
ENSG00000096063	2492	3869	7889	7436	2463	6385	7147	3310	5292	3294	3675	4073	6614	9043	11207	4646	9549	4367	3609	7468	5175	2791	8075	9312	7687	9925
ENSG00000096070	4225	6292	6603	4023	2951	4218	6258	3433	4209	5082	4924	7122	7901	7055	7860	3345	7117	4224	3894	6613	5978	3066	7081	8472	7165	9011
ENSG00000096080	661	782	857	1019	560	986	1097	679	693	683	852	908	1070	913	1486	600	1002	676	818	1094	990	601	933	1447	1345	1341
ENSG00000096092	989	1345	1193	2567	1060	2198	1652	1193	1117	994	1669	1282	896	1231	2242	1070	1142	1055	1036	1542	1188	757	1069	1785	1539	1303
ENSG00000096093	1143	1294	1661	2832	954	1908	3032	2153	647	1262	1305	1438	1873	1484	2056	754	1116	1713	1661	789	1835	1364	1199	2217	1604	1524
ENSG00000096384	47075	76724	82403	90490	41428	84176	85215	63066	52715	62391	67568	81455	61010	84058	145213	66494	115616	53807	65943	79270	63375	49056	89027	135872	124400	114121
ENSG00000096401	3353	4977	7135	6098	3237	5190	6434	3877	4218	4476	4923	5806	6642	8024	7720	3271	6229	3857	3974	6260	4580	3144	6414	8954	7339	8312
ENSG00000096433	3748	6037	11124	16970	4516	22558	4880	4295	3076	3945	10670	6649	8468	11720	16009	8237	5581	3858	6379	5594	4591	4519	3607	4014	2140	1267
ENSG00000096654	503	621	928	1146	606	891	860	525	252	635	780	794	825	937	1046	405	803	498	400	348	573	396	1179	2029	1590	1682
ENSG00000096696	11960	16375	1734	6248	3511	19038	56350	86901	15061	18142	9810	23189	2033	1959	180	136	36	25247	100351	21578	30095	79956	32	844	1176	328
ENSG00000096717	1907	2644	2828	3198	1841	2776	2958	2127	1807	2435	2476	2898	2780	3228	3845	1592	2647	1770	1917	2542	1955	1556	2943	4886	3936	4551
ENSG00000096746	7157	9922	14691	12056	6020	10694	11325	6933	5959	9076	7714	9671	12953	14585	16081	6825	12676	7574	6998	7770	8397	5224	10754	15577	12602	13265
ENSG00000096872	892	1266	1755	2047	1114	1546	2501	1787	1173	1347	1445	1618	1802	2318	2262	884	1952	1475	1657	1744	1574	1222	1881	2446	1771	2795
ENSG00000096968	964	1495	1376	2440	989	2043	1685	1748	834	1339	1431	1882	1413	1130	2391	930	1299	1218	1523	958	1311	1237	1491	3238	2929	2859
ENSG00000096996	18	41	59	0	4	6	22	28	52	6	20	32	50	50	16	0	42	12	68	44	14	30	16	6	22	40
ENSG00000097007	15441	15094	41532	33333	14400	25109	23608	16656	34393	19205	22285	19702	53490	33002	24880	9690	25620	14419	16775	40124	19642	13086	26002	35315	30647	42748
ENSG00000097021	1676	2900	2521	5619	2250	6588	6253	3381	4860	2066	3828	3274	2614	4696	13048	6983	7680	4143	4409	6348	5157	3173	6012	9228	9635	7022
ENSG00000097033	11576	16360	16756	24389	9208	22181	33161	23962	18146	15599	14693	19820	15504	18103	26672	11934	22242	20131	20742	24519	23919	16613	18335	22856	20485	19190
ENSG00000097046	287	586	1205	671	580	670	546	376	180	551	796	699	1055	1956	1082	350	1158	431	429	226	408	351	962	1123	813	1193
ENSG00000097096	320	479	230	170	415	236	572	260	221	390	685	534	270	513	424	211	226	282	218	356	337	145	210	973	768	476
ENSG00000099139	633	2319	772	328	501	884	380	873	951	391	2180	2363	906	982	396	272	380	254	944	1224	320	689	870	1976	3413	4394
ENSG00000099194	8866	21693	41416	11665	8840	14144	10733	8557	26601	13569	15639	36136	37955	44400	72415	44858	46806	8030	10937	39314	8656	8586	28066	38504	73365	25037
ENSG00000099203	516	653	1261	803	370	778	752	477	481	579	549	782	1570	1005	945	438	1037	500	581	557	598	423	1023	1044	951	1379
ENSG00000099204	461	949	184	5816	1960	5388	4935	3534	1249	535	3781	1177	286	1598	4822	1524	1582	2707	2997	1696	3140	2474	1328	1970	1326	412
ENSG00000099219	797	891	974	1342	1134	1077	3299	1778	2377	1230	1728	1350	1057	1591	1376	553	971	2490	2082	3509	2664	1535	1175	2209	1862	2042
ENSG00000099246	8469	13544	12596	10646	5439	10555	12764	9520	8452	11520	9464	14906	11171	11657	12342	5644	9243	7419	8595	12154	8245	6425	7794	12313	11123	11734
ENSG00000099250	38178	63339	93194	86566	28679	78837	47595	53492	24017	55563	45342	85206	96346	74522	102279	39398	92601	35700	52844	36790	42656	39075	83661	78504	53872	54878
ENSG00000099251	24	35	15	25	12	26	12	8	31	51	25	35	47	44	101	44	97	34	28	36	34	20	44	98	104	88
ENSG00000099256	1119	1384	2061	2183	1236	1811	463	339	113	1273	1762	1699	2054	2396	2889	1268	1884	411	385	177	326	253	1837	3060	2596	3276
ENSG00000099260	140	1407	12	116	28	288	1712	1177	354	126	86	816	66	108	879	396	1486	1297	1472	330	1212	910	1202	74	184	96
ENSG00000099282	30	78	52	2	8	0	104	28	70	42	42	194	138	154	2	2	4	68	56	146	82	48	0	4	2	0
ENSG00000099284	793	931	6618	1509	944	1610	852	682	1088	998	1680	1318	6714	6051	790	426	1975	542	674	1571	604	559	1640	2982	3808	5674
ENSG00000099290	3822	5457	7910	5377	2828	5169	4928	3345	3135	4175	4928	5451	11603	7463	7632	3602	5250	3462	3594	4472	4375	2666	4661	7963	6377	8397
ENSG00000099308	846	1268	912	1520	697	1331	1274	1099	1229	1001	1239	1381	1088	984	1289	629	858	953	1306	1860	1153	1063	915	1261	1141	1296
ENSG00000099326	710	707	903	1020	446	751	1095	775	522	866	753	859	1156	782	809	371	828	560	736	683	736	570	772	1049	735	1359
ENSG00000099330	546	729	882	998	486	788	1033	988	936	779	776	1003	1343	674	1027	585	1010	589	944	999	768	805	971	1006	983	1216
ENSG00000099331	9914	12976	16153	15529	8067	14956	14290	9448	13440	10395	13139	13062	15787	17812	24335	11681	18199	9501	10487	18914	12666	8622	16070	25429	21936	18504
ENSG00000099337	1191	5655	1638	1021	1233	2074	5690	5295	2700	1538	4454	5768	1816	3173	5204	6172	2868	3785	6058	4027	4839	4969	2582	1963	3762	1304
ENSG00000099338	20	20	4	56	6	54	34	10	16	10	8	14	6	6	20	12	16	14	14	22	44	6	16	5	7	7
ENSG00000099341	8337	12227	15331	11740	6913	12554	21074	15566	18037	11290	12300	14907	17026	17628	23537	10640	19189	12943	16720	26207	16581	13609	13041	20337	18410	17845
ENSG00000099364	1365	1956	2409	2500	1252	2268	2420	1389	974	1790	2283	2197	3096	2375	3650	1672	3287	1636	1870	1602	2163	1623	3020	4763	4468	5438
ENSG00000099365	185	157	168	578	253	246	109	52	40	346	336	265	138	136	1155	331	162	34	75	48	64	64	147	850	560	246
ENSG00000099377	735	1221	1231	756	429	961	496	638	143	816	916	1411	613	339	828	463	325	236	581	134	302	448	222	664	614	167
ENSG00000099381	2816	3576	4476	4069	2388	3447	3466	2429	2042	3267	3737	3775	4884	4154	4388	1932	3634	2192	2468	2682	3083	1984	3422	6080	4979	5565
ENSG00000099385	2104	2783	2464	3283	1617	3472	2398	1894	1503	2624	2942	3374	3140	2149	4448	2038	3145	1429	1891	1920	2089	1390	2404	4530	3902	3400
ENSG00000099617	0	2	2	0	0	6	2	0	2	2	0	4	0	0	3	0	0	0	2	0	0	4	0	6	6	4
ENSG00000099622	10414	12412	11641	15545	9943	12580	13065	11841	7426	13181	15399	16681	12604	10566	17198	6654	12384	7033	8809	7549	8344	8262	11009	24103	19548	20454
ENSG00000099624	3656	4618	4834	5114	3060	5348	6233	4489	3162	4368	5493	5605	6120	4054	10621	5144	7750	3988	4946	4331	5818	4606	5514	9352	8694	7080
ENSG00000099625	473	592	771	1051	380	1018	654	497	330	450	653	521	866	436	1390	570	836	390	475	356	540	460	865	1418	1173	1350
ENSG00000099725	6	16	2	956	476	826	8	6	2	0	581	4	2	698	480	304	441	2	0	2	8	4	533	1095	973	792
ENSG00000099769	0	8	9	7	3	0	8	4	6	0	0	8	2	1	2	3	4	2	2	4	8	0	4	6	0	0
ENSG00000099783	10843	16585	20119	16508	9417	16416	16305	10477	9526	14946	14571	18162	19947	21856	26784	11905	22272	10945	12175	12706	13300	8914	18351	28719	25186	26187
ENSG00000099785	1535	1970	1105	2572	758	3014	3028	1686	2330	1501	1430	1976	1334	905	3054	1535	1366	1844	1732	3019	2444	1305	1361	2625	2407	1387
ENSG00000099795	2707	3160	3467	3445	1873	3832	4049	2661	2574	2773	3314	3325	4414	3087	5892	2774	4480	2614	3100	3484	3800	2416	3334	5272	5130	4847
ENSG00000099797	2498	3700	4558	4740	2019	4273	4066	3257	2458	2192	3356	2926	4064	4187	6700	3008	5179	2784	3613	3172	3850	2606	4942	4912	4838	5942
ENSG00000099800	2656	3535	3678	3298	1773	3350	3793	2579	1927	2986	2939	3904	4642	3037	4480	2195	3813	2310	2840	2355	3372	2413	2943	5083	4779	4449
ENSG00000099804	2558	3561	4006	3908	1972	4380	4406	2962	3177	3155	3657	4086	5227	4053	5649	2863	5026	2724	3245	4528	3890	2683	3859	5643	5329	4871
ENSG00000099810	1939	2485	3497	5033	2186	3896	3367	2417	2713	2461	3073	2817	3230	4166	6312	2205	3909	2125	2401	3285	2477	1731	3381	5403	4184	4033
ENSG00000099812	0	14	0	11	8	6	22	22	2	6	8	40	4	0	8	0	0	38	31	0	36	26	0	3	4	1
ENSG00000099814	5575	8565	6779	7035	3240	8441	7248	4864	4318	5946	5990	9102	6508	6038	10539	4919	7010	4513	5437	5944	5898	4533	5205	10824	10080	8064
ENSG00000099817	7661	10843	11130	13559	6596	14504	11996	9711	7738	9476	12603	12652	13686	10905	20020	9609	15586	7869	10822	10437	11226	7962	11107	19720	18021	15083
ENSG00000099821	1653	2107	2294	2865	1577	2782	2833	1915	1790	2157	2556	2455	2836	2474	4655	2031	3602	1978	2266	2348	2607	1735	2548	4578	4108	3308
ENSG00000099822	332	565	169	523	323	422	1522	958	765	617	543	947	557	190	719	264	248	791	910	800	1239	858	254	794	582	245
ENSG00000099834	6	6	8	8	3	13	16	1	7	2	6	4	7	2	2	0	0	6	7	4	2	0	2	17	10	0
ENSG00000099840	40	72	32	102	18	100	90	70	36	58	36	94	72	26	94	20	28	30	52	35	31	38	22	50	76	71
ENSG00000099849	122	314	158	184	150	216	510	345	276	140	377	298	230	386	262	132	178	268	300	404	352	212	176	304	286	157
ENSG00000099860	7386	8304	2362	1746	1343	1786	6734	4608	5620	7457	2248	9085	3544	1496	1984	1080	978	3526	2882	5491	4416	2814	824	3310	3469	996
ENSG00000099864	1818	2838	347	2226	2904	1819	14045	13042	3322	1529	6046	3207	400	103	294	84	68	7025	11039	1980	9838	9546	78	840	528	198
ENSG00000099866	28	34	26	68	20	46	34	24	9	46	32	54	38	23	38	8	44	18	24	18	26	28	22	42	30	62
ENSG00000099869	16	14	10	0	61	4	0	8	0	0	88	0	39	306	0	4	47	0	7	10	0	2	6	24	30	21
ENSG00000099875	9937	10227	5404	9987	5546	9995	11635	11813	5389	9909	11071	11868	7692	5659	10150	5192	7944	7900	13918	8637	10749	11462	6272	9317	9015	8245
ENSG00000099889	236	320	203	799	149	621	1331	540	357	358	255	514	301	219	1016	422	497	793	542	464	1219	511	569	1310	986	1038
ENSG00000099899	1550	1870	1943	2186	1106	2010	2103	1561	1182	1719	1793	2005	1971	1514	2883	1342	2026	1347	1958	1549	1924	1537	1514	2494	2322	2342
ENSG00000099901	4151	6301	9432	6564	3520	7434	6421	4844	3679	5283	5561	6897	8830	9589	12792	6141	12059	4169	5388	4580	5216	4112	8488	11412	10223	10051
ENSG00000099904	4847	6584	5494	7109	2775	7461	6072	5271	3211	4426	5164	5934	4408	4147	8175	3950	5397	3912	5662	4306	5311	4361	4258	8043	7758	6677
ENSG00000099910	1426	2005	1974	2103	978	2105	1723	1261	1182	1877	1726	2225	2042	1721	2139	1070	1667	1082	1195	1403	1469	1039	1568	2651	2168	2603
ENSG00000099917	7019	9585	9214	9069	5113	9548	9479	6681	6527	8454	9095	10377	9292	9169	13832	7052	10338	6070	7529	8706	7760	5597	7714	13660	12987	10057
ENSG00000099937	4	5	6	12	6	10	70	6	430	0	2	0	10	23	2	0	14	54	18	931	80	4	6	12	2	10
ENSG00000099940	2967	4085	4112	4761	2564	4304	4550	3270	3028	3914	3929	5055	4638	4528	6031	2570	3781	2753	3329	4537	3468	2390	3513	6397	5138	4954
ENSG00000099942	4870	6346	10704	8128	4374	7053	7392	5662	7752	6165	6564	7208	11085	10019	9931	3896	8719	4684	5285	10814	5798	4239	7166	11570	9187	10471
ENSG00000099949	5242	6771	7842	7594	2832	7458	6522	4439	3980	5180	4880	6426	7814	6176	9740	4411	6582	4324	4991	5461	5501	3838	5938	8090	7597	7370
ENSG00000099953	621	1453	54	153	913	134	841	356	69	347	2015	883	87	62	394	247	64	513	434	115	695	388	116	3623	4567	447
ENSG00000099954	0	0	0	0	0	0	228	174	110	0	0	0	0	0	6	6	3	206	158	177	188	106	32	0	0	2
ENSG00000099956	4013	5915	5136	5210	3470	5119	5624	4294	2793	5433	5949	6453	6301	5375	6900	3503	5969	3691	4542	3858	4985	3361	5121	10585	10726	8991
ENSG00000099957	329	548	711	238	52	244	223	301	47	104	48	209	224	165	462	184	372	119	187	52	156	148	304	132	130	195
ENSG00000099958	22	32	49	32	8	16	104	40	28	16	32	18	78	50	34	40	22	70	52	8	90	42	22	69	57	24
ENSG00000099960	43	62	6	13	8	42	4	50	6	17	20	29	0	110	6	16	4	2	24	2	2	18	1	0	2	0
ENSG00000099968	4491	6043	5494	8022	3297	7555	7810	6256	4105	5551	6530	7054	5643	5492	12239	5729	8029	5029	6397	5484	6231	5054	7162	11128	10332	9700
ENSG00000099974	27	28	64	78	35	46	79	44	65	54	62	57	54	52	81	42	48	23	51	83	58	38	40	60	54	41
ENSG00000099977	122	121	253	207	90	219	277	215	186	155	129	218	277	131	304	130	217	193	277	179	190	188	175	272	226	219
ENSG00000099984	3	0	5	10	22	8	26	28	17	9	12	2	3	18	33	18	20	31	19	6	10	29	7	0	1	8
ENSG00000099991	5079	6287	6720	9485	3911	7637	7179	5546	4289	5787	5937	6476	6676	5380	9380	4038	5154	4633	5656	5274	6311	4354	4754	11302	9366	6781
ENSG00000099992	824	1325	1717	885	412	853	1095	898	1085	933	809	1267	1561	1178	1221	582	1276	579	1011	1671	919	695	953	1328	1146	1990
ENSG00000099994	229	282	26	1010	146	280	31506	28279	3141	198	160	158	22	48	1102	490	62	17266	40257	2524	21214	27610	70	530	258	72
ENSG00000099995	7236	10654	11983	11688	5862	10329	10156	7155	7679	8843	9535	10323	11968	13322	14088	6111	11180	6674	7461	11184	8642	5688	9962	17324	14365	16010
ENSG00000099998	84	38	112	1886	918	364	9249	4598	4419	340	642	60	356	1590	899	468	981	9185	7786	4386	11581	5071	1111	408	224	461
ENSG00000099999	902	1124	1701	1678	544	1384	2288	1387	2060	870	884	1170	1632	946	1963	737	1660	1344	1647	2469	1654	1282	1509	2252	1753	2914
ENSG00000100003	469	580	1146	1314	765	798	1751	963	2114	765	844	899	1129	782	1709	752	1461	959	1000	2520	1282	843	1039	1824	1221	1179
ENSG00000100014	3262	3922	3726	5619	2332	4845	6121	3608	3350	3834	3546	4261	4163	4937	6620	2749	4728	3936	4185	4133	5047	3621	5452	5934	4608	5204
ENSG00000100023	2616	3348	2870	4290	2043	4255	4445	2884	2047	3046	3447	3583	3205	3336	5472	2487	4134	2696	2917	2787	3631	2318	3351	6363	5407	4903
ENSG00000100024	2	2	22	0	10	0	38	16	21	0	2	1	44	109	2	2	12	16	4	11	17	6	8	0	2	0
ENSG00000100027	48	38	110	85	58	59	144	62	200	62	82	39	116	71	76	30	61	69	72	191	91	56	100	363	374	508
ENSG00000100028	3114	4690	7350	5377	2831	5389	5991	4521	3850	4359	4408	5982	7244	7756	7933	3590	6933	3695	4262	5570	4352	3667	6010	7966	6996	7302
[truncated: 22,680 more rows]

## Sheet: RLD
PrimaryID	P3192_14_DW003_B_dFb_ctrl	P3192_15_DW003_B_dFb_cIL4	P3192_16_DW003_B_dFb_cTNF	P3192_19_DW003_B_NHLFb_ctrl	P3192_1_DW003_A_dFb_ctrl	P3192_20_DW003_B_NHLFb_cIL4	P3192_24_DW003_B_cFb_ctrl	P3192_25_DW003_B_cFb_cIL4	P3192_26_DW003_B_cFb_cTNF	P3192_29_DW003_C_dFb_ctrl	P3192_2_DW003_A_dFb_cIL4	P3192_30_DW003_C_dFb_cIL4	P3192_31_DW003_C_dFb_cTNF	P3192_3_DW003_A_dFb_cTNF	P3192_44_DW003_C1_NHLFb_ctrl	P3192_45_DW003_C1_NHLFb_cIL4	P3192_46_DW003_C1_NHLFb_cTNF	P3192_49_DW003_R_cFb_ctrl	P3192_50_DW003_R_cFb_cIL4	P3192_51_DW003_R_cFb_cTNF	P3192_52_DW003_R_cFb_ctrl	P3192_53_DW003_R_cFb_cIL4	P3192_55_DW003_R_NHLFb_cTNF_1	P3192_6_DW003_A_NHLFb_ctrl	P3192_7_DW003_A_NHLFb_cIL4	P3192_8_DW003_A_NHLFb_cTNF
ENSG00000000003	11.2061	11.035	11.4865	11.5218	11.1052	11.1419	11.4289	11.3183	11.3567	11.3245	10.8027	11.0687	11.3845	10.7535	11.0031	10.7272	11.1496	11.3344	11.19	11.2822	11.2863	11.1577	11.8352	11.5603	11.4734	11.8603
ENSG00000000419	11.6002	11.6689	11.8735	11.4612	11.6904	11.6914	11.745	11.8814	11.9199	11.5377	11.7146	11.9231	11.87	11.9552	11.7575	11.764	11.81	11.5692	11.7013	11.7597	11.4953	11.9549	11.6283	11.4414	11.5733	11.4844
ENSG00000000457	9.30824	9.52083	9.65532	9.70204	9.66695	9.57651	9.3651	9.56814	10.1594	9.44684	9.65669	9.51373	9.46006	9.50567	9.35283	9.41802	9.22988	9.44262	9.55901	10.0332	9.3102	9.6829	9.53872	9.69059	9.53464	9.65909
ENSG00000000460	8.85045	9.05162	9.82251	8.88615	9.20821	9.19158	8.57619	8.18491	8.41168	9.07112	9.03853	9.07461	9.59354	10.1976	9.18653	9.32036	9.70367	9.15245	8.76401	8.5678	8.79248	8.38662	9.59909	9.29576	9.02267	9.21897
ENSG00000000938	4.89941	5.06257	5.30088	4.4647	5.31068	3.56649	3.56649	3.56649	4.25609	4.76425	6.33783	4.77145	4.50421	5.21835	3.56649	3.56649	3.56649	4.24486	4.46215	3.56649	4.90754	3.56649	3.56649	4.02907	4.07237	4.05729
ENSG00000000971	11.752	11.5552	14.0611	14.7897	13.5304	14.5633	12.4632	14.1321	13.2585	11.8467	13.4207	11.7687	13.6752	14.245	14.384	14.4168	14.835	12.5831	14.0536	13.09	12.4285	13.9992	15.3288	14.2839	14.2783	14.7506
ENSG00000001036	12.6082	12.8636	12.7798	13.0318	12.7518	13.3104	12.9977	12.9175	13.1029	12.8331	13.017	13.3284	12.7518	13.1277	13.3087	13.3134	13.3947	13.1593	13.1814	13.2858	13.1562	13.0659	13.0956	13.1863	13.1749	13.2678
ENSG00000001084	10.4767	10.2876	10.3287	12.7804	11.032	12.5269	10.7706	11.0823	10.9877	10.6217	11.2628	10.6213	10.6841	10.9537	12.7414	12.2656	12.2139	10.7719	11.1987	11.2338	10.6765	11.0086	11.9569	12.82	13.5265	12.9114
ENSG00000001167	11.0941	11.0992	11.5541	11.285	11.1275	11.0567	10.88	11.0342	11.1568	11.2159	10.9667	11.0833	11.5227	11.3795	11.4808	11.3704	11.6135	11.0968	11.055	11.2973	10.9414	11.1827	11.7279	11.9234	11.8298	12.197
ENSG00000001460	9.7762	9.94585	9.3055	10.402	9.51794	10.2177	9.35424	9.27103	8.81695	9.88318	9.74626	9.86079	9.11354	9.59394	10.7364	10.6024	10.0364	9.25054	9.66337	9.15784	9.44152	9.26509	9.88132	9.70765	9.63821	9.01201
ENSG00000001461	12.5765	12.4569	12.5335	13.5593	12.7797	13.16	13.1674	13.0004	12.4837	12.5702	13.0356	12.5012	12.1903	12.056	14.0148	13.6519	13.0815	13.1233	13.154	12.4339	13.0022	12.9865	13.0747	13.2656	12.8499	12.3984
ENSG00000001497	11.104	11.1812	11.3361	11.118	11.2081	10.9604	11.1538	10.9641	11.2883	11.2322	11.0144	11.0366	11.1896	11.5025	11.406	11.3295	11.5857	11.0941	11.0243	11.188	11.3028	10.9656	11.2705	11.4366	11.4576	11.3585
ENSG00000001561	10.8958	11.0053	10.1532	9.94124	6.74172	10.5063	8.86601	9.47727	10.3605	9.18001	6.70067	9.07929	7.98275	6.87868	9.50858	9.65747	9.62462	8.81893	9.37656	10.5257	8.82084	9.02861	9.73084	6.31599	6.13467	6.34878
ENSG00000001617	9.60326	11.2505	9.76697	12.8001	10.8327	13.2326	11.1621	11.6671	10.9409	10.116	11.926	11.4693	10.3011	10.5328	13.6052	13.1763	13.6976	11.6159	11.8639	10.8861	11.7587	11.8727	13.9339	11.748	11.6111	12.3329
ENSG00000001626	4.25048	4.95972	4.11813	5.49456	5.31068	5.16465	4.31879	4.44399	3.56649	4.42524	5.89701	5.29996	3.56649	4.64401	5.30818	4.98188	4.63778	4.51741	4.65514	3.56649	3.56649	3.56649	5.92762	6.65716	6.071	6.86582
ENSG00000001629	13.2095	13.3625	13.0182	13.2683	13.1003	13.3539	13.2249	13.3284	13.2038	13.1732	13.1776	13.3204	12.9371	13.0802	12.9191	12.9647	13.0626	13.2024	13.3855	13.3345	13.1255	13.2937	13.1561	12.9018	12.9684	12.9416
ENSG00000001630	8.94487	9.00208	8.65756	8.01071	8.18868	8.49639	8.46275	8.63837	8.99141	8.72165	8.85412	9.10476	9.14251	8.73367	8.96401	9.40165	8.79142	8.68962	8.88772	8.83532	8.71903	8.98303	8.29485	8.20917	8.84235	8.38703
ENSG00000001631	11.5605	11.6444	11.462	11.6999	11.6588	11.6587	11.1806	11.4312	11.1215	11.6227	11.5651	11.8415	11.3812	11.5974	11.2928	11.319	11.2668	11.3404	11.2686	11.3431	11.2013	11.2498	11.2564	11.5186	11.3348	11.386
ENSG00000002016	9.1621	9.01601	9.00907	9.62179	9.13071	9.47867	8.69289	8.76752	8.85185	9.33778	9.28327	9.24674	9.04437	9.08596	8.98136	9.05317	9.05999	8.69892	8.64151	8.46084	8.77083	8.68991	9.17276	9.17826	8.92335	9.26517
ENSG00000002079	4.25048	3.56649	4.6508	4.38858	4.31432	4.34934	4.10143	3.56649	4.25609	4.00059	4.73932	3.56649	5.21728	5.14125	5.07113	4.29514	4.86465	5.16109	4.01968	5.29176	4.18334	4.43525	4.82669	4.67684	4.27834	5.5088
ENSG00000002330	10.7014	10.5046	10.394	10.3143	10.0896	10.4585	10.3666	10.2556	10.234	10.2892	10.4358	10.3923	10.85	9.9399	10.1751	10.3477	10.212	10.4266	10.4588	9.91521	10.5886	10.3527	10.0805	10.0596	10.2863	10.3242
ENSG00000002549	11.9857	12.1598	12.2585	12.4216	12.2776	12.5454	12.5847	12.4948	12.4972	12.1042	12.3603	12.1907	12.2646	13.064	13.2295	13.3118	13.3779	12.75	12.5413	12.4363	12.6458	12.4864	13.2621	12.5301	12.5358	12.6999
ENSG00000002587	4.25048	5.06257	3.56649	5.152	3.56649	7.53602	5.10636	8.73343	3.56649	3.56649	8.26946	5.14984	3.56649	4.11456	3.56649	5.50114	3.56649	5.03338	9.6208	3.56649	5.13291	9.70348	3.56649	3.56649	6.10321	3.56649
ENSG00000002745	5.04478	7.6512	9.4945	8.77593	7.96214	9.32828	4.31879	4.63337	8.57207	5.6785	7.98687	6.18082	8.98407	10.1032	10.2155	10.3748	9.55582	4.51741	4.65514	9.69713	3.56649	4.27933	8.81055	10.1069	10.1159	10.2743
ENSG00000002746	9.73544	9.40916	8.94119	8.58407	8.90427	7.84818	3.56649	3.56649	4.73971	8.6993	9.04137	8.64018	8.55059	8.59839	9.04329	8.61551	7.99317	4.24486	3.56649	3.56649	3.56649	3.56649	8.2175	9.29435	9.18839	9.15557
ENSG00000002822	11.1581	11.1499	10.803	10.9251	11.2101	11.1351	10.6633	10.8254	10.7484	11.0158	11.2929	11.0257	10.9295	10.9855	11.1801	11.2944	11.1458	10.8024	10.8766	10.6143	11.0546	10.9528	10.9861	11.1616	11.2357	10.9963
ENSG00000002834	15.6065	15.7455	15.3757	15.4478	15.7585	15.7567	16.2815	16.0023	16.1438	15.5891	15.9764	15.6844	15.5263	15.8048	15.8079	15.8667	15.5995	16.3344	16.1138	16.3533	16.4278	16.0943	15.3257	15.6972	15.8444	15.247
ENSG00000002919	10.5865	10.8421	10.661	10.4879	10.4784	10.6993	11.0611	11.0067	11.9654	10.5558	10.6271	10.7669	10.7163	11.3468	10.7756	10.9961	10.6282	11.0201	11.1321	11.9728	10.9341	10.826	10.5328	10.4882	10.6842	10.3451
ENSG00000002933	6.327	6.8324	10.5683	4.91155	5.01707	4.89201	3.56649	3.56649	3.56649	5.12064	5.18496	6.19859	10.1236	8.37948	3.56649	3.56649	4.63778	3.56649	3.56649	3.56649	3.56649	3.56649	4.93894	7.23385	6.9205	7.15444
ENSG00000003056	11.8853	11.97	12.5623	11.8224	12.0567	11.8944	12.4185	12.3872	12.7262	12.0673	11.9298	12.0722	12.5234	12.7041	12.4738	12.5154	12.7426	12.6086	12.4786	12.7789	12.5448	12.4273	12.74	12.1946	12.0876	12.4936
ENSG00000003096	5.8903	6.09563	5.22818	10.7002	7.97154	9.90041	7.95911	6.95721	6.21374	5.8012	7.99861	5.40136	5.4224	6.01769	12.1573	11.5106	9.01061	7.98067	7.13511	6.24833	7.3732	6.7548	9.75837	10.7091	10.5971	10.2775
ENSG00000003137	10.4809	10.1554	9.12692	8.58407	10.2697	6.54989	7.15133	6.90324	4.25609	10.1725	8.98358	9.76675	8.84454	6.45704	4.24701	4.80374	8.00765	7.42871	7.09808	4.72271	7.57887	7.07485	6.68958	4.67684	4.67593	5.41097
ENSG00000003147	4.89941	4.95972	5.19008	4.99766	5.01707	4.59307	4.10143	3.56649	3.56649	4.76425	4.4069	4.65018	3.56649	4.70625	4.24701	4.29514	4.86465	3.56649	4.20482	4.15609	4.61954	3.56649	5.13352	3.56649	4.07237	4.74175
ENSG00000003249	6.85914	6.75389	6.25183	10.1802	7.83389	10.0743	8.29482	6.98345	8.5825	6.13613	8.04462	7.07395	6.16695	7.2283	10.5762	10.8274	9.20292	8.33725	7.33909	8.06582	8.36168	7.02629	9.31482	9.73391	10.0342	8.93448
ENSG00000003393	11.8028	11.8206	11.7015	11.5566	11.9253	11.6769	12.0484	12.0707	11.8381	11.9298	11.8173	11.848	11.6292	12.1151	12.1077	12.0362	11.7615	12.002	11.99	11.9594	11.9732	12.1152	11.9478	12.0198	11.9536	11.8948
ENSG00000003400	9.34484	9.29498	9.3585	8.3557	7.85438	8.62617	8.9308	8.91336	9.13997	9.11116	7.75735	8.92141	9.09085	8.45265	8.65096	8.65475	9.22164	9.01406	9.01157	9.02517	8.92247	9.04484	9.21078	7.62968	7.6409	8.63601
ENSG00000003402	12.7969	12.7208	14.1952	12.2454	12.7797	12.1185	12.8632	12.7544	14.0907	12.6731	12.7106	12.629	14.4411	14.0418	12.2872	12.1971	13.1839	12.7249	12.6745	13.8933	12.8187	12.6276	13.1348	12.4233	12.1247	13.065
ENSG00000003436	11.4792	11.1688	11.9731	11.9286	12.4678	11.7688	14.5571	15.4232	15.2706	11.2993	12.464	11.1834	11.3529	11.6273	12.8395	12.7578	13.312	14.5077	15.382	15.3355	14.4599	15.207	13.6717	13.2147	12.5981	14.215
ENSG00000003509	10.0425	9.95455	9.76842	10.122	9.97064	10.1826	9.93294	9.93753	10.0416	10.0513	9.79913	10.0359	9.81177	9.86824	10.0101	10.0841	10.0643	9.86834	9.75677	9.80948	9.74127	9.74874	9.99461	9.67332	9.90285	9.77876
ENSG00000003756	12.3202	12.3277	11.9202	12.265	12.2276	12.0499	11.7735	11.9003	11.6989	12.304	12.1662	12.2629	11.7955	11.9461	11.8585	11.8149	11.7952	11.8648	11.7808	11.7651	11.8462	11.8005	11.9986	12.0775	11.9942	12.0157
ENSG00000003987	6.95783	6.75389	7.10346	6.70814	6.90909	6.75749	7.46042	6.87546	8.41752	7.00581	6.5951	6.69731	6.70637	6.95177	6.55511	7.09681	6.88562	7.10224	6.82292	8.4526	7.17766	6.7347	6.84441	6.9888	6.84788	7.32707
ENSG00000003989	3.56649	4.84598	7.13099	4.99766	4.61287	5.16465	11.7725	10.9779	17.6282	4.17813	4.16489	4.1178	6.87698	7.67741	7.41417	8.04406	10.8589	12.1491	11.0733	17.579	12.1808	10.7951	12.0562	10.7849	9.97636	15.3249
ENSG00000004059	12.759	12.4942	12.1184	12.4175	12.4629	12.4873	12.3322	12.2942	11.9429	12.689	12.6495	12.7113	12.4027	11.8604	12.2511	12.382	11.955	12.3052	12.239	11.8527	12.412	12.2946	11.924	12.3299	12.4808	12.0576
ENSG00000004139	9.21248	9.09689	8.83987	9.43668	9.26659	8.84681	9.73374	10.0433	9.88623	9.06531	8.8797	8.88444	8.98654	9.25082	8.5944	8.53368	8.70829	9.42032	10.0858	9.71963	9.73942	10.0987	9.08078	9.24845	9.40907	9.41024
ENSG00000004142	13.0849	13.0868	12.9088	13.1558	12.9726	13.292	13.185	13.153	12.9864	13.0706	13.0222	13.0826	13.0359	12.9956	13.5287	13.5505	13.3436	13.1779	13.2136	13.0859	13.294	13.15	13.2121	13.2415	13.3012	13.0874
ENSG00000004399	14.2803	14.2003	13.1102	12.9089	14.0214	13.1075	15.3351	15.1173	14.6613	14.0872	14.2551	14.3625	13.3006	13.067	13.5706	13.9166	13.3397	15.3366	15.4165	14.538	15.5181	15.3824	13.263	12.6026	12.7753	12.1816
ENSG00000004455	12.5568	12.6541	13.4107	12.6351	12.5867	12.674	13.1846	13.3614	14.2791	12.7915	12.6378	12.8262	13.4036	12.9904	12.938	12.909	13.0653	13.0417	13.2991	14.1595	13.0921	13.2382	12.8491	12.6858	12.7837	12.5959
ENSG00000004468	3.56649	3.56649	5.22818	4.38858	4.31432	4.51966	4.31879	3.56649	6.3196	4.42524	3.56649	3.56649	6.01625	5.9355	3.56649	3.56649	4.7578	5.16109	4.20482	6.7367	4.96838	3.56649	5.37492	4.02907	4.27834	6.34878
ENSG00000004478	11.5104	11.744	12.8227	11.6068	11.1369	11.6063	12.2519	11.9916	13.1356	11.464	11.0158	11.5097	12.6317	12.2383	12.0211	11.9717	12.4923	12.1635	12.162	13.3491	12.3373	12.1895	12.5483	11.6446	11.6486	12.0078
ENSG00000004487	12.8037	12.8636	13.0215	12.67	12.8441	12.7893	12.6705	12.5846	12.7344	12.9433	12.8551	13.068	13.0054	12.9962	12.8296	12.8655	13.0782	12.655	12.5799	12.6818	12.7369	12.6503	13.2072	13.2734	13.3633	13.6033
ENSG00000004534	12.028	12.21	12.1303	12.3816	11.9216	12.3589	12.0556	12.1874	11.8783	12.2709	12.0159	12.2783	12.0225	12.1589	12.1479	12.0888	12.0759	11.8203	11.9026	11.8338	11.7787	11.9852	12.2916	12.2142	12.1975	12.2207
ENSG00000004660	9.94059	9.45896	9.42443	10.8218	10.2095	10.4129	9.03874	9.6516	8.82136	10.3152	10.3618	9.78834	9.67358	9.33444	8.80192	8.63246	8.82173	8.84009	9.61864	8.80326	8.929	9.34586	8.54621	8.62104	8.09856	7.58393
ENSG00000004700	12.0549	12.2626	12.0769	12.7136	12.4432	12.6786	12.5889	12.4922	12.231	12.3178	12.0398	12.3246	11.9522	12.6229	12.9238	12.7429	12.8116	12.6243	12.5055	12.3259	12.446	12.4388	12.8643	12.5309	12.3178	12.3726
ENSG00000004766	10.903	10.8791	10.5061	11.0764	10.8746	10.9223	10.9204	10.7945	11.1852	10.833	10.8847	10.479	10.2862	10.8268	10.9473	10.7364	10.8164	10.8615	10.8052	11.2463	10.8106	10.734	10.9044	10.874	10.7875	10.6946
ENSG00000004776	12.0791	12.4267	9.10181	14.7741	12.1335	15.0618	14.4599	13.9298	10.5883	11.2655	12.6929	11.9581	8.30441	9.30315	14.1981	14.1807	12.3212	14.586	14.0286	10.4799	14.842	14.0541	11.9144	12.2209	11.9991	10.318
ENSG00000004777	9.54155	9.42177	9.43908	9.15988	8.98995	9.53539	8.84029	8.31364	8.06986	9.46019	9.01853	9.45012	9.32467	9.32083	9.14777	9.02351	8.91416	8.76682	8.55817	7.72542	8.56406	8.04288	8.57567	9.33198	9.09438	9.05585
ENSG00000004779	11.0394	11.1232	11.2695	11.3637	11.1941	11.4597	11.4579	11.5496	11.5463	11.0188	11.0916	11.0438	11.2461	11.4188	12.0816	12.1167	12.0353	11.4198	11.5959	11.5832	11.2697	11.5055	11.8141	11.4946	11.5968	11.4806
ENSG00000004799	8.10601	7.60757	5.22818	7.62694	6.39008	7.01077	7.52665	7.2	8.19758	6.6454	6.68606	6.73383	6.01625	3.56649	6.43496	5.94353	5.53316	8.68962	6.95339	7.45434	8.40918	6.7548	6.84441	7.36937	6.33672	8.02945
ENSG00000004838	6.27623	6.45508	6.26873	7.17441	6.17406	6.35508	5.82373	5.71885	5.18548	6.20292	6.49782	6.47019	6.149	5.91414	6.34055	6.46722	6.66975	5.69099	5.50312	4.85119	5.78763	5.23571	7.25522	6.1076	5.65362	6.45709
ENSG00000004864	10.2846	10.556	10.914	9.74121	10.2351	9.96506	10.0939	10.424	10.8799	10.3903	10.304	10.4763	10.7594	11.3772	10.4641	10.588	11.2808	10.1414	10.472	11.1109	10.2859	10.6154	11.1189	10.6375	10.7953	11.193
ENSG00000004866	10.4193	10.6075	10.8687	11.156	10.9465	11.0585	11.5875	11.0906	10.9857	10.7558	11.1571	10.9195	10.7486	11.0201	10.8974	10.6209	10.6313	11.5333	11.0112	11.0751	11.4675	11.0861	10.7403	10.7286	10.9007	11.1177
ENSG00000004897	13.2056	13.322	13.5519	13.452	13.3456	13.5562	13.6083	13.5758	13.6534	13.2672	13.2759	13.2817	13.3421	13.8892	13.6823	13.6612	13.589	13.6094	13.5126	13.6962	13.5066	13.4963	13.6477	13.5598	13.4624	13.5452
ENSG00000004961	11.211	11.2286	11.6524	11.3856	11.3525	11.5246	11.8652	11.8741	12.0168	11.0892	11.4493	11.363	11.4492	11.5986	11.499	11.5189	11.5647	11.8403	11.8919	12.0344	11.8397	11.9709	11.3825	11.2498	11.3904	11.4959
ENSG00000004975	11.7896	11.6763	11.4865	11.7468	11.7959	11.7769	11.3187	11.2274	11.0917	11.6414	11.8285	11.688	11.806	11.3664	11.5561	11.7218	11.4299	11.4497	11.3902	11.1432	11.6768	11.451	11.554	11.9548	12.0857	12.0541
ENSG00000005001	3.56649	3.56649	3.56649	3.56649	4.61287	4.1234	3.56649	4.44399	4.25609	3.56649	3.56649	3.56649	3.56649	3.56649	5.96338	6.80684	4.11128	3.56649	4.34519	3.56649	4.18334	4.27933	4.37834	4.48027	5.16921	3.56649
ENSG00000005007	13.6353	13.4049	13.1102	13.3329	13.4803	13.3564	13.0371	12.6964	13.1431	13.3595	13.47	13.2083	13.2699	13.1456	13.0999	13.136	12.9125	13.2257	13.0042	13.2071	13.3519	13.1587	13.1374	13.2536	13.177	13.0543
ENSG00000005020	11.7199	11.8146	11.7319	12.6891	10.2999	12.6397	8.39367	9.05502	8.05494	11.6292	10.088	11.4567	11.3059	9.6259	12.2974	12.2145	11.7872	8.62278	8.69588	8.13966	8.53439	8.61579	11.9086	11.6788	11.6496	11.4534
ENSG00000005022	13.158	13.1637	13.5558	13.0589	13.2772	13.1918	13.2768	13.082	12.992	13.3063	13.1721	13.1496	13.6503	13.5995	13.7204	13.8451	13.7968	13.3634	13.0662	12.9271	13.401	13.1297	13.6233	13.7366	13.6662	13.4712
ENSG00000005059	11.0477	11.4214	9.18677	11.1093	10.983	11.5942	10.8056	10.8486	11.2537	10.8941	11.1126	11.2714	9.48115	10.0238	10.2325	10.6096	10.0815	10.9282	11.012	11.1128	10.8027	10.71	9.85456	10.2979	10.0889	9.2373
ENSG00000005073	9.53365	9.5895	8.78928	4.99766	11.7899	4.78316	4.10143	3.56649	4.73971	8.6993	12.3217	9.28371	8.62831	11.125	3.56649	3.56649	4.49938	3.56649	3.56649	4.57421	3.56649	4.27933	3.56649	3.56649	3.56649	3.56649
ENSG00000005075	11.2364	11.2014	11.2002	11.0869	11.1709	11.2654	11.0979	11.0342	11.2323	11.0241	11.2573	11.1454	11.4953	11.0564	11.1152	11.273	11.1636	11.0621	11.2443	11.2302	11.4692	11.1744	11.0011	11.0714	11.2211	11.0941
ENSG00000005100	10.995	11.1148	11.1053	11.0324	11.2317	10.9552	11.2369	11.324	10.9739	11.0293	11.1327	10.9695	11.0402	11.4517	11.3728	11.3628	11.2743	11.3051	11.3471	10.9431	11.2346	11.448	11.2462	11.3408	11.3364	11.2146
ENSG00000005102	6.57717	5.88541	9.00907	4.4647	5.17315	6.00931	5.8016	4.44399	7.3777	7.40812	6.90328	7.03564	9.83379	6.238	4.72479	6.54205	6.11986	5.80393	5.28357	7.59629	6.75704	5.56351	6.60527	5.65515	6.415	5.68433
ENSG00000005108	5.92423	5.24384	4.58361	6.84491	5.43412	6.08974	5.02525	4.63337	4.05641	6.2666	5.60665	5.06681	4.33651	4.11456	8.42138	7.97479	6.60697	5.72973	5.28357	4.28615	5.55778	5.23571	7.26434	8.65004	8.37323	8.11855
ENSG00000005156	10.8927	10.9997	10.9296	10.64	10.8211	10.6326	10.7031	10.4627	10.5262	11.033	10.5821	11.074	10.7536	11.0165	11.1531	11.1113	11.0402	10.773	10.6895	10.6757	10.7658	10.4503	10.9052	11.2092	11.2462	11.0836
ENSG00000005175	11.2921	11.4077	11.6692	11.4688	11.5781	11.4994	11.2215	11.186	11.603	11.5075	11.5388	11.4594	11.4748	12.0222	11.6425	11.531	11.7259	11.4021	11.2782	11.6922	11.2134	11.2895	11.6838	11.6316	11.6618	11.7705
ENSG00000005187	5.53757	5.36356	5.691	5.84845	5.54637	5.57152	5.18206	5.81318	3.56649	4.76425	5.53987	5.40136	5.21728	5.3917	4.96778	5.44722	5.56134	5.27608	5.72423	4.3947	5.18284	4.95276	5.8034	5.65515	5.40818	5.59957
ENSG00000005189	8.87985	8.85171	8.826	8.8346	8.80795	8.98816	8.10466	8.30334	7.81031	7.9411	8.70473	8.02971	7.78731	9.04872	9.32591	9.29931	9.29417	8.41835	8.82532	7.48712	8.25653	8.32812	8.80435	8.69567	8.5594	8.49073
ENSG00000005194	11.1137	11.3987	11.197	11.1119	11.1627	11.205	11.7954	11.7413	11.6428	11.3735	11.1466	11.3725	11.377	11.458	11.5657	11.6214	11.5162	11.7438	11.8529	11.6684	11.7814	11.7722	11.5042	11.6248	11.6446	11.6806
ENSG00000005206	11.6491	11.4798	11.2566	11.1308	10.9736	11.2612	11.4813	11.632	11.4528	11.4106	11.1623	11.412	11.3303	11.0008	10.798	10.9073	10.9974	11.5937	11.8166	11.4063	11.7061	11.7988	10.9592	10.8792	10.9775	11.1373
ENSG00000005238	11.7216	11.8082	12.4977	11.8041	11.6515	11.9894	12.4653	12.5975	12.5991	11.9571	11.8136	11.8915	12.6071	12.402	12.5014	12.5127	12.6973	12.3976	12.8912	12.6377	12.4285	12.8186	12.4435	11.9071	12.0079	12.2232
ENSG00000005243	13.0209	13.218	12.0897	12.9709	12.7436	13.4008	13.2302	13.5358	12.6872	13.1597	13.1548	13.6444	12.056	12.2133	12.6658	12.7629	12.423	13.251	13.642	12.7121	13.2254	13.6635	12.2273	12.4248	12.6725	12.2889
ENSG00000005249	9.06674	9.74309	8.48457	8.57811	10.9006	8.82136	5.50177	5.78248	6.36964	9.38287	11.8346	9.6677	9.84874	9.79002	9.96723	10.5529	8.78304	6.12321	6.67916	6.24833	6.03419	5.65615	9.25921	11.5708	11.4749	12.7788
ENSG00000005302	11.4467	11.4919	11.5127	11.1399	11.2521	11.2229	11.2666	11.6077	11.1628	11.4406	11.2755	11.6519	11.4949	11.2786	11.1437	11.2384	11.3697	11.2852	11.558	11.2168	11.3744	11.5566	11.3252	11.2599	11.3543	11.2213
ENSG00000005339	13.7145	13.6684	13.0403	13.1227	13.7337	13.2054	12.8557	13.0583	12.994	13.6	13.7513	13.622	13.3596	13.3538	12.6613	12.7728	12.6838	13.0848	13.1885	13.1595	13.1484	13.1792	13.0342	13.5017	13.468	13.4045
ENSG00000005379	9.07402	8.91256	8.19155	7.57986	9.40814	7.00065	4.93772	4.44399	4.53287	9.17462	9.75146	8.69001	8.37378	8.7366	7.44241	7.56716	7.53408	5.03338	4.20482	4.15609	4.90754	3.56649	8.02255	6.01158	5.46124	6.60001
ENSG00000005381	3.56649	3.56649	4.11813	3.56649	3.56649	4.1234	4.10143	4.78971	3.56649	4.17813	4.16489	4.1178	4.11417	3.56649	4.0499	3.56649	4.3325	4.24486	4.95169	4.57421	3.56649	3.56649	3.56649	3.56649	3.56649	3.56649
ENSG00000005436	10.048	9.99449	10.0339	10.121	10.3813	10.0095	10.6931	10.3156	10.7507	10.116	10.472	9.99931	9.80342	10.4325	10.0914	9.86037	9.99831	10.5213	10.302	10.7398	10.4401	10.225	9.71935	10.5433	10.4576	10.2646
ENSG00000005448	10.0737	9.83552	11.0833	10.2323	10.1632	10.1214	10.2774	10.2177	11.1971	10.3066	9.96949	9.95799	11.4272	10.503	10.5667	10.5647	11.0761	10.2178	10.2498	10.9915	10.4194	10.2304	10.9296	10.1253	9.9562	10.3289
ENSG00000005469	10.4532	10.4044	9.78429	11.1354	10.9922	10.6664	10.6042	10.356	10.8051	10.4528	10.7422	10.0948	9.48811	10.0837	10.8764	10.6392	10.1974	10.569	10.2059	10.8172	10.4007	10.1707	10.6772	11.7926	11.4904	11.5368
ENSG00000005471	10.4795	10.9366	9.8127	5.22201	9.87884	4.89201	4.619	4.19168	4.53287	10.3586	9.60207	10.7669	10.363	8.2376	5.19566	5.86619	5.88076	4.51741	4.34519	4.15609	4.43246	4.27933	5.63696	5.81274	6.22493	5.66366
ENSG00000005483	12.8776	12.6583	13.017	12.966	12.9096	12.7696	12.841	12.8029	13.3604	12.7482	12.7607	12.5127	12.9518	13.0215	12.7923	12.6308	12.841	12.861	12.5546	13.3676	12.8795	12.4442	13.0337	13.0889	13.0547	13.1055
ENSG00000005486	12.0522	12.3126	11.9595	11.683	11.948	12.7706	11.9343	12.7649	11.923	12.1437	12.8078	12.6704	12.2717	11.8053	11.6066	12.0186	11.754	11.898	12.7036	11.6094	12.0136	12.6407	11.779	12.2321	12.7634	12.6055
ENSG00000005513	5.04478	4.84598	4.51084	7.62694	7.12803	7.06031	6.31462	6.90324	3.56649	6.11312	6.79885	5.7652	4.64327	4.50486	4.24701	4.29514	4.63778	6.28397	5.28357	4.3947	6.15386	5.97229	4.14429	4.97854	4.43406	4.40868
ENSG00000005700	12.9337	13.0812	13.3319	13.1131	13.0007	13.1267	13.0874	13.3054	13.1643	13.0718	12.8344	13.129	12.9851	13.5646	12.9703	12.9148	13.1553	13.0908	13.4193	13.2431	12.8873	13.4236	13.2236	13.0164	13.0544	13.1383
ENSG00000005801	9.84592	9.95166	10.1807	9.53835	9.96125	9.41018	9.86318	9.80164	10.0302	9.80514	9.74626	9.91283	9.81177	10.0512	10.0807	9.91445	10.1417	9.76151	9.6208	9.64022	9.59507	9.63282	10.1123	10.334	10.3872	10.4509
ENSG00000005810	13.1569	13.4101	12.5129	12.8561	12.9921	12.7891	12.2894	12.5771	12.2227	12.8812	12.9958	12.9352	12.4902	12.9155	12.5368	12.5906	12.2749	12.4669	12.5765	12.3261	12.2881	12.5349	12.7374	12.7612	12.594	12.7368
ENSG00000005812	12.4876	12.4771	12.4218	12.2848	12.497	12.3013	12.1968	12.2346	12.5288	12.5108	12.5774	12.2315	12.4948	12.69	12.0225	12.0111	11.7945	12.1061	12.0905	12.3091	12.0619	11.8608	11.6357	12.1511	12.133	11.8801
ENSG00000005844	3.56649	4.57003	4.51084	3.56649	3.56649	4.1234	4.10143	4.63337	4.25609	4.31286	4.4069	4.51029	3.56649	4.11456	4.0499	4.29514	4.49938	3.56649	4.46215	4.48941	3.56649	4.27933	4.14429	3.56649	3.56649	3.56649
ENSG00000005882	11.0046	10.796	10.7214	10.7893	10.9922	10.6006	10.8429	11.0581	10.8084	10.6789	11.0861	10.5872	10.8991	10.2539	10.4668	10.4611	10.3459	10.7642	10.9272	10.7807	10.9867	10.7575	10.4958	10.9002	10.7324	10.694
ENSG00000005884	12.5746	11.9528	11.8701	13.8632	14.0092	14.0591	15.8557	15.0539	14.0945	13.3977	14.0059	12.7476	12.5827	13.431	15.9405	15.9103	15.0797	15.861	15.421	14.0236	15.9688	15.2868	14.6322	14.4142	14.1476	12.6691
ENSG00000005889	12.379	12.4451	12.6027	11.3009	11.6309	11.2549	12.1187	12.0071	12.8705	12.3357	11.4466	12.2874	12.3239	11.6543	11.0463	10.8323	11.0279	12.163	12.0733	12.8797	12.0601	12.0944	11.2541	11.2793	11.2233	11.3285
ENSG00000005893	14.3087	14.386	14.4789	14.3142	14.1446	14.2902	14.5618	14.5224	14.8228	14.4043	14.1667	14.498	14.477	14.449	14.2163	14.1523	14.2382	14.6671	14.6044	14.988	14.6226	14.5955	14.2943	14.2591	14.2527	14.3883
ENSG00000005961	3.56649	4.84598	4.6508	4.71438	4.31432	4.66082	5.10636	4.92471	5.59637	4.89679	4.58887	5.36849	5.21728	4.64401	4.62836	3.56649	4.63778	4.51741	4.65514	5.06853	5.02597	3.56649	4.55455	4.21794	4.27834	4.64404
ENSG00000006007	12.6328	12.8164	12.7815	12.801	12.7609	13.0048	12.9939	12.6305	12.9539	12.6378	12.8114	12.9535	12.9347	12.9027	13.073	13.0266	12.9173	13.0515	12.7676	13.0227	13.0216	12.7526	13.1699	13.1548	13.1815	13.2823
ENSG00000006015	10.8803	10.5464	10.4118	11.07	10.5537	11.0372	10.8711	10.679	11.0594	10.5734	10.7655	10.5773	10.5392	9.97382	10.9898	10.9268	11.0519	10.8882	10.8847	10.9808	11.0115	11.0373	10.7125	10.3978	10.5568	10.5021
ENSG00000006016	12.7417	12.1741	7.73655	12.512	13.4648	12.0346	12.2925	11.074	8.85185	11.7258	13.2048	11.623	6.65715	6.73201	7.08152	6.63598	5.74297	12.4189	11.1022	7.88128	12.5906	11.3322	6.78195	7.88788	6.67992	6.57896
ENSG00000006025	8.54955	8.01603	7.92054	9.22233	9.22008	8.57633	8.94534	8.73343	8.06986	8.80425	9.17386	8.1415	7.61304	8.26224	8.80626	8.40806	8.34431	8.72191	8.83653	7.41228	8.84175	8.49694	8.66058	9.3098	9.39652	9.22232
ENSG00000006042	13.2663	13.3641	12.972	12.6047	12.9814	12.6437	12.6772	12.4723	12.722	13.1028	13.0774	13.2911	13.0926	12.6527	12.2417	12.4015	12.2058	12.7589	12.6992	12.8046	12.7413	12.6792	12.5711	12.9685	13.0771	13.0293
ENSG00000006047	3.56649	4.15358	3.56649	5.22201	3.56649	5.31589	4.10143	4.78971	3.56649	4.17813	3.56649	3.56649	3.56649	3.56649	4.24701	3.56649	3.56649	3.56649	4.65514	4.3947	3.56649	3.56649	3.56649	3.56649	4.07237	3.56649
ENSG00000006062	9.84166	9.66569	9.0972	10.4704	10.0481	11.0342	9.26431	9.73815	8.67312	9.37114	10.7457	9.29381	8.74048	8.63027	10.0852	11.1695	8.92942	8.74454	9.35594	8.44845	9.06264	9.06487	8.99076	9.59983	9.95833	8.28813
ENSG00000006118	10.2432	11.1154	15.7412	9.466	11.1052	9.22214	11.8307	11.679	15.7537	10.6266	11.5282	11.2367	16.0935	15.4	11.9465	11.9937	15.8653	12.055	12.5926	15.615	12.3076	12.3576	15.8787	13.475	13.6933	16.405
ENSG00000006125	14.4709	14.7124	14.0602	15.1605	14.4639	15.1576	14.644	14.6634	14.4701	14.6136	14.6468	14.7362	13.8503	14.3257	15.2849	15.2978	14.8633	14.6575	14.7642	14.5081	14.6091	14.6421	14.9724	15.0554	15.0673	14.7648
ENSG00000006128	4.89941	4.15358	3.56649	4.0906	4.31432	3.56649	3.56649	5.04442	4.25609	4.17813	4.16489	4.34156	3.56649	3.56649	3.56649	3.56649	3.56649	4.72125	4.20482	3.56649	3.56649	3.56649	3.56649	4.21794	3.56649	4.25732
ENSG00000006194	11.3532	11.1462	11.2597	11.0281	11.2693	11.0212	11.3243	11.531	11.1304	11.348	11.204	11.2699	11.351	11.0587	10.975	10.9303	10.9859	11.2051	11.2295	11.1168	11.1066	11.3306	11.0537	11.2447	11.2103	11.2074
ENSG00000006210	4.81848	5.06257	4.97793	6.46768	4.31432	5.08097	12.6189	7.85172	13.5956	4.42524	4.16489	4.51029	6.30267	6.79024	5.65681	4.29514	3.56649	12.8121	8.40588	13.0802	13.064	8.49103	5.04049	6.63924	4.86727	10.5192
ENSG00000006282	12.5772	12.2731	11.5612	12.696	12.6499	12.44	12.3048	12.3263	11.9489	12.7315	12.8454	12.6466	12.2251	11.7172	12.9161	12.856	12.2513	12.4023	12.5529	11.8515	12.5162	12.4457	12.0165	12.5306	12.5157	12.1369
ENSG00000006283	8.63087	8.44093	8.7633	8.25089	8.48619	6.93837	4.79112	5.15249	4.9098	8.29945	7.54135	8.24522	9.61277	8.21674	6.66574	5.74099	7.08205	5.03338	4.81433	4.96533	5.23072	4.77785	7.30024	6.84833	5.98696	7.44696
ENSG00000006327	14.2085	13.9387	14.11	13.3533	13.434	13.4537	14.1544	13.6758	14.4265	13.7982	13.3914	13.7423	14.0809	14.0149	13.9229	13.9321	14.2936	14.1577	13.7901	14.5012	14.3776	13.7887	14.0318	13.4245	13.2844	12.8911
ENSG00000006377	3.56649	3.56649	3.56649	6.54425	3.56649	6.87322	3.56649	3.56649	3.56649	3.56649	3.56649	3.56649	3.56649	3.56649	4.39622	4.80374	4.63778	3.56649	3.56649	3.56649	3.56649	3.56649	4.14429	3.56649	3.56649	3.56649
ENSG00000006432	5.04478	4.71797	6.55596	5.41027	5.01707	4.99058	4.10143	3.56649	4.73971	4.61088	5.18496	4.87938	6.01625	7.67128	7.75748	7.39182	7.73914	4.51741	4.20482	5.25039	4.43246	3.56649	7.54411	6.91661	6.66939	7.33331
ENSG00000006451	13.1717	13.336	12.7607	12.5224	12.9428	12.8128	13.14	13.0669	12.81	13.2204	12.921	13.4768	12.6079	12.8805	13.384	13.5094	12.8764	13.3959	13.2089	13.1546	13.3939	13.3612	12.7171	12.6862	12.8852	12.8615
ENSG00000006453	9.76048	10.1364	10.6927	9.23564	9.74292	9.27098	10.6604	9.99298	10.966	9.43337	9.79913	9.62833	10.7037	10.8815	9.03407	9.0363	7.68606	10.5511	10.233	10.9074	10.6091	10.3527	7.70644	9.19953	8.85388	8.18193
ENSG00000006459	10.6451	10.3383	10.3968	9.3641	10.4075	9.22645	9.92807	10.0754	11.0101	10.6374	10.1138	10.3782	10.3382	10.0535	8.35481	8.65475	9.12551	9.99635	9.87197	11.1805	9.92549	9.8652	9.43413	9.91281	10.081	9.85516
ENSG00000006468	10.5826	10.3227	10.5599	13.1013	11.177	12.5563	9.67243	7.08378	8.49134	9.84129	10.8036	9.56301	10.3639	10.7309	12.6292	12.2827	11.5845	9.75038	7.51753	8.6422	9.69608	7.00972	12.3374	12.114	11.7095	11.9727
ENSG00000006530	10.5991	10.602	10.7708	10.563	10.7105	10.7001	10.8195	10.8973	11.1541	10.6836	10.6726	10.5889	10.7111	10.9404	10.9507	10.9585	10.9091	10.7653	10.7667	11.1572	10.7465	10.93	10.778	10.9076	11.0742	10.8809
ENSG00000006534	12.1997	12.428	11.6568	11.3607	12.693	11.525	11.9193	12.3183	11.5023	12.2416	13.1865	12.6387	11.9072	11.5162	12.4596	12.5743	12.2991	12.0432	12.5232	11.3269	12.2032	12.5179	11.9935	11.8542	11.8573	11.6436
ENSG00000006576	12.071	12.0715	12.3107	12.3147	12.3351	12.2885	13.5737	12.551	12.192	12.2907	12.1317	11.9176	12.3179	12.602	12.3285	12.2872	12.0221	13.5177	12.6201	12.3939	13.4732	12.5244	11.9158	12.6098	12.2711	12.3236
ENSG00000006606	5.04478	11.2605	6.0308	5.71824	5.17315	13.9257	6.43168	14.199	7.69944	5.9662	12.0166	12.1342	5.75282	5.95652	5.28103	11.8509	6.29128	6.47275	14.1746	7.51123	6.69637	14.1073	5.57637	4.76119	11.6019	4.53457
ENSG00000006607	12.3244	12.7119	11.9458	12.1707	12.1434	12.3798	12.0303	11.8793	11.6328	12.1791	12.3886	12.4637	11.866	12.1657	11.6218	11.9071	11.5052	12.0331	11.8395	11.6419	12.092	11.8653	11.3413	11.8585	12.1195	11.5651
ENSG00000006611	3.56649	3.56649	3.56649	3.56649	3.56649	3.56649	3.56649	6.27136	3.56649	3.56649	3.56649	3.56649	3.56649	3.56649	3.56649	3.56649	3.56649	3.56649	7.56339	3.56649	5.02597	7.69695	3.56649	3.56649	3.56649	3.56649
ENSG00000006625	9.7851	10.0057	9.7943	9.84779	9.92547	10.209	10.3521	10.6024	9.78834	9.91905	9.51095	10.0657	9.40595	10.2093	9.71976	9.82152	9.7786	10.3681	10.4648	9.82233	10.3111	10.6018	9.7011	10.0521	10.2378	9.70289
ENSG00000006634	10.1601	10.6001	10.9245	9.97109	10.5205	10.2079	9.94746	9.69945	9.19874	10.5744	10.177	10.5397	10.884	11.206	10.5869	10.6558	10.8891	10.1966	9.87921	8.78367	10.2834	9.7288	10.6747	10.6235	10.4793	10.5495
ENSG00000006638	8.90866	9.18338	8.17849	9.93426	9.10534	10.4428	8.87109	9.0365	8.24434	8.72165	9.78567	9.24049	8.71992	8.51546	9.24519	9.48483	9.05304	9.16592	8.94408	7.85018	9.28753	9.03675	8.85926	8.18193	8.82606	8.08946
ENSG00000006652	12.1639	12.0894	12.0305	11.9394	11.701	12.1675	12.1578	12.4783	13.0039	12.1868	11.8227	12.4001	12.4585	12.2649	11.7126	11.7685	11.9957	12.4723	12.6635	13.0925	12.2833	12.6674	11.9534	11.9275	12.0962	12.2965
ENSG00000006695	10.1804	10.1779	9.91451	10.0136	10.2773	10.2014	10.003	10.2595	10.2747	10.3188	10.2376	10.4549	10.0585	10.174	10.2269	10.4112	10.2036	10.1431	10.3167	10.1006	10.3432	10.3264	10.1285	10.2993	10.3721	10.1558
ENSG00000006704	10.6167	10.6625	10.355	10.5569	11.023	10.3667	9.66659	9.7814	9.82391	10.5947	11.1038	10.6609	10.5805	10.3941	10.2462	10.4112	10.3297	9.66759	9.7821	10.0565	9.80828	9.91458	10.5375	11.0739	11.2023	11.1672
ENSG00000006712	12.3106	12.2346	12.3785	12.5355	12.5347	12.6259	12.2775	12.2893	11.9559	12.3184	12.5915	12.2907	12.5963	12.4925	12.7901	12.7282	12.6705	12.3486	12.3431	11.9717	12.4291	12.2749	12.7457	12.5273	12.4036	12.6453
ENSG00000006715	12.277	12.1466	12.1139	12.6383	12.537	12.3284	12.9411	12.8535	13.0811	12.0745	12.4488	12.0087	11.9728	12.3734	12.7265	12.6174	12.3981	12.8902	12.744	13.1908	12.7999	12.7374	12.5847	12.6914	12.5923	12.7479
ENSG00000006740	7.15067	7.14007	7.89945	9.46923	8.08853	9.04055	10.0122	9.5831	10.0416	7.51474	7.98687	7.70496	8.21061	7.72554	7.08871	6.78659	6.59407	9.8745	9.64862	9.71102	10.1682	9.48908	7.50625	7.46319	7.3586	7.64028
ENSG00000006744	12.3418	12.4376	12.1494	12.7398	12.1553	12.7665	12.3085	12.242	11.9494	12.2011	12.3124	12.2598	11.9682	12.065	12.5886	12.6768	12.5753	12.3453	12.41	11.9807	12.4564	12.3527	12.3139	12.2701	12.3699	12.0552
ENSG00000006747	4.52515	5.15675	4.34201	4.30373	3.56649	4.51966	6.5266	6.87546	5.05613	5.8012	3.56649	5.02289	4.50421	4.11456	3.56649	3.56649	3.56649	6.00444	6.67916	5.78826	6.36575	6.7548	4.37834	4.58407	4.43406	4.64404
ENSG00000006756	11.8411	11.9704	11.6878	10.3071	10.8783	10.4279	10.6626	10.6294	11.1008	11.6203	10.9977	11.8332	11.6611	10.6447	10.4167	10.4674	10.6832	10.9835	10.8109	11.2617	10.8194	10.6609	11.1089	10.9664	11.022	11.434
ENSG00000006757	9.55202	9.53831	9.39466	9.80125	9.63481	9.49842	10.2484	10.4217	10.2174	9.00889	9.85335	9.1544	8.67484	9.01773	9.65034	9.47547	9.60258	9.93868	10.4887	10.1448	10.0786	10.5839	9.58287	8.88201	8.73923	8.7355
ENSG00000006788	5.23257	5.5069	6.74718	3.56649	3.56649	3.56649	6.5266	6.35521	7.05517	4.42524	4.16489	4.65018	7.19262	4.70625	3.56649	3.56649	3.56649	6.09448	7.18303	7.0984	6.72703	6.60767	3.56649	3.56649	3.56649	4.05729
ENSG00000006831	12.7847	12.8246	13.2152	12.4561	12.7388	12.5007	12.7381	12.8124	13.3103	12.7855	12.6083	12.9207	13.2531	13.2674	12.9964	12.9874	13.1251	12.879	12.8443	13.4296	12.8654	12.9014	13.1261	12.5564	12.6202	12.6879
ENSG00000006837	6.22352	6.09563	5.691	6.04059	5.9173	6.28918	6.26804	6.01021	6.26769	5.74129	5.99738	6.10731	5.9551	5.72963	6.04158	5.86619	6.04477	5.90795	5.85316	5.84205	6.03419	6.41809	5.99697	6.13383	6.0546	6.44547
ENSG00000007038	4.7305	4.71797	4.97793	4.0906	3.56649	4.34934	5.66037	5.25129	3.56649	5.17024	3.56649	4.51029	3.56649	3.56649	6.07163	6.5898	5.44463	6.00444	5.82209	4.15609	6.56657	6.13757	5.37492	4.53377	4.56348	3.56649
ENSG00000007047	12.2051	12.1287	11.9477	11.8811	11.9983	11.9252	12.0526	12.1036	12.4574	12.1299	12.1977	12.1227	12.23	11.8787	11.8983	12.0604	11.7576	12.12	12.1546	12.4926	12.3004	12.1863	11.853	11.9992	12.1176	12.2294
ENSG00000007062	4.25048	3.56649	4.34201	3.56649	3.56649	4.1234	4.31879	5.58141	4.25609	3.56649	3.56649	3.56649	4.11417	3.56649	4.0499	3.56649	4.11128	4.72125	4.81433	4.15609	4.18334	4.95276	3.56649	4.02907	4.07237	3.56649
ENSG00000007080	12.0836	11.7643	11.8569	11.7204	11.5463	11.9541	11.9862	11.7955	12.1418	11.8669	11.7366	11.8476	12.186	11.7268	12.0577	12.1785	12.1073	12.0505	12.1149	12.2209	12.2906	12.0782	11.8199	11.8176	11.945	11.8598
ENSG00000007168	14.0332	14.1766	13.9124	14.1957	14.1005	14.1899	14.3471	14.291	14.536	14.1751	14.0862	14.2154	13.8479	14.1158	14.1331	13.9864	13.9969	14.2546	14.3009	14.6737	14.1693	14.1745	13.8934	14.1353	14.1567	14.0362
ENSG00000007174	3.56649	4.39122	4.6508	4.71438	3.56649	4.78316	4.10143	4.19168	3.56649	3.56649	4.16489	4.34156	3.56649	3.56649	3.56649	3.56649	3.56649	4.24486	3.56649	4.15609	3.56649	4.27933	4.14429	3.56649	3.56649	3.56649
ENSG00000007202	14.0839	14.2361	13.9936	14.5532	13.8803	14.6207	13.9402	13.9856	14.0652	13.9207	13.9371	14.1291	13.814	13.8605	14.1912	14.1296	14.009	13.9845	13.9698	14.0059	13.9356	13.9452	14.161	14.0906	13.9974	13.7838
ENSG00000007237	13.1496	12.6433	10.7018	6.68587	12.105	5.62806	5.32021	4.78971	3.56649	12.3576	10.8902	11.808	10.5649	8.21674	6.88886	5.39086	6.11986	5.27608	4.46215	4.15609	5.48375	4.56484	7.26434	10.1943	9.07087	8.94059
ENSG00000007255	8.65537	8.81392	8.42687	8.20518	8.40529	7.8978	8.69001	8.74868	8.15626	8.63794	8.60091	8.74997	9.07244	7.7721	7.74847	8.27042	7.64337	8.78002	8.62867	8.13451	8.85894	8.74558	7.71972	7.95385	8.386	8.2785
ENSG00000007264	4.25048	4.57003	4.34201	3.56649	3.56649	4.1234	3.56649	5.15249	4.53287	3.56649	5.0384	5.49505	4.76384	4.50486	3.56649	3.56649	3.56649	4.04836	5.68992	4.72271	3.56649	4.56484	4.14429	3.56649	4.07237	3.56649
ENSG00000007312	5.78297	6.02914	5.36944	4.4647	5.17315	4.1234	5.8016	5.9012	5.50571	5.46934	5.18496	5.61001	5.21728	5.14125	3.56649	3.56649	3.56649	5.47758	5.54273	6.01483	5.98319	5.90004	3.56649	4.02907	4.07237	3.56649
ENSG00000007314	5.11086	5.15675	3.56649	4.30373	4.61287	3.56649	3.56649	4.78971	3.56649	4.42524	5.35553	4.65018	4.33651	3.56649	3.56649	3.56649	3.56649	4.24486	4.46215	3.56649	4.43246	5.10304	4.14429	4.02907	3.56649	3.56649
ENSG00000007341	9.70762	9.64612	9.68328	10.4935	9.81509	10.4119	10.1773	10.3309	10.1524	9.9959	9.61735	10.1063	9.9315	9.95507	9.35283	9.12675	9.43449	10.281	10.3352	10.2929	10.1723	10.241	9.4893	10.1118	10.084	10.2556
ENSG00000007372	8.42966	8.01603	8.91521	6.20877	6.69657	6.18401	6.62771	6.74322	7.00918	7.67649	6.64132	7.17426	8.65331	6.97198	6.01084	5.26969	6.36959	6.59921	6.17874	6.77733	6.56657	5.93665	6.12579	6.93866	6.79086	6.60001
ENSG00000007376	10.6669	10.6819	10.7504	10.3312	10.8353	10.5831	10.442	10.4335	10.3544	10.5329	10.86	10.6076	11.0318	10.5744	10.916	11.0725	10.9452	10.6151	10.6014	10.2448	10.8821	10.4578	10.6975	10.856	10.978	10.9081
ENSG00000007384	12.6836	12.4466	12.3057	13.0389	12.537	13.1226	12.6429	12.5052	11.8342	12.3884	12.7731	12.4414	12.3758	12.032	12.8423	12.9183	12.4673	12.6883	12.6674	11.7391	12.8063	12.6374	12.4267	12.606	12.5861	12.4646
ENSG00000007392	11.0698	10.9182	11.0792	11.0346	11.182	10.8955	10.8227	10.9193	10.6773	11.1848	10.9221	11.1465	11.1692	11.0087	10.7844	10.6364	10.9533	10.7475	10.6874	10.591	10.8481	10.9667	11.245	11.2219	11.2777	11.442
ENSG00000007402	5.78297	5.57285	5.06764	5.54776	6.03336	5.62806	5.4733	4.78971	4.25609	5.39112	5.27329	5.43338	5.62534	5.35896	5.19566	5.74099	4.96147	5.03338	5.18323	4.9098	4.96838	5.41048	5.17734	5.92347	5.06538	5.53211
ENSG00000007516	4.7305	5.47258	5.55486	5.07748	5.74496	5.54228	5.7562	5.95682	5.50571	4.9572	5.13817	5.66383	6.13081	5.35896	5.28103	5.39086	5.85877	5.72973	5.41993	5.16303	5.87498	5.4636	5.8034	6.58407	6.57085	7.02907
ENSG00000007520	11.9794	11.7028	11.6575	11.5873	11.6033	11.9436	11.6986	11.5043	11.5065	11.6477	11.8907	11.7036	11.9706	11.4441	11.8933	12.0084	11.8362	11.6795	11.7759	11.5072	11.8945	11.8516	11.7131	11.6471	11.7368	11.4962
ENSG00000007541	11.3652	11.1257	11.1566	10.8664	10.8249	10.8361	10.9106	10.6579	11.0168	11.1169	11.0486	10.9963	11.5277	11.0962	11.0007	11.0123	11.1094	10.9882	10.873	10.9387	11.2418	10.8492	11.1632	10.9463	10.9509	11.1624
ENSG00000007545	10.0953	10.0752	10.1262	9.9981	10.2487	9.91918	9.73653	9.61256	9.85003	10.1075	10.0839	10.0201	10.3314	10.1762	9.79802	9.7116	9.70367	9.92488	9.79173	9.87415	9.82412	9.72377	9.9823	10.3181	10.2752	10.3258
ENSG00000007866	12.8888	13.0174	13.0047	12.049	12.8075	12.5995	12.7535	12.4474	13.2564	12.7827	12.991	12.875	13.3365	13.6358	12.945	13.2631	12.9659	12.7564	12.658	13.2621	12.9468	12.6831	12.7981	13.4636	13.6452	13.2581
ENSG00000007908	3.56649	3.56649	3.56649	3.56649	3.56649	3.56649	4.93772	4.92471	5.18548	3.56649	3.56649	3.56649	3.56649	3.56649	3.56649	3.56649	3.56649	4.88898	5.18323	4.3947	4.43246	5.4636	3.56649	3.56649	3.56649	3.56649
ENSG00000007923	11.4382	11.5476	11.5397	11.3728	11.3444	11.4661	11.4797	11.5463	11.5889	11.3933	11.3676	11.5918	11.4474	11.5673	11.789	11.8303	11.5679	11.4338	11.5273	11.6782	11.545	11.6066	11.5851	11.6647	11.7202	11.4972
ENSG00000007933	7.09407	6.31498	5.22818	6.64023	6.20707	5.31589	8.05627	6.33472	5.30188	6.28719	5.27329	6.06902	6.48409	5.14125	10.5013	9.84835	9.65094	8.29493	5.82209	4.57421	7.5366	6.04084	10.4637	9.86419	8.99171	8.77938
ENSG00000007944	10.8133	9.66569	10.8051	10.0731	11.2617	9.81709	9.97488	8.75625	8.41168	11.0382	10.7918	10.0856	11.3714	9.84671	8.89647	8.37486	9.03903	9.9678	8.96806	8.38051	9.97362	9.01633	9.46591	9.41353	9.34683	9.46356
ENSG00000007952	5.62466	4.90439	5.81421	5.64792	5.74496	6.05012	5.06654	5.46765	6.50975	5.06878	5.46937	5.06681	5.9758	6.15049	5.28103	5.65034	5.83641	5.94089	5.54273	5.54773	5.40508	5.74258	5.77709	5.57845	5.35273	6.00974
ENSG00000007968	7.38073	7.50027	9.29547	7.58583	7.65847	7.61737	6.31462	6.08654	7.71852	7.35168	7.56527	7.74686	8.83364	9.43888	7.85299	7.68044	8.24196	6.78751	6.92542	7.18108	6.92479	6.86972	8.35132	7.90651	7.3586	7.6945
ENSG00000008018	12.9139	12.9362	13.2337	13.0613	13.079	13.2617	13.2323	13.3333	13.4199	13.0567	13.0281	13.3307	13.3079	13.2948	13.5615	13.5617	13.6803	13.1839	13.2181	13.3776	13.099	13.424	13.6174	13.2829	13.3958	13.4163
ENSG00000008056	6.6182	6.78055	5.30088	7.75428	8.41221	7.61737	8.43894	9.6042	8.79918	6.47778	8.13775	6.95577	5.5134	7.17713	8.06357	7.71274	7.24644	8.78876	9.4968	8.34975	8.52148	9.62475	7.60268	8.65004	8.93858	7.50333
ENSG00000008083	9.88785	9.45282	10.3978	10.8129	11.1841	10.1557	10.7882	10.6315	10.9936	10.3972	10.7706	9.75217	11.0054	10.654	10.5199	10.2097	10.3383	10.6939	10.5648	11.1096	10.8567	10.5244	10.3733	10.4721	9.99521	10.8471
ENSG00000008086	9.85441	10.2242	10.3059	9.93193	9.74566	10.1249	10.4343	10.3892	11.8909	9.93984	10.0547	9.93623	10.5096	11.1412	9.83984	9.99086	10.1197	10.546	10.4875	12.206	10.5048	10.2585	10.5034	10.4238	10.417	10.9501
ENSG00000008118	4.52515	4.71797	7.14905	8.52332	7.22603	7.29332	5.10636	4.19168	4.25609	5.0144	6.49782	4.34156	8.58023	8.46684	9.01921	8.47224	8.85676	5.47758	4.20482	4.72271	4.61954	3.56649	9.03648	6.25791	5.60818	8.28493
ENSG00000008128	7.03513	6.19971	6.38159	6.48074	6.4999	6.10912	6.23608	6.2928	6.50975	6.6454	6.11317	6.4556	6.38116	6.3042	6.41195	6.33278	6.10148	5.97304	6.20265	5.91885	6.54946	6.04084	6.1859	6.80892	6.84788	6.69105
ENSG00000008130	12.2896	12.2118	11.8946	12.0624	12.0867	12.3423	12.127	12.4008	11.7185	12.2097	12.3009	12.3685	12.0574	11.9631	12.2028	12.2876	12.0796	12.1299	12.4627	11.8017	12.3054	12.4338	11.8211	11.9994	12.1678	11.7811
ENSG00000008196	3.56649	3.56649	3.56649	3.56649	3.56649	4.59307	4.73712	3.56649	3.56649	3.56649	3.56649	3.56649	3.56649	3.56649	3.56649	3.56649	3.56649	4.51741	4.20482	3.56649	4.90754	3.56649	3.56649	3.56649	3.56649	3.56649
ENSG00000008226	5.17331	5.24384	4.6508	5.03828	4.92995	4.2465	5.06654	4.44399	4.9098	4.42524	5.31511	5.26417	4.50421	4.70625	4.89297	4.70138	4.57133	5.03338	5.46221	4.65147	4.84298	4.77785	4.37834	4.63164	4.99043	4.83049
ENSG00000008256	13.4813	13.4387	12.0604	13.043	13.3706	13.0761	13.8159	13.9505	12.2621	13.2318	13.4599	13.3399	12.4139	11.8533	12.3717	12.8816	11.7672	13.7995	13.9365	12.1924	13.8494	14.1124	11.7102	12.7914	12.86	11.7697
ENSG00000008277	8.1342	7.06649	8.75454	7.44835	6.78546	7.06031	5.55686	4.92471	5.97367	7.5979	6.42898	7.40916	7.85905	5.65315	7.17899	7.46961	7.7678	5.27608	5.18323	5.47982	5.32104	5.35497	8.16028	7.19786	7.39709	7.74207
ENSG00000008282	13.1425	13.2477	13.6917	13.329	13.0944	13.2793	13.3068	13.1571	13.5983	13.3401	13.0743	13.0288	13.5864	13.4859	13.3574	13.2613	13.3471	13.2857	13.214	13.7775	13.2246	13.0878	13.2022	12.9317	12.9402	13.0009
ENSG00000008283	12.1328	12.5913	12.1153	12.0982	11.585	12.3408	10.9769	11.654	11.368	12.0042	11.9992	12.3541	11.7077	12.0798	10.8655	11.1849	11.4379	11.0201	11.9867	11.3093	10.9968	11.7789	11.456	10.7128	11.0398	11.4152
ENSG00000008294	13.5494	13.6531	13.3448	13.8858	13.4263	14.038	13.8855	14.2133	13.9415	13.5789	13.6285	13.657	13.0794	13.2794	13.4756	13.5582	13.4377	13.9345	14.3712	14.2209	13.8039	14.2183	13.3376	13.3486	13.3388	13.1924
ENSG00000008300	7.74366	8.66976	8.56031	8.93126	8.43277	9.19379	8.40073	8.94017	8.23114	7.88269	8.83791	8.82157	8.65641	9.16423	8.95817	9.11474	9.34058	8.58816	9.14677	8.14479	8.38087	9.27199	9.7177	8.1941	8.58453	9.32558
ENSG00000008311	10.0144	10.2146	9.86925	9.71431	9.87384	9.52317	9.77503	9.37783	8.82576	9.85145	9.72174	10.0762	9.92125	9.78437	9.73803	9.89119	9.58662	9.89284	8.89846	8.79676	9.92549	9.51259	9.99733	10.1213	10.3705	10.2317
ENSG00000008323	5.66608	5.28508	5.26508	5.74086	5.59896	5.98843	6.15277	6.45334	5.90634	5.43084	5.73063	5.78936	5.17938	6.3042	5.67697	5.1348	5.50434	6.20595	6.76083	5.58037	5.95694	6.62965	5.54496	5.77932	5.67576	5.72471
ENSG00000008324	9.29584	9.62447	9.58294	9.42345	9.38374	9.38146	9.45423	9.29719	9.15051	9.35456	9.52924	9.66303	9.39673	9.53121	9.52313	9.33078	9.51087	9.31241	9.36886	8.92743	9.24631	9.42546	9.17516	9.3939	9.45518	9.15907
ENSG00000008382	8.70315	8.71488	8.52294	8.04139	8.5996	8.04695	8.75752	8.41754	8.93963	8.25924	8.71543	8.39177	8.54057	7.94965	8.41571	8.29902	7.92869	8.79311	8.27457	9.1036	8.90603	8.55476	8.10576	8.45656	8.66527	8.35685
ENSG00000008394	13.168	12.6146	13.5605	13.3288	13.2632	13.0457	13.6904	13.2574	14.3658	12.5581	13.0642	11.9393	12.9891	13.4976	14.1659	14.2522	14.4645	14.027	13.6768	14.6371	14.0265	13.3917	14.2467	12.8644	12.8473	13.4761
ENSG00000008405	10.9162	11.2826	11.4745	11.027	10.9701	11.3184	11.1811	11.0748	12.1523	11.009	11.1045	11.1643	11.3433	11.825	10.9014	10.928	10.786	10.9498	10.7725	11.9825	10.8124	10.8767	10.8239	11.1667	11.3044	11.0017
ENSG00000008441	16.4447	16.0726	14.7208	16.7476	15.829	16.6697	14.7044	14.7528	13.9738	16.1242	15.9091	15.873	14.8318	14.1572	15.4678	15.4102	14.8273	14.7814	14.88	13.7976	14.9141	14.8363	15.0979	15.4029	15.3395	14.811
ENSG00000008513	12.663	13.0428	14.4502	12.6851	12.9828	12.5071	12.1671	12.1642	15.4933	12.8936	13.0511	13.5235	14.8053	14.8495	12.0775	12.3686	13.8044	12.5242	12.0979	15.8362	12.5975	12.1075	13.65	12.7765	13.106	14.1734
ENSG00000008516	5.28901	5.06257	4.82756	4.99766	4.92995	4.78316	4.98237	5.50672	5.7985	5.17024	4.98496	4.77145	5.09967	5.29071	4.39622	4.80374	4.63778	5.21999	5.23446	5.01814	5.55778	5.35497	4.14429	4.97854	5.02854	4.91209
ENSG00000008517	10.4476	10.9941	14.0072	9.70204	9.19625	9.54578	11.2398	11.3138	13.1198	10.6374	10.1898	11.0086	13.9934	13.1263	10.069	10.421	12.7551	11.1073	11.636	12.8445	11.3252	11.4782	12.5681	10.6738	10.9822	13.4741
ENSG00000008710	14.5897	14.6519	13.5864	13.7847	13.9156	14.1157	14.29	14.2346	14.5448	14.0426	14.1564	14.1786	13.7257	13.8085	13.3523	13.5365	13.5631	14.3313	14.4992	14.5857	14.5188	14.4648	13.645	13.6832	13.8511	13.5459
ENSG00000008735	6.842	6.48801	6.19984	7.00584	6.33174	6.43327	6.00787	6.15881	6.03779	6.61344	6.79885	6.58167	6.59309	6.67127	5.84563	6.18383	5.41367	6.59921	6.1044	6.46461	6.08333	6.22789	5.29975	6.19728	5.69752	5.83889
ENSG00000008838	12.1652	12.2015	12.0061	11.9145	11.9919	11.9485	11.9218	11.9029	11.9358	11.8917	12.14	11.9572	12.1462	12.1695	12.2961	12.252	12.1491	12.0276	11.9829	11.9207	12.1736	11.9452	12.0836	12.2281	12.2297	12.0902
ENSG00000008853	11.342	11.675	10.8728	10.7547	10.9806	10.8396	10.9799	10.5887	10.4386	11.0098	11.0387	11.2231	11.0018	10.625	10.3801	10.4452	10.427	11.2124	10.5272	10.4615	11.335	10.6141	10.5753	10.91	10.8284	10.8761
ENSG00000008869	11.1057	11.2087	10.9035	10.8937	11.0105	10.717	10.9241	10.8468	11.4542	11.1529	10.9457	11.0227	10.6954	11.1598	10.8509	10.8237	10.675	11.0871	11.0398	11.7088	10.9694	11.021	10.8825	11.0122	10.9869	10.9247
ENSG00000008952	13.7941	13.783	14.2186	14.0631	13.8228	14.004	14.0469	13.972	14.4994	13.897	13.6813	13.7889	14.144	14.1229	13.8463	13.7681	13.9384	13.9639	13.8639	14.5274	13.9617	13.8892	14.0818	13.7171	13.5859	13.9907
ENSG00000008988	15.2836	15.0979	15.2188	15.4058	15.2904	15.3913	15.2681	15.2797	15.1781	15.4519	15.2241	15.539	15.4697	14.8785	15.0802	15.0962	15.081	15.089	15.002	15.1413	15.1243	15.3273	15.2272	15.2779	15.3509	15.2177
ENSG00000009307	15.9156	16.0794	15.9362	16.2087	16.0362	16.2718	16.0334	16.1619	16.1256	15.9085	15.9585	16.1013	15.8233	15.9394	16.215	16.1736	16.106	15.9501	16.0989	16.2017	15.9181	16.1097	16.2441	16.1724	16.1705	16.1582
ENSG00000009335	13.6658	13.7305	14.0373	13.7012	13.5236	13.8737	13.6342	13.6706	13.7742	13.5534	13.5462	13.7271	13.936	13.9817	13.8899	13.9423	13.7824	13.6157	13.7851	13.8319	13.6312	13.8241	13.7977	13.6386	13.7397	13.6124
ENSG00000009413	13.4845	13.3156	12.6428	13.0797	14.6376	12.8848	12.5943	12.5205	11.7097	13.5799	14.4938	13.2277	12.9081	13.2562	12.1447	11.9932	11.8436	12.7135	12.4106	11.7165	12.574	12.2779	12.5306	12.8417	12.4436	12.7671
ENSG00000009694	4.7305	4.71797	4.11813	4.30373	3.56649	3.56649	3.56649	3.56649	3.56649	4.17813	3.56649	4.1178	4.11417	4.11456	4.24701	3.56649	4.11128	3.56649	3.56649	4.3947	3.56649	3.56649	5.82919	4.36106	4.27834	4.40868
ENSG00000009724	5.78297	6.00622	5.9051	6.53178	6.47324	6.02987	4.98237	5.38564	5.50571	6.54726	5.89701	6.0883	5.54232	5.62662	5.19566	5.1348	4.96147	5.03338	5.72423	5.81543	4.77406	4.95276	5.37492	6.01158	5.73998	5.72471
ENSG00000009780	9.7537	9.96033	9.52573	9.9424	9.80987	9.96377	9.96302	9.79798	9.30328	9.73184	10.0434	9.93236	9.50537	9.79565	9.49118	9.52468	9.23603	10.0225	9.95656	9.57718	9.78509	9.93648	9.38924	9.49686	9.78865	9.52451
ENSG00000009790	3.56649	3.56649	4.6508	5.57355	4.31432	4.78316	4.10143	3.56649	4.25609	4.17813	4.29682	4.1178	5.80052	5.84793	4.81239	3.56649	4.86465	4.72125	4.20482	4.3947	4.77406	4.27933	5.04049	4.58407	3.56649	4.91209
ENSG00000009830	11.3306	11.2087	11.5828	10.5839	10.8771	10.7719	11.3922	11.2656	11.5235	11.336	10.7185	11.2947	11.5069	11.6751	11.0083	11.092	11.4187	11.4128	11.2443	11.5941	11.5306	11.2559	11.4854	10.9593	11.0317	11.24
ENSG00000009844	12.4128	12.5683	12.4712	12.6398	12.6564	12.6192	12.5593	12.7137	12.6293	12.4873	12.5686	12.4626	12.2355	12.5138	12.5782	12.45	12.4723	12.5213	12.6807	12.6072	12.4451	12.6127	12.3703	12.4133	12.442	12.3062
ENSG00000009950	4.7305	4.39122	3.56649	3.56649	4.61287	3.56649	4.31879	4.63337	4.25609	4.17813	4.73932	4.65018	4.33651	4.33705	4.24701	3.56649	3.56649	3.56649	4.46215	3.56649	4.18334	4.27933	3.56649	3.56649	3.56649	4.25732
ENSG00000009954	13.6457	13.7493	13.8254	13.6988	13.825	13.7126	13.4491	13.4621	13.3979	13.7273	13.7625	13.8215	13.6696	13.9631	13.6701	13.6543	13.7223	13.5495	13.5754	13.5594	13.4926	13.5707	14.0126	14.0045	13.9304	14.0057
ENSG00000010017	13.3176	13.9	13.0486	13.1608	12.8574	13.8526	13.2061	13.1889	13.6212	13.3625	13.0141	14.0808	12.9923	12.9239	12.68	12.6132	12.7953	13.1922	13.1402	13.6509	13.1716	13.0629	12.8374	13.031	12.8831	13.0439
ENSG00000010030	7.07956	7.3756	6.69868	5.22201	7.2878	5.31589	7.72008	7.13141	7.63058	6.2457	8.32641	7.07395	6.85539	8.14788	5.48298	5.78406	6.36959	7.76698	6.95339	7.24968	7.89855	7.21133	6.76912	5.79613	6.60447	7.73268
ENSG00000010072	10.0573	10.1741	10.2415	9.85396	9.79143	9.93639	10.38	10.1789	10.2796	9.97745	9.78567	9.91807	10.3207	10.3247	9.90393	10.1483	10.2151	10.3267	10.1987	10.0914	10.2276	10.1632	10.0895	10.1644	10.1868	10.5096
ENSG00000010165	11.6418	12.0099	11.7909	11.5799	11.5329	11.5698	11.227	11.2342	11.2553	11.6861	11.6329	11.6787	11.5429	11.7753	11.8153	11.7283	11.986	11.4545	11.3536	11.3269	11.487	11.2775	12.0071	11.6096	11.504	11.6143
ENSG00000010219	10.4222	10.4887	10.4118	9.38643	10.1652	9.54922	10.2287	10.2556	10.1698	10.1104	9.99749	10.0797	10.0562	10.2912	10.0762	10.2172	10.2948	9.97356	10.2001	9.92715	10.1105	10.3346	10.2781	10.1053	10.3737	10.1964
ENSG00000010244	13.227	13.5127	13.4201	13.1992	13.2235	13.2396	13.126	13.2973	13.675	13.4762	13.2014	13.452	13.5218	13.6314	13.4683	13.4733	13.4574	13.0708	13.278	13.5713	13.1292	13.0411	13.2405	13.4865	13.6174	13.4244
ENSG00000010256	13.2231	13.4272	13.4517	12.8217	13.2682	13.2106	13.1522	13.4602	13.6894	13.3003	13.5543	13.5264	13.7983	13.7886	13.7011	14.0595	13.7546	13.1823	13.7161	13.722	13.4029	13.7119	13.5433	13.5547	13.9312	13.614
ENSG00000010270	11.4467	11.3285	12.0061	11.7767	11.4821	11.72	11.8044	11.7635	12.1012	11.2521	11.4332	11.3167	11.898	12.0098	12.0357	12.0568	12.1766	11.8004	11.72	12.1498	11.7541	11.6602	12.1268	11.5769	11.635	11.8824
ENSG00000010278	8.1342	8.09702	7.59276	14.2405	12.2629	14.0873	14.2566	12.7423	13.4852	8.94702	12.4276	9.34911	8.07827	12.2525	14.5949	14.2282	12.5174	14.218	13.0035	13.0994	14.1477	12.9669	12.6207	14.4773	14.3289	12.6194
ENSG00000010292	13.0722	13.0253	13.358	12.5582	13.1205	12.6901	12.8751	12.5856	12.427	13.1637	13.0602	12.8203	13.6688	13.7027	12.8181	12.9428	13.3599	13.1744	12.7119	12.2991	13.2378	12.5183	13.4272	13.2862	12.9351	13.3316
ENSG00000010295	11.7268	11.4411	11.0329	12.1344	11.5774	12.3271	12.1661	11.5166	10.9916	11.3985	11.7397	11.3117	11.0461	10.8446	11.3797	11.3611	10.9755	12.3412	11.5376	10.7954	12.349	11.5252	10.9668	11.3905	11.2211	11.1771
ENSG00000010310	5.58186	5.40098	5.30088	4.4647	6.10553	4.1234	5.73289	5.25129	5.90634	5.88626	5.31511	5.52478	5.05761	5.21835	4.52037	4.58656	5.28136	5.72973	4.65514	5.33176	5.40508	5.35497	4.93894	4.97854	4.77624	5.0238
ENSG00000010318	8.35979	8.20325	8.27161	8.07568	7.9994	8.28087	7.74252	8.17365	7.56879	8.1753	8.36316	8.49001	8.48941	8.43108	8.11348	7.93886	8.53611	8.04049	8.40588	7.84387	7.72145	8.01015	8.65714	8.04072	7.93431	8.42825
ENSG00000010319	5.39451	5.40098	5.30088	4.4647	5.01707	3.56649	5.02525	5.25129	4.53287	4.89679	5.27329	4.65018	5.84655	4.11456	4.0499	3.56649	4.49938	5.16109	4.95169	4.15609	4.43246	4.95276	4.55455	4.21794	4.77624	5.12523
ENSG00000010322	13.1548	13.0467	12.4116	13.0332	13.1323	12.8242	12.6324	12.5586	12.8139	12.8928	13.2536	12.8222	12.3254	12.0862	12.5734	12.5754	12.1101	12.4929	12.5743	12.7508	12.6485	12.6141	12.3766	12.8096	12.8825	12.8026
ENSG00000010327	7.38073	6.72672	5.46559	5.54776	3.56649	5.68223	4.84234	4.19168	4.53287	5.8012	4.86943	5.6372	4.96841	4.33705	4.39622	4.29514	4.3325	4.88898	4.95169	4.72271	5.66132	4.27933	4.70041	4.02907	3.56649	3.91437
ENSG00000010361	9.70527	9.20786	9.33126	9.82156	9.54963	9.54059	9.29112	9.19794	8.29598	9.18001	9.25913	8.87909	9.25495	8.85463	8.98519	8.83146	8.89614	9.29106	9.10722	8.22451	9.1822	8.96183	9.20373	9.11412	9.09243	9.13617
ENSG00000010379	3.56649	4.15358	4.11813	3.56649	4.31432	3.56649	4.10143	7.14308	4.73971	4.61088	3.56649	3.56649	3.95491	4.11456	3.56649	3.56649	3.56649	4.72125	6.15441	5.25039	4.77406	6.976	4.14429	3.56649	4.07237	3.56649
ENSG00000010404	12.7137	12.4691	12.224	13.225	12.7897	12.9525	13.5924	13.2271	13.6271	12.9449	12.6092	12.357	12.2083	12.5732	12.6922	12.6542	12.2462	13.4567	13.2551	13.4306	13.4876	13.0686	12.2224	12.9006	12.7933	12.7967
ENSG00000010438	5.49168	6.80672	3.56649	7.0499	10.4467	6.61812	9.96659	9.90389	8.57207	6.32746	10.7256	6.98625	3.95491	5.91414	8.61432	8.54566	6.4437	9.73916	10.233	8.09263	9.78149	9.59476	6.04128	7.91021	7.52418	5.09242
ENSG00000010539	9.29895	9.35539	9.74944	9.36928	9.63481	9.27515	9.56038	9.66572	9.41539	9.48869	9.4093	9.60742	9.33049	9.67713	9.26894	9.15828	9.16474	9.58728	9.47306	9.57529	9.51058	9.66203	9.38717	9.27015	9.31717	9.29887
ENSG00000010610	5.17331	5.4373	5.43436	5.86896	4.61287	5.45026	8.56681	8.72959	8.39993	6.18101	5.08938	6.26747	5.80052	5.57185	12.8996	13.0997	12.4338	8.65181	8.90557	7.99937	8.76719	9.02043	12.4579	13.4264	13.7146	13.6151
ENSG00000010626	8.85045	8.8486	8.6	9.33437	8.72708	9.10052	9.24484	9.27367	9.0676	8.98754	8.69035	9.00497	8.7463	8.28245	8.53552	8.56932	8.28219	9.05083	9.18819	9.03624	9.1265	9.1423	8.67086	8.86499	8.62277	8.5237
ENSG00000010704	10.963	10.7765	11.096	11.1911	10.8015	10.9707	10.8397	10.7095	11.2215	10.8424	10.6243	10.7167	10.8282	10.5768	10.8105	10.7877	11.0426	10.9576	10.7735	11.472	10.9398	10.7987	11.1158	10.2901	10.2449	10.4708
ENSG00000010803	11.9545	12.0022	11.917	12.0648	11.7759	12.0426	11.1082	11.2557	10.7576	12.0383	11.8061	11.973	11.9737	11.964	11.6522	11.7138	11.9818	10.9653	11.3379	10.5306	11.1365	11.2295	11.9825	11.7397	11.8022	11.7469
ENSG00000010810	13.383	13.6308	13.9103	12.4535	13.0355	12.946	12.95	13.1754	13.9466	13.3611	13.3022	13.7812	14.0844	13.2193	11.7255	11.9403	13.0599	13.0316	13.1277	13.912	13.079	13.0849	13.1036	11.6293	11.9756	12.4842
ENSG00000010818	12.7977	12.9351	13.2844	12.37	12.5543	12.7421	12.1787	12.3055	14.1132	12.8431	12.9024	12.8259	13.1304	13.2626	12.0449	12.0309	12.5293	12.0788	12.0804	14.2589	12.0712	12.0846	12.6152	11.7536	11.8867	12.7409
ENSG00000010932	5.28901	5.32496	5.71659	5.92865	8.3122	5.31589	8.74094	7.66293	7.86268	5.39112	7.6792	5.49505	5.70332	6.20366	4.96778	4.98188	5.13256	9.00659	6.46122	7.19108	8.42775	6.67262	5.72283	5.21379	5.38076	5.359
ENSG00000011007	12.4784	12.6257	13.1004	12.277	12.2019	12.4458	12.78	12.7098	13.1347	12.4761	12.1878	12.4558	12.7907	12.8549	12.612	12.4761	12.8383	12.7667	12.8494	13.2196	12.7234	12.6918	12.738	12.4846	12.4244	12.7059
ENSG00000011009	11.0431	11.1302	10.9509	11.2498	11.1617	11.2175	11.5376	11.0224	11.3322	10.9472	11.3442	11.0227	11.3182	11.0813	11.9531	11.892	11.7914	11.5235	11.2001	11.3189	11.8565	11.1679	11.6151	11.5939	11.7358	11.6105
ENSG00000011021	10.6621	10.8852	10.5139	10.4452	10.2467	10.4848	10.3087	10.4799	10.1887	10.6256	10.347	10.6632	10.5223	10.5312	10.9507	10.9851	10.5563	10.3811	10.3613	10.1319	10.2732	10.248	10.3712	10.7949	11.0509	10.7054
ENSG00000011028	17.1529	17.0092	16.4653	16.4578	16.8307	16.5855	15.8623	16.2274	15.8651	17.1347	17.184	17.1537	16.9819	16.2	15.6582	15.8505	15.8092	16.0535	16.4298	15.8007	16.2053	16.4301	16.1378	16.2643	16.5976	16.3587
ENSG00000011083	4.25048	3.56649	4.71339	4.0906	3.56649	3.56649	4.10143	4.44399	4.25609	4.61088	3.56649	4.1178	4.87118	4.87206	4.0499	3.56649	4.49938	4.24486	4.20482	3.56649	4.18334	3.56649	4.37834	3.56649	4.27834	4.05729
ENSG00000011105	11.6906	11.56	12.5288	11.0514	11.7672	11.1713	13.5666	13.5375	13.0658	11.5775	11.882	11.5712	12.6928	12.1053	11.966	12.1833	11.3932	13.5747	13.631	12.9097	13.7695	13.6642	11.6375	12.712	12.9731	12.4753
ENSG00000011114	12.3958	12.5264	12.252	12.2969	12.3643	12.3249	12.2708	12.4608	12.148	12.4387	12.4362	12.5071	12.1694	12.3832	12.1097	12.1187	12.0768	12.3398	12.4591	12.3005	12.3064	12.3952	12.2033	12.3924	12.4151	12.3485
ENSG00000011132	10.343	10.2574	10.4895	9.94587	10.0853	10.2413	10.0362	10.1605	9.76794	10.1061	10.1821	10.0844	10.7464	10.1912	9.99218	9.95541	10.283	10.1601	10.3326	9.7316	10.2276	10.4654	10.2657	10.0728	10.2352	10.5661
ENSG00000011143	9.25796	9.2927	9.00907	9.29496	9.56521	9.10287	9.22113	9.29199	9.37098	9.32081	9.63622	9.31381	9.04673	9.29919	9.26264	9.35139	9.05536	9.25054	9.24537	9.22228	9.23319	9.15357	9.04439	9.49318	9.5686	9.44934
ENSG00000011198	11.3199	10.9056	11.2332	10.9251	11.274	10.9617	11.7663	12.0334	11.8001	11.3426	10.957	10.9473	11.4661	11.2796	11.9014	11.9001	11.5732	11.7257	12.0004	11.6528	11.6999	12.0009	11.4786	11.4942	11.1667	11.5948
ENSG00000011201	5.17331	9.27427	6.78249	10.4395	6.06992	10.6962	8.2603	10.176	7.25206	4.76425	10.1924	9.54113	6.69422	7.80606	6.92955	11.8937	8.21728	8.30715	9.94107	7.35123	8.209	10.0453	7.7131	7.13577	10.9238	6.51381
ENSG00000011243	10.822	10.7485	10.6101	10.6228	10.9748	10.824	10.9143	10.9143	10.8735	10.7403	11.0847	10.8691	10.8351	10.6321	10.7019	10.9303	10.7312	10.752	10.9762	11.1579	10.883	10.9993	10.9196	10.8989	11.0683	11.1177
ENSG00000011258	10.2986	9.88947	10.1386	9.93193	10.4784	9.74227	9.8059	9.80893	9.64405	10.5244	10.2933	10.1844	10.3198	10.0322	9.52445	9.39505	9.76449	9.82655	9.71488	9.76026	9.6671	9.83986	10.1652	10.3925	10.2803	10.6604
ENSG00000011260	11.1066	11.0411	11.3223	11.2409	11.338	11.3365	10.7597	10.6448	10.67	11.319	11.1983	11.2892	11.0145	11.4843	11.6943	11.6639	11.7364	10.9322	10.5782	10.8003	10.7594	10.5922	11.6847	11.4591	11.3319	11.3604
ENSG00000011275	12.7448	12.7763	12.6225	12.3665	12.7535	12.6259	13.0947	12.9588	13.3805	12.9192	12.8416	12.9791	12.8442	12.7203	12.4936	12.5658	12.6075	13.0548	13.0723	13.2837	13.1684	13.0281	12.5567	12.8911	12.9739	12.8729
ENSG00000011295	11.2835	11.3054	11.1432	11.2386	11.3124	11.2006	11.5456	11.5642	11.6851	11.4003	11.0647	11.5273	11.0543	11.1412	11.3688	11.3594	11.3969	11.6122	11.5399	11.6301	11.6083	11.643	11.3841	11.2988	11.3657	11.4012
ENSG00000011304	14.5725	14.5093	14.6208	14.0123	14.4426	14.2119	14.253	14.0896	14.318	14.5667	14.5801	14.6067	14.6598	14.5895	14.3342	14.4518	14.4532	14.3973	14.2907	14.3486	14.5579	14.4154	14.4413	14.5577	14.6402	14.5382
ENSG00000011332	7.40414	7.98799	8.43787	7.77008	7.44507	8.02232	7.34027	7.21111	7.67033	7.35168	7.88304	8.08202	8.17217	8.32984	8.17855	8.41461	8.22142	7.77582	7.72536	7.36011	7.67548	7.75742	7.76527	8.38935	8.62008	8.20922
ENSG00000011347	8.42966	8.85481	6.44217	10.2427	8.18059	11.2417	9.49763	10.1803	7.58969	7.97876	8.01604	9.14103	5.4224	5.65315	11.6645	11.8719	9.68431	9.4062	9.77241	8.38485	9.7357	9.87657	9.70443	11.1064	10.5398	8.01404
ENSG00000011376	11.1128	11.2482	11.3747	11.2296	11.0128	11.1612	10.7747	10.7114	10.953	11.2425	11.2737	11.156	11.47	11.4769	11.7434	11.7098	11.4459	10.9043	10.9498	10.9765	10.9559	10.7587	11.4634	11.3448	11.4805	11.2707
ENSG00000011405	12.3772	12.5142	12.6454	12.4019	12.763	12.3386	13.2823	13.0594	13.4239	12.458	12.4914	12.3388	12.5584	13.0076	12.4078	12.4312	12.3646	13.4215	13.2257	13.6551	13.3105	13.1589	12.5425	12.5166	12.483	12.7321
ENSG00000011422	11.9924	11.5765	13.1682	12.2054	11.5361	12.2959	12.1115	11.9988	13.2635	11.71	11.5502	11.5213	12.6434	12.6885	13.0359	12.9819	13.7471	12.1905	12.094	13.0884	12.3465	11.9598	13.2796	12.0048	11.7654	12.0787
ENSG00000011426	13.2983	13.396	14.6433	12.8545	13.347	13.2191	13.3244	12.4212	12.2922	13.323	13.2449	13.1629	14.315	14.9869	13.8513	13.8208	14.3617	13.6659	12.7913	12.0495	13.5528	12.3277	14.2635	13.6007	13.0987	13.7381
ENSG00000011451	13.2025	13.1701	12.6275	13.082	12.9538	13.2915	13.0581	13.0512	12.9952	12.9926	13.11	13.0798	12.8106	12.3698	12.9408	12.9666	12.6236	13.1142	13.2655	12.9323	13.2643	13.2594	12.5339	12.9567	13.0018	12.8418
ENSG00000011454	13.6614	14.6698	12.251	13.103	12.9517	13.6358	13.27	12.8907	13.2341	13.8655	13.3308	14.8033	12.4835	13.2113	12.5261	12.6441	12.423	13.2433	12.744	13.2013	13.1623	12.8417	12.7844	12.9224	13.0446	12.9704
ENSG00000011465	17.8766	17.8323	19.0855	19.2774	18.4572	18.9665	17.5482	17.4452	17.9307	18.3556	18.3075	18.2016	18.3395	17.6876	17.1325	17.8751	15.9886	17.5491	17.7694	17.6312	17.363	17.6305	16.209	19.0819	19.2085	18.1242
ENSG00000011478	9.82449	10.0858	10.8136	9.6869	9.54963	9.86351	10.5858	10.5359	11.4385	9.71338	9.65299	10.2198	10.9975	10.3032	10.1117	10.3114	10.4607	10.4922	10.5535	11.2223	10.6372	10.7352	10.1952	9.94644	10.1063	10.2589
ENSG00000011485	12.4455	12.3219	12.6418	12.5163	12.4872	12.5763	12.1352	11.8042	12.206	12.3327	12.4862	12.3346	12.8954	12.9555	12.6717	12.6839	12.6333	12.163	11.8959	12.1897	12.33	12.0081	12.524	12.4309	12.4342	12.4346
ENSG00000011523	11.2461	10.9577	10.7252	11.3563	11.2376	11.2066	11.1903	10.853	11.219	11.0486	11.1597	10.9044	10.9256	10.6809	10.2115	10.0984	10.0758	11.1879	10.7841	11.3001	11.1741	10.8504	10.3145	11.1248	11.0312	11.0411
ENSG00000011566	11.6264	11.805	12.2242	11.7544	11.9908	11.6309	12.0031	12.5057	12.6557	11.8129	11.9378	11.8168	12.0156	12.7346	12.0304	11.7434	13.185	12.1273	12.4783	12.8931	12.0144	12.3765	12.8181	12.2093	12.0041	12.9819
ENSG00000011590	4.40042	4.71797	4.51084	4.71438	5.17315	4.59307	4.73712	4.54396	4.9098	4.61088	5.08938	4.77145	4.57651	3.95519	4.52037	3.56649	4.11128	4.88898	5.01423	4.72271	4.43246	4.869	4.14429	4.21794	4.07237	4.25732
ENSG00000011638	11.1199	10.8476	10.9094	11.3326	11.1555	11.4056	11.5902	11.1965	11.5928	10.6827	11.2604	10.8062	10.9218	11.0038	11.4057	11.4168	11.512	11.3799	11.2372	11.7964	11.3533	11.0978	11.6327	11.2296	11.1453	11.38
ENSG00000012048	10.7881	11.0714	11.6505	10.7227	10.8327	11.0268	10.4707	10.1929	10.3159	10.8884	10.6487	10.8383	11.352	12.0665	10.9908	10.8768	11.2773	10.9124	10.6698	10.0646	10.6471	10.333	11.2901	10.8816	10.489	10.6542
ENSG00000012061	12.4395	12.1614	12.5501	12.0979	12.1172	12.3099	12.1211	11.9088	12.2491	12.2377	12.0606	12.2448	12.6279	12.3566	13.0143	12.9499	12.8559	12.1639	11.8739	12.1328	12.2744	11.9202	12.5906	12.4672	12.4954	12.3751
ENSG00000012124	4.25048	4.39122	4.6508	4.0906	4.09821	4.1234	4.93772	4.78971	4.53287	4.76425	4.16489	3.56649	3.56649	3.56649	5.63633	4.80374	5.92369	5.87417	4.95169	4.15609	5.62772	4.56484	6.04128	4.58407	3.56649	4.83049
ENSG00000012171	9.84805	10.4223	8.81761	12.1382	12.1309	12.7355	9.4694	11.0224	7.4481	9.70966	13.6777	11.5363	8.66566	10.5785	12.1353	12.6336	11.6751	9.30938	10.5134	6.49759	9.4162	10.4472	11.9046	10.5848	11.1653	10.0258
ENSG00000012174	11.7912	11.7672	12.3618	12.1923	11.8793	12.0951	12.1769	12.1279	12.6296	11.8731	11.7758	11.7658	12.1533	12.2761	11.917	11.8223	12.0546	12.2375	12.1849	12.7032	12.1862	12.1319	12.1618	12.0853	11.9952	12.3719
ENSG00000012211	9.33577	9.12544	9.7943	9.21851	9.37669	9.37953	9.21114	9.33303	9.0676	9.27119	9.57103	9.39676	9.74505	9.51081	9.3153	9.36834	9.49558	9.69571	9.61213	9.25583	9.62351	9.64351	9.19427	9.19651	9.47322	9.45505
ENSG00000012223	4.25048	3.56649	4.11813	4.71438	3.56649	3.56649	6.04557	5.09974	10.1098	3.56649	3.56649	3.56649	4.33651	4.50486	3.56649	4.29514	3.56649	7.63722	6.05247	10.447	7.48418	6.39247	4.55455	3.56649	3.56649	4.05729
ENSG00000012232	12.8514	12.6775	13.2977	12.514	12.8049	12.5042	12.6567	12.3266	12.6483	12.5606	12.8258	12.4268	13.0905	13.0848	12.5741	12.3961	12.4583	12.8054	12.4612	12.7339	12.8971	12.4195	12.5021	12.7112	12.6519	12.831
ENSG00000012660	13.3734	13.4977	13.7869	13.9054	14.0933	13.9254	13.7389	13.7993	13.8151	13.5241	14.2247	13.6363	13.8383	14.1595	13.4504	13.4821	13.5194	13.8061	13.7852	13.7233	13.7353	13.816	13.5514	13.0827	13.4185	13.3175
ENSG00000012817	4.89941	6.15902	4.97793	11.4469	11.4088	11.3719	3.56649	3.56649	4.25609	3.56649	11.4768	3.56649	3.56649	11.4646	10.7409	10.7763	10.7203	3.56649	3.56649	3.56649	3.56649	3.56649	11.2144	11.4921	11.6725	11.6585
ENSG00000012822	13.7304	13.2534	12.731	13.7172	13.893	13.2988	13.7393	13.6158	13.4293	13.6492	13.7896	13.3191	13.0486	12.6379	13.1026	13.0292	12.7132	13.511	13.2961	13.2871	13.5632	13.3183	12.7447	13.3283	12.947	12.8381
ENSG00000012963	11.614	11.4616	11.552	11.8988	11.7779	11.9109	11.4545	11.1937	11.3703	11.5471	11.6125	11.5286	11.4149	11.8843	12.0559	11.8315	11.765	11.573	11.326	11.1836	11.5873	11.4327	11.939	11.9699	11.7085	11.6169
ENSG00000012983	13.1689	13.3888	13.0259	13.0782	12.9912	13.1372	13.0312	12.9095	13.3749	13.0825	12.9285	13.0154	12.6898	12.9371	12.9151	12.9813	12.8344	12.9505	12.8869	13.3857	12.9106	12.8166	12.7501	13.1156	13.0007	12.8486
ENSG00000013016	13.3821	12.6294	12.655	12.298	13.2986	12.4564	13.7801	13.0044	12.3041	12.6203	12.8436	11.9553	12.1892	12.9792	13.2269	12.8872	13.0029	13.8916	12.9719	12.2072	13.931	12.9815	13.0224	13.2304	13.2006	13.1462
ENSG00000013275	12.3987	12.5208	12.7356	12.4108	12.3159	12.6099	12.606	12.6028	12.8445	12.4	12.3454	12.5271	12.6651	12.5722	13.1373	13.1994	13.2212	12.6514	12.8478	12.8565	12.784	12.8032	13.0065	12.7603	12.864	12.9485
ENSG00000013288	13.7672	13.939	13.5122	13.5194	13.4694	13.7354	13.8098	13.6011	13.9165	13.6217	13.9113	13.9352	13.6228	13.4211	13.624	13.6911	13.4554	13.9586	13.7819	13.8629	14.0914	13.826	13.547	13.7958	13.8296	13.6741
ENSG00000013293	8.23524	6.56707	8.99674	10.8834	9.80199	9.98046	7.93498	10.159	7.70901	7.77261	9.31641	5.98901	8.24393	10.173	6.63643	5.74099	8.49906	8.50045	10.1516	8.68858	8.53866	10.0168	7.91706	10.2235	8.84697	10.9349
ENSG00000013297	15.5784	14.5061	17.1241	15.955	15.5094	15.9816	13.8819	16.0833	12.6956	15.3389	15.3466	13.9446	16.2439	14.2126	13.1618	12.7629	14.2942	13.9743	15.8471	13.2064	14.1998	15.7691	13.9634	14.374	14.2342	14.5075
ENSG00000013306	12.6756	12.7035	12.2126	12.4717	12.1558	12.6271	12.6337	12.4576	12.5901	12.3513	12.2371	12.4686	12.1927	12.0723	12.8618	12.9434	12.6226	12.5987	12.6271	12.5569	12.7955	12.5154	12.373	12.3383	12.429	11.9892
ENSG00000013364	14.6366	14.5752	14.1048	14.8387	14.4945	15.0839	14.2604	14.1997	14.2809	14.4493	14.6102	14.349	14.0588	14.0743	15.3082	15.4345	14.7148	14.4395	14.5036	14.3335	14.5751	14.4797	14.4319	14.6785	14.8216	14.0619
ENSG00000013374	12.5039	12.556	12.4576	12.4158	12.5215	12.4187	12.757	12.7591	13.3881	12.4574	12.7305	12.5416	12.7635	12.6439	12.3918	12.5574	12.3897	12.7647	12.8415	13.36	12.7876	12.7408	12.4427	12.3889	12.4996	12.3779
ENSG00000013375	12.793	13.0157	13.22	12.8718	12.7218	13.1134	13.567	13.9021	13.8616	12.9905	12.6266	13.1021	12.8908	13.3709	13.1417	13.1625	13.542	13.4012	13.8287	13.9927	13.2904	13.8289	13.3846	13.0174	13.0941	13.2517
ENSG00000013392	9.91446	10.0483	10.3138	9.97222	10.1693	9.94819	10.627	10.7816	11.0235	9.93826	9.99164	10.1603	10.2539	10.1234	9.89684	9.78412	10.19	10.3593	10.4636	10.932	10.4263	10.6018	10.3952	10.1021	10.2466	10.3852
ENSG00000013441	11.7857	11.5779	11.5136	11.7247	11.9739	11.3504	11.1959	11.1712	10.9936	11.9885	11.675	11.5795	11.653	11.5833	11.1539	10.9188	11.1105	11.0136	10.6802	10.8684	10.8821	10.8059	11.1788	11.7143	11.4497	11.776
ENSG00000013503	10.768	10.8105	10.4664	11.1149	10.9394	11.1218	11.07	11.301	11.252	10.5392	10.9167	10.7302	10.1945	10.8323	10.8493	10.9003	10.957	11.0684	11.4065	11.1898	11.1373	11.3705	10.87	10.9454	11.1382	10.9128
ENSG00000013523	10.474	10.5702	11.0657	10.4517	10.5427	10.2188	10.1079	9.99138	10.3097	10.3115	10.5918	10.2574	10.5935	11.329	10.5622	10.4595	10.4315	10.2545	10.0202	10.3406	10.3396	9.97719	10.4861	10.5474	10.7529	10.6873
ENSG00000013561	12.2236	12.4009	11.9209	12.328	11.9669	12.4852	12.8162	12.8594	12.6659	12.1598	12.0097	12.3201	11.6102	11.8333	12.6049	12.4741	12.1314	12.6976	12.974	12.6712	12.5501	12.8394	12.0727	12.2544	12.2146	12.0718
ENSG00000013563	9.17571	9.35101	8.63863	9.49	9.28553	9.72104	10.4716	10.5293	9.46693	8.77961	9.10237	9.33548	8.55723	8.98113	9.29539	9.4115	8.52274	10.6151	10.9609	9.02517	10.607	10.6622	8.68105	8.56594	8.61737	8.16111
ENSG00000013573	9.58043	9.61718	10.046	9.88686	9.56211	9.89501	9.61598	9.39973	9.4471	9.9446	9.58469	9.89967	10.0086	10.1066	9.39661	9.67665	9.69922	9.7459	9.61647	9.3498	9.91238	9.58648	9.47375	9.78503	9.48809	9.59982
ENSG00000013583	12.3063	12.1917	12.3037	12.324	11.8585	12.3446	11.9551	12.104	12.0806	12.3166	11.9926	12.276	12.4525	11.8533	12.3466	12.2903	12.4311	11.9688	12.1542	12.2136	12.0767	12.09	12.1536	12.2503	12.3521	12.075
ENSG00000013588	7.71591	7.21004	6.25183	11.0556	11.9235	9.61977	12.574	12.3639	12.3841	7.84919	11.0702	7.08337	6.74218	9.02734	10.923	10.7826	9.59462	12.384	12.0227	11.7174	12.5371	11.6714	10.1009	9.71715	8.48721	8.33843
ENSG00000013619	13.0133	12.7863	11.0011	10.5795	10.6209	10.8133	9.92562	9.75145	10.9081	12.8613	10.8406	12.7226	10.7171	10.711	11.4579	11.3603	11.4726	10.0894	9.55449	11.1135	10.2898	9.61663	11.3736	11.6438	11.6591	11.6012
ENSG00000013810	12.1758	12.1566	12.9476	11.4034	11.883	11.9715	11.7248	11.0935	10.7321	12.1915	12.0834	12.0062	13.065	13.2127	12.2266	12.3062	12.8759	12.2279	11.586	10.3889	12.2364	11.2054	12.6616	12.1993	11.8266	12.2965
ENSG00000014123	11.9934	12.0175	11.8995	11.9452	11.9902	11.9041	12.1512	12.1982	12.0278	12.126	11.8911	11.9954	11.7485	11.9448	12.1269	12.078	12.172	12.0523	12.3063	12.1912	11.9916	12.0713	11.9945	11.9751	12.0393	12.1213
ENSG00000014138	10.4264	10.6845	11.2369	10.9103	10.9116	11.0807	10.3068	10.1346	10.4155	10.8097	10.7621	10.7182	11.0752	11.6454	11.3757	11.3704	11.3314	10.6526	10.5284	10.1839	10.5393	10.241	11.2219	11.1778	10.9129	10.9061
ENSG00000014164	10.9101	11.0553	10.6881	10.7206	11.4036	10.8928	10.5812	10.7046	10.7838	11.102	11.6073	11.1676	10.852	10.7169	10.9175	11.0242	10.8582	10.8238	10.993	10.7929	10.8847	10.9311	10.5111	11.1374	11.2765	11.0095
ENSG00000014216	13.7805	13.8293	13.1136	13.9884	13.9463	14.4238	13.5195	13.2534	13.4141	13.6928	14.1059	13.8276	13.3006	13.3112	14.328	14.5116	13.8502	13.6212	13.5174	13.4319	13.8118	13.5577	13.702	13.9967	14.2191	13.623
ENSG00000014257	4.7305	4.39122	6.41221	6.75165	7.83389	5.92377	3.56649	4.19168	5.05613	5.12064	6.87789	4.87938	5.75282	5.97722	9.07058	8.83146	9.33486	4.24486	4.20482	5.16303	4.43246	4.56484	9.23865	8.87636	8.37323	8.11494
ENSG00000014641	12.9024	13.1521	13.1228	13.2336	13.1495	13.3008	13.4807	13.2802	13.7536	13.0595	13.1199	13.186	13.1137	13.6055	13.5535	13.4703	13.3904	13.4877	13.4395	13.8921	13.46	13.2561	13.3404	13.0413	13.0211	13.0594
ENSG00000014824	12.6934	12.817	12.9565	12.855	12.8329	12.87	13.123	13.1136	13.344	12.9226	12.7536	12.844	12.8542	13.1767	13.2489	13.1343	13.131	12.9405	13.0847	13.3773	12.8719	13.0086	13.0634	13.0159	13.0605	13.102
ENSG00000014914	10.6426	10.0334	9.63159	11.6768	10.6907	11.4459	10.2513	9.64754	9.55424	10.388	10.6252	10.1414	9.5376	9.36126	10.6255	10.5603	9.87107	10.3739	9.65917	9.46285	10.3223	9.45002	10.3575	10.3264	10.1877	9.96517
ENSG00000014919	11.104	11.0391	10.9931	11.4579	11.5835	11.3845	11.6082	11.6061	11.4816	11.1516	11.3659	11.0681	11.0461	11.1189	11.7988	11.7421	11.4574	11.4931	11.745	11.6085	11.3893	11.5784	11.6133	11.4182	11.392	11.4122
ENSG00000015133	4.97453	5.06257	5.43436	5.07748	5.01707	5.16465	6.15277	6.08654	5.83543	4.83268	5.5737	5.55383	4.92091	5.21835	6.17187	6.76603	6.87504	6.12321	5.50312	5.78826	5.726	6.16835	7.41924	6.12077	6.37641	6.65132
ENSG00000015153	10.5267	10.3841	10.4183	10.1841	10.4281	10.1726	10.6479	10.2515	10.8532	10.4977	10.2214	10.0311	10.4715	10.4788	10.0949	10.1736	10.3507	10.4294	10.2259	10.8653	10.5048	10.1577	9.99325	10.0487	10.023	10.1689
ENSG00000015171	13.4017	13.3349	13.3776	13.2893	13.4677	13.2701	13.1873	13.0373	13.3964	13.437	13.2934	13.3475	13.5142	13.3577	13.0665	12.9849	13.0396	13.193	13.0782	13.484	13.1437	12.9536	13.1762	13.3658	13.2674	13.3975
ENSG00000015285	5.49168	5.40098	4.88011	5.3198	4.92995	5.16465	5.50177	5.25129	5.408	5.0144	5.35553	5.29996	5.2896	4.64401	5.03774	5.55284	5.28136	5.16109	5.07341	5.40801	5.08071	5.10304	5.57637	4.83885	5.16921	4.91209
ENSG00000015413	4.7305	4.15358	3.56649	4.0906	3.56649	3.56649	3.56649	6.15881	3.56649	4.17813	4.98496	4.1178	3.56649	3.56649	3.56649	4.29514	3.56649	3.56649	5.28357	3.56649	4.18334	5.90004	3.56649	4.36106	3.56649	3.56649
ENSG00000015475	11.0861	11.0714	12.2059	10.8154	11.1871	10.9835	10.772	10.9706	11.8062	11.2869	11.3811	11.5205	12.5394	12.1897	11.7683	11.7296	12.7998	10.8344	11.2386	11.6451	10.9096	11.1707	12.6471	11.8533	11.9274	12.8473
ENSG00000015479	6.3517	6.64189	6.36602	6.71914	6.84862	5.83239	6.15277	6.35521	5.83543	6.49548	6.35655	5.68992	5.89104	6.25485	5.91418	5.98059	5.9024	6.09448	6.20265	6.20874	5.90286	5.41048	5.95114	6.49699	6.071	6.29778
ENSG00000015520	3.56649	3.56649	3.56649	4.30373	4.31432	4.34934	4.10143	3.56649	4.05641	3.56649	5.50512	4.1178	3.56649	4.11456	5.10356	5.60252	4.11128	3.56649	4.46215	3.98484	4.43246	3.56649	4.37834	6.88667	7.00633	8.7771
ENSG00000015532	11.7228	11.5896	12.4741	12.0754	11.6588	12.1709	12.4255	12.1982	12.8914	11.7549	11.8681	11.7269	12.4842	11.9514	12.1377	12.0837	12.3505	12.3688	12.3774	12.952	12.6463	12.4647	12.2127	12.0357	12.0493	12.2121
ENSG00000015568	5.53757	6.23921	6.07022	5.96701	5.9173	5.51235	6.45947	6.11106	5.83543	6.01697	5.81643	6.10731	5.70332	6.36737	5.43551	5.26969	5.88076	6.00444	6.24926	5.99147	5.62772	6.39247	5.51275	6.06728	5.9695	5.80192
ENSG00000015676	12.6869	12.7234	12.4931	12.9736	12.6042	12.8999	12.8111	12.5901	12.7061	12.6553	12.6291	12.5916	12.3247	12.451	13.0691	13.0852	12.7623	12.7354	12.6317	12.6107	12.8975	12.6377	12.6347	12.8857	12.905	12.5304
ENSG00000016082	4.25048	4.15358	4.11813	3.56649	7.94314	3.56649	3.56649	3.56649	3.56649	3.56649	7.80495	3.56649	3.56649	6.64621	3.56649	3.56649	3.56649	3.56649	3.56649	3.56649	3.56649	3.56649	3.56649	3.56649	3.56649	4.05729
ENSG00000016391	9.9306	9.50314	9.25462	7.42853	9.51794	7.17261	3.56649	4.44399	4.25609	9.99437	9.97543	9.24258	9.60479	7.65272	5.65681	5.1348	4.86465	4.24486	3.56649	4.15609	4.61954	4.27933	4.76558	6.67486	6.40226	5.94399
ENSG00000016402	7.75279	7.24853	6.18206	4.91155	6.94801	4.89201	6.21982	5.15249	5.30188	7.12318	6.90328	6.52704	6.01625	4.33705	4.81239	4.58656	5.13256	6.12321	5.28357	4.96533	6.13075	5.10304	5.04049	4.48027	4.56348	4.40868
ENSG00000016490	3.56649	4.39122	3.56649	5.07748	3.56649	6.30595	3.56649	4.19168	3.56649	3.56649	4.4069	4.1178	3.56649	3.56649	3.56649	3.56649	3.56649	3.56649	3.56649	4.15609	3.56649	3.56649	4.14429	3.56649	4.77624	3.56649
ENSG00000016864	12.7847	12.9126	12.7237	13.0741	12.5199	13.1541	13.0145	13.3963	12.6132	12.923	12.6188	13.1637	12.6254	12.4382	12.5966	12.6375	12.7509	12.9452	13.2068	12.5475	12.8121	13.2215	12.8656	12.4744	12.5525	12.661
ENSG00000017260	13.4945	14.1543	14.3031	13.4167	13.5464	13.8052	13.7584	13.7755	15.684	13.3679	13.5033	13.9984	14.1807	14.3821	13.3317	13.7589	13.696	13.8047	13.876	15.8148	13.691	13.8665	13.8143	13.2317	13.5844	13.9896
ENSG00000017427	6.842	6.07383	4.88011	7.06714	7.82353	5.78422	5.02525	5.34249	5.18548	8.08614	7.10251	6.92462	5.75282	4.11456	4.52037	3.56649	4.49938	4.51741	4.65514	5.16303	4.90754	5.23571	4.82669	6.32732	6.15013	5.05864
ENSG00000017483	11.3435	11.2992	12.0604	11.159	10.0788	11.6145	9.35424	9.77955	10.051	11.805	10.1886	11.9553	11.3074	9.15111	11.3264	11.8884	11.7948	9.617	9.95998	9.86642	9.61747	10.085	11.7234	11.6254	11.8797	11.1427
ENSG00000017797	13.5337	13.4668	13.1757	13.2486	13.192	13.478	13.2967	13.3691	13.2499	13.3899	13.343	13.4828	13.2947	13.0586	13.329	13.4615	13.2976	13.2836	13.3662	13.3413	13.3316	13.3984	13.2839	13.2686	13.3947	13.0706
ENSG00000018189	10.9969	10.7774	10.3355	11.261	11.0794	11.1368	10.9399	11.2301	10.3128	11.1467	11.1267	11.0025	10.5274	10.5022	10.8902	10.8851	10.8442	10.9691	11.0079	10.445	10.8746	11.1161	10.9807	11.2811	11.1106	11.2049
ENSG00000018236	7.55811	10.6303	6.87254	6.87467	7.25725	7.2256	4.73712	3.56649	5.18548	7.44455	8.75051	8.71731	6.36581	7.04053	6.62652	6.27512	6.38473	4.51741	3.56649	5.16303	4.18334	4.27933	5.99697	6.09429	6.51295	5.68433
ENSG00000018280	5.04478	5.28508	5.49605	5.152	5.31068	5.24268	4.84234	5.25129	5.05613	5.8012	5.27329	5.14984	6.01625	5.70463	5.45947	5.50114	5.81366	4.9636	5.18323	5.16303	5.32104	4.95276	5.29975	5.36351	4.77624	5.05864
ENSG00000018408	13.5276	13.3194	12.6679	14.7244	13.9175	14.1986	13.683	12.92	14.0458	13.5307	13.228	13.0316	12.8658	13.0144	14.0308	13.4253	13.0712	13.7356	13.0458	13.9132	13.7288	12.7864	13.3634	14.0598	13.6118	13.9491
ENSG00000018510	12.6254	12.659	12.4962	12.3922	12.1919	12.5358	12.5928	12.4008	12.5794	12.7152	12.0717	12.6202	12.3406	12.6194	11.742	11.9386	12.3291	12.6604	12.5037	12.8173	12.6173	12.5516	12.176	12.1939	12.4551	12.1964
ENSG00000018610	10.4918	10.5066	10.4136	10.5193	10.6635	10.44	10.0156	9.91913	10.1401	10.5181	10.7842	10.5946	10.7687	10.7906	10.5344	10.4047	10.4884	10.0482	9.807	10.1938	10.0248	9.77814	10.6104	10.6743	10.6699	10.6745
ENSG00000018625	4.89941	4.57003	4.11813	6.20877	8.41909	6.2722	5.02525	5.42733	5.05613	4.61088	9.4862	4.97715	3.56649	4.33705	5.57286	5.86619	6.10148	5.38097	4.81433	5.25039	5.13291	4.56484	7.53662	5.69185	5.8597	6.32351
ENSG00000018699	10.7328	10.9403	10.8882	11.1338	11.1493	11.1696	11.5203	11.4891	11.1232	10.7567	11.1752	10.8832	10.6007	11.3588	11.2632	11.2217	11.5048	11.4352	11.4097	11.1017	11.2965	11.3106	11.4979	11.2664	11.27	11.0711
ENSG00000018869	7.57881	7.95939	7.30206	7.88579	7.91415	7.73741	8.06074	8.32895	8.03227	7.70675	7.69373	7.43139	7.29998	7.54279	7.6885	7.28103	7.93375	8.05507	8.24119	8.21965	7.85113	8.49103	8.12582	7.6955	7.22938	7.99847
ENSG00000019102	3.56649	3.56649	4.11813	3.56649	4.31432	4.1234	4.93772	3.56649	4.9098	4.00059	4.4069	4.1178	4.64327	4.11456	4.57604	5.33179	4.81264	4.88898	4.34519	5.11676	5.66132	4.77785	3.97641	5.29098	5.06538	4.91209
ENSG00000019144	13.3716	13.3036	13.2749	13.5557	13.7153	13.6467	14.1906	14.1104	13.6968	13.2352	13.6432	13.2361	13.3858	13.3143	13.711	13.8363	13.39	14.244	14.2937	13.6648	14.3372	14.2202	13.506	13.9478	13.9861	13.6244
ENSG00000019169	5.58186	5.15675	5.36944	4.30373	3.56649	4.1234	3.56649	3.56649	5.18548	5.85851	4.16489	6.00946	5.75282	3.56649	3.56649	3.56649	3.56649	3.56649	3.56649	5.16303	3.56649	3.56649	3.56649	3.56649	3.56649	3.56649
ENSG00000019186	3.56649	4.71797	3.56649	4.99766	10.6678	4.1234	5.92914	4.63337	3.56649	4.76425	6.21986	3.56649	4.33651	5.14125	3.56649	3.56649	3.56649	5.38097	3.56649	3.56649	5.87498	4.27933	3.56649	3.56649	3.56649	3.56649
ENSG00000019485	9.20587	9.30182	8.48103	9.57918	9.79936	9.36786	10.1732	9.89707	9.32827	9.02993	9.82567	9.19162	8.80604	9.09741	8.41855	8.35457	8.33286	10.3252	10.0021	9.34535	10.3889	9.94081	8.74726	8.97128	8.91897	9.05772
ENSG00000019505	3.56649	3.56649	3.56649	3.56649	3.56649	3.56649	9.00904	6.01021	6.67704	3.56649	3.56649	3.56649	3.56649	3.56649	3.56649	3.56649	3.56649	10.3025	7.52682	6.3962	10.4884	7.53355	3.56649	3.56649	3.56649	3.56649
ENSG00000019549	13.6181	13.248	14.0042	12.7107	13.1471	12.4964	12.8816	13.9246	11.8521	13.6451	12.8563	13.2524	13.8875	12.8445	12.2349	12.1775	12.4833	12.6385	13.8721	12.0303	12.5792	13.6865	12.4487	12.585	13.0624	13.1544
ENSG00000019582	8.62592	8.82346	10.2643	10.2389	6.06992	9.53886	4.31879	4.63337	4.25609	8.4499	6.5951	7.76445	9.97798	8.31422	9.24678	9.20809	9.87895	4.9636	4.95169	4.85119	4.43246	5.10304	9.74062	7.86519	7.58651	10.2091
ENSG00000019991	7.2051	9.29727	9.38523	12.4944	10.9525	12.0207	13.9083	12.0201	10.2586	7.78684	10.6625	10.5346	10.8952	10.0699	12.806	12.4924	11.9176	14.0914	12.4866	10.0318	13.945	11.9783	12.4242	13.6044	13.1812	14.5723
ENSG00000019995	11.1785	11.0247	11.5269	10.973	11.2278	11.0162	11.2709	11.4987	11.4015	11.1693	11.2247	11.2367	11.5307	11.2228	11.005	11.0177	11.1055	11.1315	11.0921	11.4509	11.1782	11.4055	11.481	11.471	11.4166	11.6134
ENSG00000020129	11.9569	11.7598	11.4206	12.4005	11.8997	12.2514	12.5532	12.3455	12.2165	11.6203	11.8136	11.4441	11.4168	11.4261	12.7222	12.3534	12.2299	12.4992	12.5287	12.2094	12.6938	12.4472	12.0989	12.0987	11.9947	12.149
ENSG00000020181	15.2398	14.9398	14.8264	14.8236	15.3941	14.8053	14.3419	14.7596	14.5793	15.1041	15.6646	14.9908	15.3808	14.9132	14.1938	14.2886	13.9632	14.1355	14.6611	14.2625	14.4103	14.7973	14.0432	15.1056	15.1772	14.4291
ENSG00000020256	11.0707	10.9707	10.6508	10.8393	11.253	10.8112	10.5314	10.6376	10.6278	10.8313	11.2881	10.9005	10.7716	10.9879	10.2462	10.434	10.4615	10.6574	10.7569	10.8148	10.7776	10.7831	10.5243	10.6645	10.8515	10.8253
ENSG00000020426	10.3002	10.1081	10.5616	10.8864	10.6342	10.7675	10.3068	10.1661	10.5844	10.381	10.454	10.3072	10.426	10.6778	10.7645	10.8553	10.6437	10.2764	10.1152	10.7465	10.209	10.0573	10.579	10.8113	10.7911	10.509
ENSG00000020577	13.1057	13.3307	13.8902	12.4914	12.7022	12.6464	12.6863	12.3483	13.4923	12.9935	12.8182	13.2352	13.8064	13.6718	12.9526	13.0401	13.2483	12.5844	12.0784	13.6225	12.5939	12.0919	12.9697	12.764	12.6603	13.354
ENSG00000020633	11.6208	11.5905	12.0156	9.45954	6.64993	9.50553	3.56649	4.44399	3.56649	11.5145	7.31539	11.3853	12.3125	9.37825	5.03774	4.98188	5.79052	3.56649	4.20482	4.3947	4.18334	4.56484	5.21957	6.62109	6.69037	6.95793
ENSG00000020922	10.9854	10.9778	11.184	10.4768	11.1116	10.6064	10.9633	10.7779	11.1454	10.8398	10.9343	10.8175	10.925	11.4619	10.6873	10.8237	10.8239	11.1003	10.6381	11.1717	10.8821	10.6516	10.8825	11.0706	10.9298	10.8536
ENSG00000021300	5.8903	5.78019	4.97793	7.3812	5.54637	6.85082	6.51343	6.63102	6.099	5.54295	6.24024	5.98901	4.33651	5.0586	6.99231	6.9949	5.53316	5.87417	6.38029	5.33176	5.98319	5.65615	6.20536	5.36351	5.10105	5.12523
ENSG00000021355	11.8544	11.8639	11.5149	11.3485	12.0261	11.2459	11.526	11.396	11.5953	11.9198	11.7831	11.7785	11.7931	11.542	11.3673	11.4813	11.3799	11.5267	11.371	11.4333	11.4625	11.3363	11.5345	11.4347	11.4313	11.4969
ENSG00000021488	5.04478	5.06257	4.77213	4.0906	3.56649	3.56649	3.94582	3.56649	3.56649	4.61088	4.16489	3.56649	3.56649	3.56649	3.56649	3.56649	3.56649	3.56649	3.56649	3.56649	3.56649	4.27933	3.56649	4.21794	3.56649	3.56649
ENSG00000021574	11.1877	11.0754	10.5873	11.3877	11.1337	11.3617	11.0009	10.9007	10.7759	11.1035	11.0779	10.7235	10.5829	10.7615	10.8287	10.8956	10.8232	10.9854	11.0381	10.9483	10.9333	10.7879	10.9964	11.338	11.319	11.3596
ENSG00000021645	4.89941	4.71797	4.51084	5.57355	5.9173	5.31589	12.4442	11.834	12.3978	5.21782	5.81643	4.1178	4.87118	5.35896	10.4482	9.89587	8.54605	11.9543	11.5849	12.1068	11.9802	11.6005	7.98458	9.29011	8.64948	6.32351
ENSG00000021762	12.4235	12.2373	12.1216	11.9151	12.6571	11.9583	11.8823	11.8201	12.748	12.6275	12.8295	12.4938	12.6047	12.2576	12.1794	12.2916	12.1734	11.909	11.9867	12.6774	12.1187	12.0924	12.2735	12.3436	12.3973	12.6728
ENSG00000021776	12.3013	12.4716	12.3936	12.1692	12.3657	12.0978	11.9324	11.9968	12.1788	12.3694	12.2929	12.387	12.2895	12.6761	12.2305	12.2322	12.326	11.9397	11.9975	12.2951	11.8916	11.918	12.4347	12.4766	12.3931	12.5153
ENSG00000021826	10.3991	10.2158	10.1498	11.0204	10.1673	10.8661	11.1954	11.2376	10.5356	10.7737	9.92415	10.3151	10.2447	10.2702	10.4082	10.4096	10.6445	11.2952	11.1994	10.4829	11.0987	10.9169	10.9138	10.3	10.3356	10.614
ENSG00000021852	3.56649	3.56649	3.56649	3.56649	4.31432	3.56649	3.56649	3.56649	4.25609	5.30758	4.4069	4.34156	5.54232	5.48501	3.56649	3.56649	3.56649	3.56649	3.56649	3.56649	3.56649	3.56649	3.56649	3.56649	3.56649	3.56649
ENSG00000022267	14.6897	14.9978	11.7319	16.1636	15.6791	16.0131	16.8915	15.4679	15.1859	15.0029	15.6047	15.0555	13.1453	13.3043	14.5878	14.7263	12.5767	16.6278	15.3136	15.228	16.5982	15.0848	12.9479	14.0707	14.6294	12.7137
ENSG00000022277	12.7084	12.7035	12.5616	13.0244	12.9568	13.0485	12.6296	12.5914	12.4982	12.7897	12.9015	12.8288	12.5965	12.6398	13.0096	12.8997	12.6726	12.6547	12.6207	12.5951	12.6581	12.7132	12.6873	12.7631	12.8466	12.4115
ENSG00000022556	4.25048	3.56649	3.56649	3.56649	4.31432	3.56649	5.50177	4.63337	6.03779	3.56649	3.56649	3.56649	3.56649	3.56649	5.10356	5.26969	5.47484	4.51741	5.18323	5.99147	5.02597	5.10304	5.99697	3.56649	4.07237	4.05729
ENSG00000022567	9.97017	9.98461	9.59116	8.88856	9.70684	9.18495	9.70697	9.37292	9.90088	9.57506	9.8355	9.72705	9.4224	9.64941	9.29539	9.39174	9.27836	9.81591	9.59684	9.66183	9.97677	9.7288	9.48349	10.0097	10.1722	10.0804
ENSG00000022840	13.8476	13.9586	14.1149	13.8519	13.7402	14.0315	14.039	14.069	14.3571	13.768	13.7958	13.9159	14.0415	14.0001	13.8404	13.8971	13.9597	14.0485	14.1034	14.3579	14.1235	14.0307	14.076	13.7593	13.8688	13.9498
ENSG00000022976	8.48539	8.43679	8.4881	8.82708	8.6414	8.70868	8.68424	8.60104	8.86045	8.64186	9.00698	8.62104	8.86341	8.79402	9.05972	8.86051	8.94703	8.86095	8.53999	8.90646	8.83133	8.44895	8.99893	8.83424	8.79769	8.88672
ENSG00000023041	11.7112	11.5571	11.9819	11.8177	11.5619	11.7077	11.8804	11.8264	11.7443	11.6894	11.3833	11.5942	11.9427	11.8322	11.6428	11.6015	11.7914	11.8266	11.8189	11.7057	11.7426	11.7202	11.9071	11.1632	11.1846	11.2458
ENSG00000023171	10.0425	9.98461	10.4965	11.0351	10.9725	10.9854	9.96302	9.10029	11.3353	10.1792	10.6243	9.95163	10.2209	10.7871	9.07777	9.01061	9.48184	10.2655	9.40695	11.3235	10.1599	9.13853	8.79499	6.96037	6.85717	7.14025
ENSG00000023191	15.146	15.2726	13.8653	15.0523	14.5254	15.4883	14.1719	14.6251	13.8652	14.9813	14.9739	15.2522	14.0082	13.5353	14.5833	14.851	14.161	14.243	14.8853	13.7942	14.4404	14.8081	13.9228	14.159	14.4299	13.6016
ENSG00000023228	13.038	13.1545	13.1935	13.1932	13.0982	13.2432	13.1696	13.0852	13.1396	13.0195	12.9597	13.0507	12.85	13.2635	13.2524	13.214	13.1779	13.1625	13.1773	13.2236	13.0928	13.0102	13.2084	13.1964	13.2204	13.2555
ENSG00000023287	13.2497	13.0924	13.1923	12.9079	13.3334	12.7896	13.248	13.2872	13.3476	13.2943	13.2244	13.1359	13.2968	13.1267	12.7151	12.6385	12.9088	13.2183	13.1324	13.4943	13.081	13.0728	13.2573	13.2456	13.0608	13.4584
ENSG00000023318	12.7747	13.001	13.439	12.6456	12.9209	12.9238	13.0613	13.1567	13.3263	12.9878	12.9584	13.25	13.5345	13.3335	12.4743	12.3448	12.6637	13.1792	13.0923	13.3914	13.1273	13.0753	12.9083	12.6686	12.5708	12.9212
ENSG00000023330	11.5856	11.7652	11.7877	11.6582	11.6427	11.691	11.7011	11.8232	12.4066	11.6889	11.6464	11.8459	12.0486	12.0844	12.1714	12.1833	12.127	11.809	12.0325	12.7089	11.8803	11.879	12.0407	12.1267	12.2564	12.39
ENSG00000023445	8.20234	8.34699	13.7029	8.96818	8.37728	8.74523	8.13886	7.0345	13.6082	7.37074	8.64633	7.3166	12.9427	13.2639	10.5647	10.3477	13.671	7.67551	7.07285	13.5461	7.91182	6.7548	13.6436	10.1403	9.25422	13.0565
ENSG00000023516	12.7351	12.7916	12.9062	13.3191	12.9197	13.1507	12.9376	12.9415	13.0556	12.8967	12.7157	12.8057	12.7193	13.011	13.0122	12.8336	12.8609	12.9373	13.0792	13.2705	12.8626	13.0423	13.1718	13.0775	12.8698	13.1511
ENSG00000023572	9.5468	9.86813	9.80282	9.96995	9.65826	10.197	10.1711	10.4799	9.67116	9.59939	9.58275	9.79689	9.64894	9.7872	10.4811	10.2578	10.3769	10.3401	10.5134	9.98257	10.2732	10.6423	10.2222	9.95807	10.1358	9.98994
ENSG00000023608	10.9512	10.9418	11.6536	10.0951	9.99846	10.1306	10.3791	10.8556	11.7832	10.5977	10.0617	10.5174	11.2461	10.6686	10.0807	9.95988	10.6422	10.4363	10.8004	11.7289	10.3011	10.9517	10.7701	9.72869	9.75218	10.4257
ENSG00000023697	11.3038	11.2837	11.7563	11.314	11.6346	11.5325	11.1574	11.1002	11.4535	11.2534	11.5226	11.2897	11.6619	11.6516	11.6615	11.5295	11.7597	11.3172	11.0983	11.4348	11.2074	11.1371	11.4067	11.4311	11.5387	11.1302
ENSG00000023734	13.7547	14.0242	13.9311	13.8441	13.717	14.068	14.3386	14.29	14.2781	13.784	13.6942	14.0497	13.74	14.0044	14.2414	14.2686	14.1994	14.2348	14.2933	14.3282	14.1963	14.2996	14.0099	14.0108	14.1585	14.1114
ENSG00000023839	5.85548	5.80729	5.94832	6.22451	6.82788	5.94567	5.50177	6.71206	5.30188	6.20292	7.02384	6.21614	5.80052	6.13229	5.84563	5.98059	5.96527	6.06513	7.61654	5.91885	5.62772	7.56776	5.21957	5.95349	5.8012	5.90987
ENSG00000023892	6.42326	5.5403	5.1507	6.40048	7.65847	6.2376	5.7562	4.54396	5.18548	6.2457	7.25774	5.61001	5.54232	5.84793	7.30758	6.54205	6.4437	5.09903	5.46221	5.25039	5.75718	5.41048	6.60527	6.72664	6.22493	6.61043
ENSG00000023902	12.416	12.2539	12.42	11.295	12.0639	11.3607	12.1386	11.3035	12.6046	12.3275	12.2725	12.1869	12.7493	12.6255	12.0871	12.4207	12.7478	12.176	11.3074	12.7828	12.3526	11.4086	12.5649	12.7547	12.9966	12.77
ENSG00000023909	12.6946	12.92	12.6271	13.1255	12.8402	13.3545	12.1817	13.099	12.4353	12.3444	13.0845	12.4531	12.4629	12.6985	11.7051	11.933	11.9842	12.4764	13.2802	12.2965	12.3337	13.1101	11.9788	12.136	12.2525	12.4171
ENSG00000024048	12.0764	12.2626	11.9104	12.3717	12.5679	12.174	12.3812	12.3664	12.4106	12.1794	12.4587	12.1703	11.9491	12.2758	12.1086	11.9756	11.8373	12.393	12.4165	12.6162	12.3529	12.4564	12.2238	12.2977	12.2424	12.2375
ENSG00000024422	15.9945	16.0619	15.3637	15.8413	15.7823	16.1476	16.4629	16.5462	16.2738	15.772	16.0643	15.931	15.3312	15.1785	16.158	16.3851	15.8046	16.512	16.6938	16.2349	16.6388	16.6336	15.6539	15.6796	15.9867	15.5081
ENSG00000024526	10.9323	10.9205	12.2187	10.3427	10.9189	10.8361	11.1306	10.3118	9.9779	11.1467	10.821	10.5872	12.1285	12.6332	11.3819	11.3338	11.9954	11.6269	10.8529	9.58663	11.4914	10.0147	11.7571	11.3705	10.8641	11.621
ENSG00000024862	9.98955	9.63534	9.4059	9.73988	10.0257	9.5782	9.63703	9.98013	9.87991	9.89796	9.95754	9.90231	9.90314	9.73834	9.37196	9.52166	9.7081	9.80949	9.96169	9.78836	9.76699	9.8652	9.81037	9.94374	9.88948	10.1956
ENSG00000025039	5.28901	5.24384	6.71096	4.0906	5.01707	4.78316	6.08225	6.15881	9.03761	5.21782	3.56649	5.14984	5.59826	4.33705	4.89297	4.58656	4.63778	5.94089	5.75767	9.20276	5.98319	5.90004	3.56649	4.21794	4.56348	4.25732
ENSG00000025156	10.4335	10.7198	10.7873	10.2361	10.0008	10.2572	10.1036	10.0105	10.1836	10.5713	9.98871	10.6718	10.6519	10.5842	10.3048	10.3528	10.4711	9.85385	9.97019	10.2472	9.95456	9.9919	10.4764	10.3991	10.5362	10.5144
ENSG00000025293	11.9416	11.9761	12.3981	12.2501	12.1909	12.259	12.3503	12.2821	13.366	11.9742	12.2056	12.1365	12.3088	12.3925	12.2872	12.3097	12.3844	12.3237	12.2813	13.4206	12.3061	12.2641	12.4277	12.1993	12.1795	12.3381
ENSG00000025423	6.44631	7.88224	6.0308	6.07593	7.31772	6.54989	6.75581	6.49073	9.87779	5.74129	7.26751	6.47019	6.46984	8.65218	5.16577	5.60252	5.28136	6.00444	6.1044	9.88338	6.91155	5.82366	5.51275	6.03972	7.07143	6.18974
ENSG00000025434	9.17571	9.19322	8.9818	9.57171	9.79672	9.05517	8.66971	9.38273	8.60314	8.94385	9.75837	8.76748	9.04673	8.59839	10.0399	10.1463	10.0446	8.79311	9.46586	8.32284	8.79962	9.73131	10.207	9.88215	9.82773	9.94099
ENSG00000025708	10.9689	11.2357	11.6465	9.0064	10.1174	9.7317	9.195	10.5282	9.59084	10.4771	10.4228	11.1275	11.7295	11.6504	8.35777	8.89369	10.123	9.26313	10.6666	9.37618	9.32265	10.8342	10.2315	8.15103	8.37002	9.74773
ENSG00000025770	11.4737	11.4088	11.4188	11.1749	11.3525	11.4914	10.9764	10.9336	10.7002	11.3863	11.6049	11.4359	11.5483	11.5474	11.3684	11.5842	11.4826	11.2317	11.2045	10.6004	11.3159	11.1633	11.1644	11.3476	11.3061	11.0244
ENSG00000025772	11.627	11.7131	11.3623	12.8507	12.3554	12.311	11.5057	11.1888	11.6164	11.8518	12.0543	11.5624	10.8721	11.5218	13.212	12.65	12.4054	11.6287	11.2803	11.6301	11.6592	10.9409	12.124	12.5349	12.3588	11.6687
ENSG00000025796	14.3073	14.3567	14.0183	14.2735	14.2442	14.229	14.1762	14.5601	14.138	14.3817	14.1906	14.5541	13.9748	14.1466	13.8728	13.7952	13.9676	14.1375	14.4327	14.1086	14.0315	14.4744	14.1398	14.1059	14.1723	14.2242
ENSG00000025800	12.9875	13.1215	12.9667	13.1187	13.0192	13.0838	13.1912	13.1239	13.4144	13.017	12.9765	13.0702	13.0059	13.1475	13.2215	13.2829	13.0507	13.21	13.1443	13.4646	13.2593	13.1765	13.0618	13.1783	13.2121	13.1688
ENSG00000026025	18.5426	18.3499	18.0111	18.3161	17.8947	18.3126	17.7115	17.3222	17.5087	18.4643	17.6605	18.1373	17.6559	17.5077	18.1601	18.3279	17.931	17.648	17.3891	17.4755	17.5759	17.2346	17.4731	17.2426	17.5532	16.5982
ENSG00000026036	7.24459	6.98888	6.72314	7.16644	7.36144	6.82806	6.71057	6.664	6.1286	7.56521	6.75761	7.19177	6.87698	6.97198	7.16547	6.63598	7.04488	6.33363	6.31633	6.14712	6.68079	6.28496	6.43612	7.34218	6.80052	6.90843
ENSG00000026103	12.7125	12.2858	12.6605	12.6565	12.2241	12.5533	12.6646	12.5066	13.292	12.9032	12.0824	12.2283	13.0307	12.9875	12.4459	12.2529	13.0194	12.6352	12.5069	13.3747	12.5318	12.3741	12.8938	11.5258	11.312	11.9934
ENSG00000026297	9.65517	9.62265	9.36619	9.47405	9.13071	9.87317	9.66512	9.84838	9.95803	9.15833	9.67506	9.42092	9.46713	8.43108	8.42702	8.49713	8.44694	9.65092	10.0136	9.81271	9.65927	9.96871	8.50852	8.65224	8.73175	8.53453
ENSG00000026508	16.0954	16.2402	16.6671	17.0191	16.1337	16.924	16.2696	15.983	17.2952	16.1336	16.4674	16.3814	16.7341	16.2424	17.1269	17.1511	17.0704	16.2925	16.3606	17.5215	16.2569	16.1471	17.1546	17.1408	17.1119	17.0428
ENSG00000026559	10.1686	9.67274	9.78285	10.4768	9.36248	10.3281	8.85577	9.19516	10.1938	10.1507	9.03853	10.2346	10.3837	9.72512	7.65996	7.6021	8.9116	8.59814	8.86965	10.301	8.89939	9.26162	8.94637	9.58606	9.52315	9.55537
ENSG00000026652	10.5517	10.5164	10.2786	10.0026	9.68418	9.80561	9.64299	9.6063	9.58048	10.6107	9.76181	10.6381	10.7907	10.2982	9.38796	9.64918	10.286	9.65331	9.6056	9.96964	9.67294	9.74874	10.6113	9.82271	10.0473	10.6879
ENSG00000026751	3.56649	3.56649	4.34201	3.56649	3.56649	3.56649	6.31462	6.3754	9.89671	3.56649	4.4069	3.56649	3.56649	4.33705	3.56649	3.56649	3.56649	6.47275	5.88352	9.89862	6.64909	5.56351	3.56649	3.56649	3.56649	3.56649
ENSG00000026950	11.4219	11.6049	11.4661	11.6058	11.4911	11.7446	11.3154	11.6191	11.5489	11.144	11.9382	11.4572	11.1875	12.1676	11.2936	11.5849	12.1159	11.3307	11.7356	11.646	11.2542	11.5679	12.4115	11.4853	11.926	12.5142
ENSG00000027001	10.5187	10.4223	10.2807	10.9008	10.7272	10.7504	10.7989	10.6549	10.1437	10.5213	10.4174	10.3504	9.94674	10.4788	11.859	11.7218	11.1534	10.7249	10.7109	10.1563	10.5834	10.8011	11.4331	12.054	11.6871	11.4141
ENSG00000027075	7.59922	7.34043	8.90204	8.9659	6.86907	8.15966	9.35424	9.83416	11.5336	6.82322	7.31539	6.84916	8.75787	7.15084	6.53402	5.82576	7.19654	9.60469	9.61431	11.5289	9.54922	9.75121	7.581	5.72754	5.65362	6.60001
ENSG00000027644	4.89941	5.01234	4.11813	4.91155	4.31432	5.45026	5.02525	5.54461	4.05641	5.6785	5.39466	5.33471	3.56649	4.11456	3.56649	3.56649	3.56649	4.24486	5.85316	4.28615	4.18334	6.41809	3.56649	4.02907	3.56649	4.05729
ENSG00000027697	12.4289	12.441	13.0227	12.0906	12.1788	12.042	12.5417	12.9946	13.1964	12.3414	12.1268	12.5088	13.3502	13.3503	11.8266	11.8394	12.7207	12.4474	12.95	13.1236	12.4317	13.0291	12.9074	11.7783	11.8301	12.8808
ENSG00000027847	10.907	11.1116	11.3903	11.1364	10.73	11.3103	11.6267	11.784	12.3562	11.082	10.8357	11.0227	11.4788	11.1183	11.5219	11.6079	11.6012	11.6396	12.1168	12.2651	11.821	12.0148	11.3929	11.15	11.2875	11.2305
ENSG00000027869	4.89941	4.95972	4.88011	4.30373	4.83505	3.56649	6.53964	6.01021	8.4634	5.12064	4.86943	4.1178	4.11417	5.75415	5.43551	5.26969	5.13256	6.67758	7.21794	8.43596	6.22093	6.39247	4.93894	4.36106	4.07237	4.25732
ENSG00000028116	10.5147	10.5426	10.5774	10.9541	10.3565	10.9841	10.5145	10.4001	10.44	10.694	10.4835	10.6718	10.3478	11.1116	10.8303	10.8286	10.878	10.5473	10.5478	10.6489	10.3273	10.4441	10.843	10.4589	10.3503	10.6788
ENSG00000028137	10.8068	10.667	12.7714	10.9541	9.25125	11.1841	10.1229	10.12	12.4132	10.7905	9.42675	10.6325	12.8631	11.3545	11.2212	11.1598	13.0952	10.5239	10.132	12.6405	10.7242	10.1521	13.0517	10.3251	9.87712	12.5857
ENSG00000028203	12.5137	12.64	12.3027	12.7226	12.5219	12.8829	12.7683	12.7015	12.7526	12.3534	12.6981	12.4964	12.0099	12.6231	13.0199	13.0161	12.8316	12.7744	12.744	12.775	12.6755	12.649	12.6961	12.8071	13.0617	12.6444
ENSG00000028277	11.4368	9.46303	14.14	8.7256	10.0459	7.522	9.18073	5.98378	13.2948	10.89	9.27607	8.83824	14.0475	13.9833	9.79366	9.01922	13.9531	9.66759	7.00773	13.744	9.94976	6.8512	13.5677	9.98281	9.20288	12.5665
ENSG00000028310	11.7543	11.6715	11.6992	11.2592	11.4572	11.3543	11.3568	11.2984	11.336	11.6292	11.5053	11.7108	11.6386	11.6777	11.5056	11.6425	11.6361	11.3195	11.302	11.3481	11.3696	11.2963	11.4931	11.6054	11.6002	11.4907
ENSG00000028528	13.4093	13.3257	13.2572	13.5211	13.4969	13.3807	13.1005	13.1896	13.1492	13.4356	13.4506	13.3139	13.3391	13.1661	13.2163	13.1899	13.1612	13.1188	13.125	13.1431	13.1125	13.0258	13.2184	13.1092	13.0964	13.0793
ENSG00000028839	10.2448	10.2	10.5018	11.069	10.6606	10.848	10.9186	11.0965	10.7049	10.278	10.611	10.3552	10.4114	10.6011	10.4913	10.421	10.6007	10.9595	11.0882	10.5778	10.9463	11.0664	10.7182	10.4437	10.5902	10.5876
ENSG00000029153	11.045	12.1475	12.5103	12.9507	11.7945	14.0398	11.174	11.4389	12.6468	11.1794	12.7701	12.2821	12.4085	13.1483	13.0384	13.9932	13.2729	11.299	11.5058	12.4149	11.161	11.4503	13.1386	12.0679	12.9339	12.4842
ENSG00000029363	13.6261	13.6297	13.6913	13.6625	13.8594	13.4747	13.6823	13.6854	13.7903	13.7716	13.6417	13.6108	13.5406	13.8558	13.6014	13.4972	13.6578	13.6559	13.5577	13.8375	13.6095	13.5343	13.7172	13.862	13.718	13.7628
ENSG00000029364	12.5788	12.7553	12.9273	12.7317	12.5485	12.7326	13.1884	13.5004	13.0246	12.8157	12.5255	12.9689	12.9617	12.9787	12.9506	12.949	12.9574	13.099	13.4315	13.0855	13.0685	13.3204	13.0894	13.0861	13.0767	13.2982
ENSG00000029534	7.35692	10.8121	7.76015	11.5233	10.2792	12.538	8.60702	10.3953	6.21374	7.81489	12.0672	11.8332	8.00723	9.95759	9.14092	10.8002	7.92869	8.75795	10.8156	5.11676	8.58488	10.4226	7.96243	8.62779	9.21366	6.29778
ENSG00000029559	3.56649	3.56649	4.88011	4.0906	3.56649	4.1234	4.10143	4.19168	4.25609	4.17813	3.56649	3.56649	6.64457	5.48501	4.24701	4.58656	5.79052	4.72125	3.56649	4.15609	4.90754	3.56649	6.35186	4.58407	4.86727	5.80192
ENSG00000029639	8.99179	9.21994	9.34689	9.50734	9.27039	9.68075	9.09635	8.85467	9.4183	8.93113	9.02141	8.92402	9.19664	9.56292	10.2963	10.3865	10.1384	9.07603	8.90911	9.23915	8.93226	8.96183	10.1097	9.84408	9.87259	9.61518
ENSG00000029725	12.7977	12.8008	12.5721	12.9036	12.7131	12.9925	12.8304	13.0773	12.3919	12.7696	12.7557	12.8344	12.3081	12.6666	12.7715	12.7693	12.5424	12.8782	12.9747	12.5509	12.7393	13.0161	12.6266	12.6568	12.6547	12.5741
ENSG00000029993	11.4806	11.7668	11.8442	10.7118	11.1699	10.9163	11.0142	10.481	10.4314	11.4973	11.1353	11.5774	11.9741	12.0359	11.0645	11.2393	11.5949	11.1879	10.5715	10.4758	10.9945	10.5797	11.5568	11.6845	11.712	11.9494
ENSG00000030066	11.9175	12.0203	11.9978	12.2155	12.3094	12.3117	11.9797	11.9621	11.9534	12.0253	12.0951	12.0664	11.7445	12.4438	11.7653	11.8285	11.7865	12.0586	11.8597	12.053	11.9806	11.9069	12.0245	12.2878	12.1743	12.3006
ENSG00000030110	10.5093	10.6456	10.4439	10.5279	10.5475	10.9356	10.88	10.887	10.7895	10.6559	10.4772	10.745	10.6674	10.8621	10.8309	10.836	10.5539	10.9361	11.0796	10.949	11.1002	11.0383	10.3962	10.5575	10.8295	10.5831
ENSG00000030304	4.52515	4.39122	5.86043	6.37267	4.61287	6.61812	4.619	4.98621	5.97367	4.61088	4.86943	4.51029	5.84655	6.52758	5.48298	6.08601	6.4437	5.52322	4.95169	5.7032	5.62772	3.56649	6.50003	6.46672	5.82099	7.76988
ENSG00000030419	9.20587	8.82346	8.7309	9.6533	9.33729	9.22214	9.02511	9.21725	8.50237	9.44012	9.39386	8.43626	8.64399	9.4153	9.79693	9.49103	10.1449	9.56966	9.47306	8.89738	9.3127	9.15357	9.91625	9.26727	9.09049	9.54605
ENSG00000030582	15.0608	14.8976	15.0677	14.739	14.993	14.8512	15.1752	15.2199	15.2164	15.0593	15.3397	14.8988	15.3734	14.8879	14.8093	14.9001	14.839	15.3897	15.3246	15.3164	15.5973	15.2505	14.7843	15.0705	15.0317	15.1641
ENSG00000031003	12.6475	12.8395	12.2308	12.4045	12.7586	12.1986	12.1802	12.3078	12.1597	12.7946	12.7898	12.8504	12.0038	12.387	12.1405	11.8814	11.7142	12.3128	12.3529	12.3667	12.19	12.255	12.1212	12.3884	12.1245	12.0602
ENSG00000031081	12.8024	12.5001	11.5566	11.7508	12.0334	11.5088	11.8225	11.63	12.9736	12.7886	11.6963	12.5412	11.9741	12.1149	11.2722	11.1022	11.2568	12.0604	12.0438	13.2613	12.1265	11.972	11.3825	11.9112	11.9439	11.6589
ENSG00000031691	9.80274	9.74309	10.8016	9.9202	9.50507	9.8454	9.75729	9.52674	10.3453	9.67383	9.38049	9.48228	10.1795	10.6329	9.6837	9.50029	9.90748	9.95622	9.73298	10.074	9.53432	9.26162	9.40777	9.09154	8.7953	8.85686
ENSG00000031698	14.8377	14.7679	13.6891	14.5608	14.72	14.742	14.7671	14.9601	14.296	14.9157	14.8137	14.9571	13.85	13.7551	14.3175	14.4835	14.1275	14.6669	14.9725	14.3052	14.6975	14.9835	14.1473	14.6169	14.8152	14.07
ENSG00000031823	12.4278	12.3302	12.3551	12.4384	12.3714	12.4839	12.0717	12.1209	12.1276	12.3227	12.5433	12.3273	12.5075	12.3047	12.4746	12.5496	12.5963	12.1635	12.2167	12.112	12.2957	12.1451	12.4485	12.5592	12.5382	12.4344
ENSG00000032219	10.9293	10.9721	10.5741	11.0308	11.0805	10.9642	10.6633	10.6097	11.0538	10.9177	11.2172	10.8582	10.734	10.9219	10.7667	10.7725	10.6825	10.7453	10.6739	11.2416	10.5584	10.4908	10.7875	10.9927	10.9353	10.9905
ENSG00000032389	10.449	10.4797	10.4521	10.5795	10.2961	10.7109	10.5386	10.6325	10.5999	10.2333	10.4075	10.4531	10.5189	10.6486	10.9045	11.0992	10.9908	10.6705	10.8455	10.6916	10.8567	10.8573	10.6042	10.4937	10.6503	10.5515
ENSG00000032444	12.7232	12.8081	12.5766	12.8345	12.8046	12.9774	12.814	12.7287	12.6352	12.3336	13.0215	12.579	12.5957	12.4057	13.0097	13.109	12.941	12.8381	13.0813	12.5953	13.0553	12.963	13.0065	12.6566	12.7513	12.673
ENSG00000032742	10.2399	10.0402	10.4991	10.6024	10.4585	10.4484	10.2927	10.1887	10.239	10.381	10.186	10.1006	10.6643	10.3546	10.4682	10.1984	10.6212	10.2717	10.012	10.1664	10.0961	10.0372	10.7992	10.3028	10.1841	10.4986
ENSG00000033011	11.0615	10.8935	10.7966	11.016	10.8683	11.1973	11.1162	11.0201	10.9133	11.0712	11.0086	11.1493	10.9791	10.9644	11.2135	11.1412	11.2308	11.265	11.2768	10.9059	11.3726	11.3608	11.2666	11.1539	11.1049	11.1814
ENSG00000033030	10.6908	10.642	10.7282	10.5547	10.723	10.7571	10.4857	10.6968	10.7263	10.9823	10.7185	10.7734	10.9422	11.0038	10.0654	10.2022	10.4668	10.6334	10.5749	10.7848	10.4514	10.6766	10.4268	10.7703	10.7393	10.5267
ENSG00000033050	12.8601	13.0145	13.0062	12.8611	12.837	12.8894	12.9328	12.8627	13.1455	12.8899	12.778	12.9799	12.9274	13.0005	13.2998	13.1947	13.2602	13.0238	13.0214	13.2094	13.0572	12.9746	13.0882	12.9619	13.0688	12.8771
ENSG00000033100	13.5675	13.7113	13.6061	13.3529	13.3107	13.5535	13.8711	13.7113	13.7483	13.5434	13.4376	13.7901	13.7628	13.6326	13.7049	13.8237	13.8437	13.906	13.8626	13.8648	14.0594	13.9174	13.9089	13.7495	13.8737	13.9546
ENSG00000033122	5.85548	5.69535	5.55486	5.25551	7.17787	5.87887	5.52961	5.8725	6.50975	6.13613	6.96484	5.33471	5.45348	5.67915	4.96778	5.20418	5.83641	5.38097	5.46221	6.62224	5.44503	5.29682	5.54496	5.31564	5.67576	5.89248
ENSG00000033170	12.8338	12.3078	12.5863	13.2909	12.9293	12.575	12.6262	12.0201	12.0962	13.1353	12.4981	12.4436	12.5921	12.8861	12.7414	12.1395	13.1773	12.7272	11.9141	12.0581	12.6128	11.8739	13.1014	12.4998	12.1634	12.3395
ENSG00000033178	12.4349	12.6649	13.1341	12.5393	12.3491	12.6562	12.2521	12.3174	12.9864	12.3965	12.191	12.4152	12.4767	13.1224	12.6444	12.579	12.9401	12.2024	12.349	13.1214	12.0833	12.265	12.8077	12.5352	12.5198	12.6041
ENSG00000033327	11.3238	11.0438	11.3671	11.3493	11.3317	11.8384	11.394	11.8371	12.3811	11.1447	11.613	10.7435	11.5901	11.3109	11.2078	11.3696	11.2936	11.4695	11.6285	12.1691	11.5095	11.6477	11.3944	11.4189	11.3813	11.9855
ENSG00000033627	11.5304	11.7917	11.3747	11.9896	11.3818	11.9802	12.3576	12.1965	12.4496	11.3238	11.4021	11.6153	11.2492	11.512	12.0531	11.9301	11.695	12.4686	12.3584	12.4731	12.4747	12.4043	11.5512	11.4967	11.4221	11.4452
ENSG00000033800	11.4011	11.3795	11.4289	11.5391	11.7726	11.337	11.4228	11.4389	11.5044	11.4865	11.76	11.4962	11.5865	11.7008	11.5618	11.4458	11.4472	11.4191	11.4485	11.6233	11.5046	11.2463	11.5042	11.5059	11.439	11.512
ENSG00000033867	11.7469	11.1161	12.6622	12.124	12.3599	11.6678	13.5831	13.4279	13.4716	11.6098	11.8003	10.6245	12.1074	12.5014	11.9723	11.4781	12.4863	13.4193	13.1896	13.5564	13.4302	13.0949	12.0023	12.081	11.6676	12.0655
ENSG00000034053	6.5349	6.97744	9.82391	4.81778	8.49924	5.38491	9.98665	9.68961	11.4969	6.2666	8.72604	6.94547	10.2146	11.2579	11.1256	11.4617	11.1343	9.92884	9.90782	11.2594	10.0202	10.0372	11.112	11.6413	11.8601	11.7717
ENSG00000034152	13.1723	13.61	13.9057	12.9468	12.6849	13.2398	13.2084	13.3889	13.7846	12.679	12.8275	13.0894	13.8647	13.7854	13.4185	13.3465	13.1648	13.2041	13.0257	13.7797	13.3816	13.0153	12.9481	12.3583	12.2424	12.4049
ENSG00000034239	5.8903	5.93505	6.75905	5.84845	5.31068	4.99058	4.93772	5.34249	4.25609	5.74129	5.18496	5.49505	6.59309	5.80187	4.72479	4.29514	5.24589	4.88898	4.95169	4.72271	5.75718	5.74258	5.37492	5.31564	5.06538	6.46862
ENSG00000034510	16.5997	16.4084	16.448	16.8924	16.5762	17.0909	17.0407	16.9094	17.2952	16.6353	16.7382	16.5193	16.6028	16.3841	17.2927	17.4947	17.4431	17.0176	17.0484	17.2039	17.1646	16.9854	17.1959	17.0582	17.2542	16.9246
ENSG00000034533	9.03349	9.37498	8.89408	8.88856	9.22401	8.94169	9.15801	9.38517	9.07869	9.09128	9.08599	9.31975	8.95673	8.95871	8.63641	8.49095	8.5592	9.16927	9.36886	9.03072	9.06264	9.18684	8.60096	8.76865	8.93858	8.81309
ENSG00000034677	12.1065	12.2152	12.3697	11.6785	11.8155	12.062	11.9309	12.1344	12.1954	12.1713	12.055	12.2727	12.3244	12.3799	11.5685	11.5726	11.7263	11.8746	12.0666	12.1599	11.7296	12.0614	11.8556	11.681	11.8225	11.5512
ENSG00000034693	10.1652	10.2492	10.2119	10.4362	10.3831	10.5124	9.90841	10.0979	10.3845	10.3514	10.4433	10.2049	10.1524	10.3469	10.5146	10.4112	10.4368	9.99257	10.0348	10.4439	9.90081	10.0412	10.1857	10.0875	10.1786	10.7155
ENSG00000034713	12.3183	12.2441	12.7072	12.2957	12.2936	12.2823	12.5518	12.386	12.977	12.2097	12.0978	12.3199	12.7675	12.4508	12.2395	12.1828	12.2707	12.4164	12.183	12.9421	12.3773	12.3992	12.3331	11.942	11.8848	12.14
ENSG00000034971	4.52515	4.39122	3.56649	7.42853	3.56649	6.4928	4.10143	3.56649	3.56649	4.42524	4.73932	3.56649	3.56649	4.11456	4.96778	4.08443	4.11128	3.56649	3.56649	3.56649	4.18334	3.56649	3.56649	4.67684	3.56649	4.25732
ENSG00000035115	10.907	10.9577	10.5963	10.7613	10.6489	10.8619	10.8475	11.245	10.2224	11.0892	10.6763	11.0669	10.7259	10.0405	10.4737	10.3305	10.376	10.6681	10.8999	9.98543	10.6609	11.0978	10.5054	10.6015	10.7104	10.524
ENSG00000035141	11.5324	11.55	11.7293	11.2671	11.4174	11.2748	11.2452	10.9673	11.168	11.575	11.4504	11.5999	11.5382	11.6202	11.4524	11.6257	11.6619	11.3792	10.9385	11.1591	11.2154	10.8958	11.627	11.4844	11.6647	11.4683
ENSG00000035403	15.7024	15.8772	15.2562	15.7902	15.8392	16.1312	16.0881	15.8356	16.2885	15.706	15.897	15.7764	15.3237	15.8125	15.8737	16.0493	15.234	16.073	15.8234	16.4219	16.0927	15.7601	15.3421	16.0758	16.1868	15.8143
ENSG00000035499	8.47991	8.40747	9.61717	7.71126	8.79214	7.84256	8.5886	7.87975	7.22554	8.83873	8.3767	8.61138	9.51563	9.98125	8.77341	8.79179	9.57373	9.00659	8.18377	7.109	8.84175	7.68661	9.31264	8.8497	8.66788	8.94059
ENSG00000035664	11.5051	10.7181	11.0497	9.80125	10.6224	9.37953	6.15277	6.3953	6.29389	11.4859	10.9749	10.8147	11.2254	10.5312	8.84049	9.46605	8.90646	7.02986	6.27198	6.34259	6.78642	5.82366	9.37047	8.1758	8.08687	7.56288
ENSG00000035681	12.8054	13.0411	12.6404	12.3391	12.8524	12.6435	12.036	12.4654	12.195	12.9062	12.8422	13.2474	12.6551	12.5014	12.0497	12.3878	12.2435	12.1359	12.328	12.227	12.1525	12.4488	12.2971	12.4889	12.6532	12.5505
ENSG00000035687	12.1553	12.0825	12.3415	12.3618	12.3473	12.3321	12.548	12.7342	12.3758	12.1727	12.1836	12.1093	12.0454	12.3168	12.4108	12.2322	12.4831	12.3962	12.713	12.3227	12.3263	12.6776	12.5313	12.4087	12.119	12.4879
ENSG00000035862	17.3731	17.6541	16.4709	17.3135	16.9524	17.5258	16.8208	16.9928	16.4809	17.1603	17.2369	17.4373	16.7598	16.619	17.068	17.1738	16.6454	16.9328	17.0209	16.59	16.9675	16.9663	16.7004	16.8624	17.0251	16.3039
ENSG00000035928	12.4103	12.3405	12.3833	12.4437	12.6414	12.4474	12.5343	12.937	12.4223	12.4949	12.5664	12.5069	12.3152	12.6782	12.298	12.3907	12.3862	12.6212	12.98	12.4782	12.5096	13.0066	12.6271	12.4287	12.3943	12.5754
ENSG00000036054	12.514	12.3597	12.8994	12.6869	12.668	12.6232	12.6362	12.7799	12.8748	12.4643	12.4802	12.3359	12.7413	12.812	12.7784	12.6538	12.6549	12.5035	12.6035	12.8961	12.5517	12.6151	12.4997	12.4368	12.3495	12.2807
ENSG00000036257	12.7618	12.8615	13.0133	12.7131	12.8549	12.6729	12.6611	12.6951	12.8072	12.8781	12.678	12.9434	12.897	13.0837	12.8344	12.7817	12.8917	12.6784	12.5653	12.8914	12.7192	12.6947	12.9884	12.9233	12.9436	12.9945
ENSG00000036448	7.06491	7.30438	5.6649	6.27065	6.90909	6.08974	5.41432	5.9012	5.50571	5.85851	6.95274	5.74059	4.50421	5.75415	5.61552	4.58656	4.86465	5.65106	5.82209	4.96533	5.5213	5.97229	4.55455	4.911	4.43406	4.98783
ENSG00000036530	6.1687	6.69901	6.44217	6.62859	6.47324	6.56381	6.26804	6.3953	7.2121	6.49548	6.39324	7.16543	6.90876	5.72963	5.10356	5.20418	5.17157	6.33363	5.94223	7.24008	5.93018	6.16835	5.26033	5.77932	5.8012	5.70468
ENSG00000036549	12.5555	12.4038	12.3253	12.4658	12.5215	12.3837	12.181	12.3611	12.1749	12.5201	12.3258	12.4032	12.185	12.507	12.2747	12.2733	12.2873	12.3022	12.3428	12.2948	12.2635	12.3102	12.4477	12.494	12.3937	12.5649
ENSG00000036672	6.94186	7.06649	5.71659	6.61685	6.60168	6.35508	6.31462	5.84317	5.59637	6.0659	6.95274	7.03564	6.03603	6.28795	7.06704	7.45694	6.82095	6.06513	5.82209	5.40801	6.44217	5.17127	6.59071	6.52663	6.51295	5.21839
ENSG00000037042	11.1128	10.8867	10.8962	10.7507	10.3743	10.8792	10.0653	10.1984	9.76794	11.0712	10.5245	11.0515	10.7508	10.174	10.473	10.4532	10.2306	9.85801	10.165	9.48322	10.0961	10.0453	10.1421	9.84215	10.0045	9.58038
ENSG00000037241	10.6328	10.5955	10.3837	10.572	10.6822	10.5923	10.6859	10.6968	10.7872	10.5977	10.7422	10.7287	10.6635	10.804	10.931	10.9663	10.8891	10.7317	10.8033	10.7574	10.843	10.7927	10.8513	10.5668	10.6529	10.5124
ENSG00000037280	4.52515	4.39122	4.88011	4.0906	4.61287	4.34934	4.10143	3.56649	5.18548	4.17813	4.16489	4.1178	4.64327	4.87206	4.96778	4.29514	5.00678	3.56649	4.20482	4.85119	3.56649	4.77785	5.21957	4.83885	4.86727	4.25732
ENSG00000037474	12.5352	12.5278	12.9005	12.4344	12.4449	12.4783	12.409	12.3348	12.6784	12.5217	12.3825	12.5352	12.6547	12.9069	12.8812	12.7626	12.8574	12.4093	12.3697	12.7698	12.432	12.4015	12.6519	12.5285	12.5957	12.4872
ENSG00000037637	11.1903	11.0668	11.7155	11.4063	11.4379	11.339	11.437	11.603	12.0984	11.3426	11.2457	11.348	11.9629	11.4891	11.1282	11.1203	11.2044	11.4675	11.4946	12.086	11.4798	11.6437	11.2762	11.3069	11.444	11.2907
ENSG00000037749	11.2645	11.1588	11.6231	11.3054	11.1961	11.2914	11.6864	11.6191	11.6839	11.2328	11.0633	11.1643	11.3775	11.9095	10.7822	10.8613	11.2122	11.6742	11.6215	11.8373	11.3993	11.7327	11.548	11.2152	11.2273	11.6242
ENSG00000037757	10.0609	9.79571	9.85838	9.71159	9.08385	9.87866	9.5042	9.22817	9.78834	10.0703	9.37601	9.98941	10.0098	8.87606	10.0672	10.1404	10.0031	9.36007	9.3429	9.47917	9.40219	9.49794	9.75677	9.11731	9.39179	9.14678
ENSG00000037897	9.67925	9.89551	9.81971	9.62901	9.74566	9.69638	9.83613	9.92752	10.0585	9.6014	9.42023	9.60742	9.26715	9.96385	9.95557	9.77398	10.0423	9.9229	10.0316	9.80302	9.80651	9.94081	9.9018	9.50665	9.66984	9.48881
ENSG00000037965	13.4138	13.4379	12.0571	6.14397	8.1478	6.08974	4.84234	4.92471	5.83543	13.4249	7.92671	13.5316	12.1492	7.89287	6.23922	6.27512	6.22526	5.16109	5.18323	5.73217	4.43246	4.95276	6.79467	5.15936	5.06538	4.64404
ENSG00000038002	11.7962	11.7284	11.0365	11.6649	11.3756	11.9275	11.228	11.3048	11.1232	11.3962	11.3911	11.4359	10.7059	11.4028	11.1394	11.0601	11.0478	11.2751	11.0913	11.1141	11.1238	11.1017	11.1704	10.7728	10.6357	10.3489
ENSG00000038210	10.768	10.9692	11.2883	10.9888	10.7962	11.2056	10.7088	10.7065	10.2521	10.8916	10.8374	10.5987	11.123	11.5648	11.3437	11.2254	11.3218	10.7226	10.5681	10.2602	10.6101	10.2928	10.7685	10.8241	10.6829	10.458
ENSG00000038219	12.6542	12.5971	12.8309	12.6656	12.7093	12.4072	12.6965	12.6243	12.9691	12.6059	12.4945	12.4187	12.7318	12.9686	12.3797	12.2192	12.7564	12.7158	12.6217	13.071	12.7078	12.607	12.9725	12.634	12.4582	12.974
ENSG00000038274	12.6502	12.5591	12.7147	12.7232	12.8258	12.5784	12.6242	12.4831	12.9827	12.7592	12.7155	12.5463	12.9053	12.8117	12.8333	12.7458	12.8086	12.5881	12.3901	12.9035	12.6173	12.3289	12.8741	13.1757	12.992	13.0503
ENSG00000038295	4.25048	4.15358	4.88011	4.30373	6.27082	3.56649	4.619	4.32928	4.25609	3.56649	5.50512	3.56649	4.76384	5.54356	4.24701	3.56649	4.63778	4.72125	4.46215	4.15609	4.77406	3.56649	5.04049	3.56649	3.56649	3.56649
ENSG00000038358	11.6757	11.786	11.5637	11.4498	11.6696	11.6753	11.5527	11.2055	11.5895	11.6143	11.7788	11.6194	11.6006	11.9511	11.8779	11.9341	11.7952	11.5215	11.511	11.5166	11.6558	11.3421	11.8394	12.0749	12.1094	12.0639
ENSG00000038382	14.8632	14.6165	15.0707	14.2026	14.6173	14.2054	14.2901	13.7965	14.764	14.7953	14.5055	14.4456	14.8622	15.0103	14.6812	14.7262	15.154	14.2799	14.0162	14.9781	14.3579	14.0651	15.0865	15.3334	15.1783	15.3654
ENSG00000038427	15.8658	15.7204	13.0521	17.1463	16.0404	17.0177	16.9985	16.1646	17.0214	15.3555	15.9458	15.4115	12.534	14.0226	15.024	15.2385	14.6155	17.1221	16.6121	17.0703	17.0166	16.6482	15.4141	15.9008	16.0347	15.7807
ENSG00000038532	11.4076	11.4933	10.9316	11.3541	11.3516	11.4403	11.1354	11.4318	11.1767	11.1861	11.4872	11.2534	10.9056	11.2584	11.5304	11.834	11.33	11.2485	11.5342	11.2199	11.357	11.4533	11.3176	11.5324	11.7724	11.4743
ENSG00000038945	6.08212	6.11709	4.82756	9.54142	5.43412	10.017	6.7779	6.88942	6.21374	4.61088	6.62608	4.77145	3.56649	4.96935	6.90528	8.5216	6.64498	6.83942	6.74487	6.36069	7.06284	6.90604	4.93894	6.09429	6.77133	6.9334
ENSG00000039068	6.19639	6.29643	4.58361	5.22201	5.7902	5.27984	7.18461	6.664	5.97367	5.12064	6.19918	5.52478	4.23529	4.96935	4.62836	4.80374	4.11128	6.9536	7.06006	6.14712	6.97656	6.90604	3.56649	4.02907	4.56348	3.56649
ENSG00000039123	12.4539	12.5614	12.6394	12.618	12.6381	12.4915	12.456	12.4506	12.5268	12.5422	12.4836	12.5797	12.4507	12.7543	12.871	12.7282	12.8534	12.4248	12.4433	12.6705	12.3752	12.4533	12.9155	12.6901	12.7205	12.6505
ENSG00000039139	7.92417	7.86999	8.85635	7.50619	7.75977	7.24283	7.87026	6.97039	8.53496	7.38955	7.73645	7.37132	8.64399	9.59071	9.29539	9.13865	10.2919	7.61768	7.1712	8.53693	7.69097	7.1968	10.0676	11.2556	10.7755	11.5311
ENSG00000039319	12.4128	12.3793	12.534	11.9991	12.2456	12.0139	11.9891	11.9215	12.3096	12.3114	12.043	12.0602	12.4458	12.6838	11.74	11.7748	11.9299	12.0313	11.945	12.4	11.9242	11.8739	12.1055	11.9496	11.8455	12.2967
ENSG00000039523	9.44935	9.47316	9.26905	9.08413	8.98995	9.2668	8.99978	8.8262	8.92332	9.30117	9.45253	9.28776	9.28325	9.11328	9.14777	9.23791	9.21335	9.2537	9.01815	8.92445	9.32265	9.06487	8.81364	8.85545	8.94506	9.08741
ENSG00000039537	3.56649	3.56649	3.56649	5.152	3.56649	4.34934	5.8016	4.92471	4.25609	3.56649	3.56649	3.56649	3.56649	4.11456	4.0499	3.56649	4.11128	6.12321	5.18323	4.57421	4.77406	4.869	3.56649	3.56649	4.07237	3.56649
ENSG00000039560	13.9852	14.2001	15.1038	14.0053	14.7118	14.0807	14.5384	14.4103	15.1278	14.4649	14.3484	14.5161	15.2618	15.2455	14.8071	14.7234	14.8591	14.4861	14.3726	15.126	14.501	14.3254	14.6854	14.9709	15.0537	14.6068
ENSG00000039600	5.17331	4.84598	5.26508	4.53417	5.54637	4.66082	4.619	4.78971	4.25609	5.26355	5.78845	5.10908	5.4224	5.25508	5.13508	5.33179	4.96147	4.72125	4.20482	4.65147	4.96838	4.27933	5.41084	5.5383	5.35273	5.05864
ENSG00000039650	10.9472	10.7001	10.5881	10.6002	10.6978	10.7548	10.7038	10.2502	10.4386	10.6403	10.5366	10.5044	10.619	10.6732	10.9468	10.9507	11.0396	10.8532	10.4934	10.4177	10.9038	10.5331	10.8899	10.6219	10.6647	10.643
ENSG00000040199	11.5939	11.7783	11.6342	11.2932	11.3308	11.4329	10.8533	10.9134	11.088	11.6078	11.3636	11.6702	11.2665	11.6597	11.1658	11.1877	11.2906	10.9013	10.788	11.2886	10.7875	10.7227	11.2806	11.0714	10.9504	10.807
ENSG00000040275	12.8007	12.4533	12.5737	11.4342	12.0943	11.4842	11.8502	11.5845	11.4393	13.2397	11.6301	12.6169	12.7041	13.5067	11.5304	11.5798	12.1231	12.1983	11.8142	11.3116	12.1574	11.6882	11.9503	11.7585	11.4949	11.8793
ENSG00000040341	10.9192	11.2124	11.028	11.3594	10.9864	11.499	11.5203	11.411	11.9808	10.839	11.1616	11.1314	11.2113	11.1729	11.5625	11.5527	11.6056	11.6718	11.3665	12.0258	11.3515	11.3429	11.6872	11.4484	11.5778	11.5899
ENSG00000040487	10.2908	10.1503	10.3453	9.84034	10.1342	9.88003	10.3702	9.98013	10.5262	10.3669	10.0434	10.2419	10.6079	10.3354	10.1675	10.2596	10.5173	10.5816	10.3832	10.591	10.7015	10.4759	10.4438	10.1621	10.2717	10.4736
ENSG00000040531	10.7014	10.3316	10.3521	10.1128	10.5568	10.4279	10.9793	11.9888	10.9379	10.536	10.9175	10.5946	10.7399	10.7095	10.3888	10.5706	10.2479	11.1629	11.9476	11.1239	11.3002	11.9512	10.214	10.1474	10.3315	10.3934
ENSG00000040608	5.04478	6.97744	5.06764	4.81778	5.74496	4.99058	6.31462	7.60529	6.36964	5.46934	6.82569	7.45328	5.84655	6.33615	6.41195	6.152	4.91417	5.87417	7.22939	6.5921	6.38526	7.7275	5.04049	5.36351	6.33672	5.5088
ENSG00000040633	12.1307	12.0765	12.3887	11.8604	11.9879	11.8075	12.2643	12.1818	12.2654	12.1778	12.0592	12.1521	12.4993	12.1551	12.3884	12.3106	12.5318	12.1083	12.271	12.4621	12.2641	12.3239	12.4272	12.3933	12.358	12.5084
ENSG00000040731	5.39451	4.15358	3.56649	5.28809	3.56649	4.51966	5.84549	5.65196	5.30188	5.85851	3.56649	4.77145	3.56649	3.56649	4.39622	3.56649	3.56649	5.94089	6.27198	5.25039	5.81739	5.97229	3.56649	3.56649	3.56649	3.56649
ENSG00000040933	11.6215	11.8074	11.1178	11.3287	11.2994	11.5493	11.6017	11.7446	11.5309	11.5683	11.5398	11.7119	11.1286	11.1312	10.9566	11.1724	10.7839	11.5666	11.7175	11.5647	11.6295	11.6985	10.9196	11.2293	11.4096	11.2297
ENSG00000041353	4.7305	4.57003	6.30193	4.81778	6.71932	4.34934	7.20907	5.81318	10.4271	3.56649	6.74359	4.65018	6.63188	8.87073	6.52335	5.90542	8.454	7.97301	7.08552	10.5835	7.43898	6.62965	9.00706	6.52663	5.56107	8.48516
ENSG00000041357	12.8394	13.1369	13.1938	12.9481	13.0668	13.3056	13.1742	13.5008	13.1718	13.047	13.1648	13.4991	13.1896	13.2867	13.2811	13.476	13.4886	13.1183	13.52	13.1031	12.9829	13.4945	13.379	13.2357	13.4527	13.4891
ENSG00000041515	6.49131	5.93505	6.94689	5.22201	5.17315	4.66082	6.71057	6.93048	6.96165	6.96862	5.27329	6.0883	7.48616	6.69588	4.62836	4.29514	4.63778	6.47275	6.27198	6.51379	6.84341	6.56263	4.82669	5.36351	4.67593	5.70468
ENSG00000041802	11.5158	11.537	11.501	11.526	11.5751	11.5277	11.563	11.5305	11.38	11.4529	11.5368	11.5881	11.3361	11.7374	11.9127	11.8266	11.7942	11.5698	11.562	11.3302	11.637	11.6503	11.7466	11.9133	11.894	11.7645
ENSG00000041880	11.8634	12.0109	11.5161	11.4461	11.5233	11.3941	11.0415	11.3642	11.2397	11.7981	11.4418	11.8735	11.5332	11.0738	11.4743	11.5482	11.509	11.0977	11.5324	11.1855	11.1973	11.5615	11.2026	10.945	10.9864	10.8898
ENSG00000041982	19.2959	20.751	18.7626	17.3381	17.4448	18.692	15.1242	16.8615	18.2887	19.7286	18.9003	21.3347	18.5863	19.1974	16.4418	17.3712	17.9176	15.3761	17.4456	18.16	15.4196	17.3906	18.326	17.5471	18.0423	18.2287
ENSG00000041988	9.84592	9.82922	9.39842	9.8784	9.78346	10.0993	9.3633	9.55303	9.64405	9.97591	9.8108	10.1257	10.1763	9.29522	9.56722	9.69558	9.62462	9.66522	9.8352	9.55426	9.72449	9.83054	9.59729	9.95985	10.1995	10.0646
ENSG00000042062	9.2354	8.09176	12.5935	7.57986	10.6664	7.49354	9.3633	8.76001	10.0566	9.58525	10.6998	8.73818	13.3521	12.1135	7.08871	6.46722	9.51425	10.0536	8.98159	9.90468	10.1119	8.97882	10.0082	10.4284	10.0643	11.8172
ENSG00000042088	10.5346	10.5683	11.453	10.2945	10.6577	10.4166	10.0519	9.8198	10.0378	10.6874	10.5496	10.5439	11.3822	11.49	10.9315	10.9752	11.4106	10.1567	9.89716	10.029	10.0727	9.71366	11.1467	10.8863	10.8214	10.6709
ENSG00000042286	11.7117	11.7088	11.7697	10.7152	11.5804	11.0372	11.0096	11.024	11.8777	11.487	11.6704	11.579	12.0705	12.0086	11.1518	11.5704	11.4997	11.2277	11.3768	12.0519	11.2939	11.2946	11.5037	11.3587	11.6131	11.7382
ENSG00000042317	9.70996	9.44461	9.07156	9.90838	9.76198	9.58325	9.16009	9.31266	9.06389	9.48869	9.60015	9.41908	9.34399	8.86539	9.52313	9.46605	9.26238	9.15245	9.23411	8.99427	9.20658	9.28229	9.70942	9.89617	9.90949	9.87018
ENSG00000042429	11.067	11.1109	11.3613	10.804	11.2664	10.6711	11.2652	11.2376	11.4154	11.0083	11.0943	11.0798	11.1474	11.4615	11.209	11.0961	11.339	11.1612	11.0804	11.475	11.1002	11.2036	11.4341	11.3493	11.4459	11.5236
ENSG00000042445	12.4338	12.646	11.7401	13.262	12.1119	13.2679	12.3416	12.3269	12.3574	12.0996	12.3543	12.4668	11.7948	11.6516	12.5346	12.7187	12.0782	12.375	12.5139	12.5843	12.4838	12.4514	12.2124	12.1021	12.3006	12.0136
ENSG00000042493	12.6521	12.5048	10.2498	14.2083	12.0911	14.3462	10.0191	9.77211	7.7743	12.4081	12.4867	12.6941	10.2146	10.3169	12.4546	12.6413	10.9244	10.059	10.2898	7.36011	10.129	9.92994	10.6662	11.2725	11.113	9.09474
ENSG00000042753	13.4036	13.3645	13.4335	13.4213	13.3044	13.5963	13.9467	13.8509	14.1543	13.5559	13.2021	13.5163	13.7719	13.4473	13.6998	13.7153	13.6489	13.9569	14.0161	14.17	14.1192	14.0122	13.2689	13.3182	13.341	13.1603
ENSG00000042781	4.52515	4.39122	4.11813	4.91155	4.47747	4.66082	4.10143	4.19168	3.56649	4.42524	3.56649	3.56649	4.11417	4.11456	5.10356	3.56649	4.57133	3.56649	3.56649	3.56649	4.18334	4.27933	4.37834	5.07259	4.77624	4.83049
ENSG00000042832	7.16447	7.84518	8.23003	6.8549	5.95711	6.7814	6.00787	6.81821	7.19853	8.12023	5.63878	8.94212	9.04437	5.84793	5.67697	5.26969	5.58891	5.56727	5.94223	6.41362	5.69406	6.53956	6.36913	5.98285	6.11903	6.23126
ENSG00000042980	6.19639	5.32496	8.50214	4.4647	5.31068	3.56649	4.619	4.19168	6.61662	6.91746	4.58887	5.78936	8.28052	6.64621	4.67782	4.29514	5.53316	4.51741	4.65514	5.86814	5.13291	3.56649	5.63696	5.10225	4.90993	6.83963
ENSG00000043093	11.7577	12.0036	11.8936	11.8092	11.6566	11.8704	11.7718	11.7399	12.022	11.8189	11.5861	11.725	11.8499	12.0749	11.7269	11.6646	11.7321	11.7154	11.7356	12.1289	11.7084	11.6779	11.839	11.7477	11.6206	12.1576
ENSG00000043143	11.5625	11.3195	11.4011	12.5359	12.163	12.6093	11.7164	11.1684	11.6827	11.5482	12.0543	11.4567	11.6102	11.9811	12.3994	12.4365	12.6532	12.0327	11.5648	11.668	12.1108	11.3608	12.7624	11.8417	11.5712	12.0126
ENSG00000043355	4.25048	3.56649	4.51084	4.0906	3.56649	3.56649	3.56649	3.56649	3.56649	4.17813	4.16489	3.95751	4.33651	4.11456	4.0499	4.80374	3.56649	3.56649	3.56649	4.72271	3.56649	3.56649	3.56649	4.21794	4.27834	4.05729
ENSG00000043514	10.3017	10.4594	10.8748	10.1683	9.82029	10.2656	10.3791	10.5014	11.3897	10.331	9.90094	10.4754	10.4484	10.3373	9.57359	9.62681	9.90877	10.3132	10.2925	11.1591	10.1543	10.4578	9.82729	10.0843	10.2475	10.0065
ENSG00000044090	12.7927	12.6601	12.3997	12.4435	12.3001	12.2057	12.4328	12.4564	12.2626	12.6074	12.2282	12.4364	12.2927	12.2463	12.3833	12.2872	12.5436	12.4391	12.5128	12.3318	12.5523	12.4748	12.7562	12.6448	12.6102	12.9628
ENSG00000044115	15.3938	15.6439	15.0254	15.6783	15.4351	15.781	15.7522	15.8631	15.9768	15.3775	15.705	15.6605	15.236	15.3291	15.4941	15.5597	15.0485	15.758	15.9885	16.2007	15.7475	15.885	15.0928	15.4359	15.6073	15.2403
ENSG00000044446	10.0369	9.95311	9.98984	10.8548	10.6519	10.2987	10.1079	9.92417	10.3979	10.1202	10.5976	9.87027	9.79222	10.2323	10.1437	10.0061	9.93041	10.0752	9.69039	10.3835	10.0324	9.85604	9.69608	10.2492	10.0483	9.90914
ENSG00000044459	10.4093	10.4265	10.5018	10.6641	11.0173	10.5687	10.3171	10.458	10.4557	10.779	10.9305	10.5122	10.7493	11.2239	10.8078	10.8649	10.8786	10.599	10.4096	10.5854	10.4066	10.364	11.0333	10.8947	10.8636	10.7986
ENSG00000044524	6.57717	6.15902	3.56649	4.71438	9.08385	5.31589	6.43168	7.38792	8.4858	6.11312	9.22463	4.87938	3.56649	4.87206	6.04158	5.94353	5.13256	6.9846	7.06006	8.12934	7.21038	7.32256	5.63696	8.97833	9.10984	7.59952
ENSG00000044574	16.111	16.4202	16.4518	16.3677	15.9317	16.7779	16.8127	17.6944	16.3022	16.1438	16.2068	16.6239	16.0739	16.4154	16.8248	16.9284	16.8037	17.0124	17.7713	16.4125	16.8174	17.6856	16.889	16.457	16.8146	16.6014
ENSG00000046604	5.95733	5.72425	3.56649	4.4647	4.31432	3.56649	4.21981	5.8725	5.7605	4.17813	4.16489	4.34156	4.11417	4.50486	4.0499	4.29514	4.11128	4.88898	5.61843	5.9677	3.56649	4.56484	4.37834	4.58407	4.43406	3.56649
ENSG00000046647	10.4999	10.3863	10.2684	9.66879	9.46242	9.28138	10.0564	10.0693	10.1784	10.5465	9.16869	10.3895	10.6788	9.09741	9.71746	9.49103	9.74881	9.95234	9.91841	10.0901	10.0801	10.0613	9.8872	9.42389	9.27494	9.51362
ENSG00000046651	10.6439	10.2818	10.3138	10.6648	10.887	10.3579	10.688	10.5587	10.9318	10.6187	10.5995	10.2461	10.159	10.6892	10.1859	10.0738	9.94425	10.7774	10.4923	11.0162	10.5855	10.6127	10.0702	10.0596	10.1941	9.96217
ENSG00000046653	7.03513	7.41838	8.44515	11.1525	8.78683	10.8941	9.07667	9.71506	9.06389	7.48882	8.69756	7.26797	8.69304	11.3109	8.06357	7.30954	7.18806	9.17927	9.63156	8.89434	9.31768	9.55568	8.45404	7.32561	7.14883	7.01357
ENSG00000046889	8.96461	7.80714	5.49605	4.59835	10.0302	4.34934	4.10143	3.56649	3.56649	9.61538	10.1232	7.93976	5.93409	5.0586	4.0499	4.29514	4.11128	3.56649	3.56649	3.56649	3.56649	3.56649	3.56649	5.2658	4.77624	3.56649
ENSG00000047056	11.3674	11.2629	11.4252	11.1124	11.18	11.0261	11.1903	11.1311	11.4893	11.29	11.2059	11.1093	11.1907	11.1183	11.4308	11.3771	11.186	11.1936	10.9938	11.588	11.1117	11.1017	11.1931	11.2233	11.1058	10.9762
ENSG00000047188	11.5403	11.7114	11.5537	11.4151	11.5942	11.4999	11.5416	11.4068	11.4507	11.7012	11.5099	11.7684	11.2171	11.7937	11.5509	11.4434	11.3131	11.5156	11.5221	11.5363	11.4387	11.4938	11.424	11.8296	11.8213	11.8495
ENSG00000047230	10.2704	10.248	9.96601	9.96197	10.3778	10.0108	10.4816	10.2635	10.5792	10.2398	10.2139	10.3091	9.85952	10.0617	10.3931	10.3782	10.1163	10.5575	10.1486	10.6041	10.5447	10.1026	10.1592	10.6824	10.6945	10.5334
ENSG00000047249	11.6083	11.6259	11.7327	11.9071	11.5827	11.9417	12.1766	12.026	12.5683	11.5983	11.6566	11.731	11.4665	11.6375	12.1046	12.0636	11.8785	12.2375	12.2252	12.6805	12.1815	12.3861	11.9287	11.7585	11.7767	11.8606
ENSG00000047315	13.2479	13.3004	13.5913	13.2814	13.4834	13.1445	13.054	13.1738	12.795	13.4248	13.3215	13.5056	13.4877	13.5711	13.5237	13.4551	13.5412	13.0957	13.0329	12.8211	12.9649	13.0651	13.6878	13.7038	13.7338	13.7203
ENSG00000047346	11.2976	11.1713	10.6988	11.164	11.3836	11.01	11.12	11.324	11.3793	11.2743	11.2228	10.9613	10.8385	10.5142	10.5813	10.5499	10.3935	11.1125	11.1037	11.4127	11.0628	11.1872	10.5643	10.9049	10.7473	10.9097
ENSG00000047365	6.69682	6.02914	5.61106	5.74086	4.61287	5.45026	7.24105	6.78869	7.19853	4.42524	4.98496	4.1178	3.56649	4.33705	7.448	6.9949	5.96527	7.43989	6.7124	7.18108	6.66503	6.53956	5.90369	6.19728	6.28196	5.64265
ENSG00000047410	13.5929	13.6462	13.759	13.3921	13.9882	13.2207	13.7502	13.6786	14.2061	13.7831	13.7676	13.7151	13.6137	14.2206	13.6418	13.5715	13.7398	13.7946	13.7254	14.284	13.7031	13.7459	14.0519	13.7789	13.5725	13.8713
ENSG00000047457	3.56649	4.90439	8.4524	4.59835	5.31068	4.34934	4.619	4.19168	4.98542	4.42524	6.56342	5.14984	8.54391	5.14125	3.56649	3.56649	4.7578	4.04836	4.46215	4.96533	5.02597	4.27933	4.82669	3.89428	3.56649	5.38526
[truncated: 24,108 more rows]

## Sheet: Annotation
PrimaryID	ENSEMBL	SYMBOL	ENTREZID	REFSEQ	GENENAME
[truncated: 24,679 more rows]

[truncated: 1 more sheets: Covariates]
